# Supplementary material for: Meiotic maps of sockeye salmon derived from massively parallel DNA sequencing
Source: BMC Genomics. 2012 Oct 3;13:521. doi: 10.1186/1471-2164-13-521 (PMC3563581; doi:10.1186/1471-2164-13-521)
Supplement: Additional file 1 — Supplement 1a. Female and male meiotic maps for sockeye salmon. [file 1471-2164-13-521-S1.csv]

Group	LG1-F
RAD_626	0
RAD_2494	3.2
RAD_2451_FYV1	9.4
RAD_1816	23.9
RAD_885	25.3
RAD_2835	26.3
RAD_624	31.4
RAD_803	33.1
RAD_2201	37.4
RAD_3103	38.1
RAD_1053	39.4
RAD_833	43.7
RAD_2106	46.6
RAD_567_KDM6A	49.2
RAD_5	49.8
RAD_1685	55.5
RAD_994	64.6
RAD_602	65.5
RAD_2377	66.4
RAD_3107	68
RAD_2853	73
RAD_1060	74.1
Group	LG1-M
RAD_972	0
RAD_2334	2.4
RAD_124	5.2
RAD_2939	6.6
RAD_789	7.6
One_ACBP-79	7.6
RAD_489	7.6
RAD_2212_TC1A	7.6
RAD_2757	8.6
RAD_945	8.6
RAD_2959	11.2
RAD_2623_ING1	13.9
RAD_1320	15.9
RAD_2468_PIGA	17
RAD_2957	25.4
RAD_885	28.3
RAD_2835	29.4
RAD_803	35.2
RAD_994	50.1
RAD_2377	51.8
RAD_3107	53.3
RAD_2926	63.8
RAD_19_DVR1	69.7
RAD_2557	72.9
Group	LG2-F
RAD_2605	0
RAD_3286	24.1
RAD_911	50.9
RAD_3242	62.5
RAD_389	69.9
One_Mkpro-129	73
One_ghsR-66	90
RAD_1290_TNIK	90.5
RAD_3018	91.6
RAD_1275	97.6
RAD_11	99.6
RAD_1699	103.7
RAD_637	107
RAD_1754_LIN1	111.5
RAD_3150	112.9
RAD_580	113.4
RAD_1334	115
RAD_2682	118.4
RAD_947	119.5
RAD_799	123.8
RAD_3250	126.8
RAD_2872	129.8
RAD_1025	131.8
RAD_2877	133.1
RAD_1612	134.4
RAD_500_TMF1	136.1
RAD_3308	136.7
RAD_892	137.4
RAD_2699	138.2
RAD_115	142.2
RAD_1942	143.8
RAD_232	145.4
RAD_1137	145.7
RAD_403	146.4
RAD_2248	149.1
RAD_2985	150.6
One_sys1-230	152.3
RAD_948	153.8
RAD_612	153.9
RAD_3378	153.9
RAD_1090	157.9
RAD_2102	157.9
RAD_2104	160.4
RAD_305	163.3
RAD_1453	168.8
RAD_3226	174.1
RAD_1412	181.1
RAD_1259	184.4
RAD_2966	187.8
RAD_2770	191.4
RAD_2170	191.5
RAD_2606	192.5
Group	LG2-M
RAD_2651_CO1A1	0
One_ghsR-66	27
One_U1101	27
One_Mkpro-129	27
One_tshB-92	27
RAD_1275	32.8
RAD_1045	32.8
RAD_2794_SSRA	34.8
RAD_11	36.9
RAD_2141_CDK15	40
RAD_2277	42.4
RAD_1699	43.9
RAD_637	48.8
RAD_64	50.3
RAD_1754_LIN1	55.8
RAD_312	57.1
RAD_3150	57.7
RAD_580	58.4
RAD_1334	60.5
RAD_2682	65.2
RAD_947	66.8
RAD_799	72.4
RAD_1025	77.2
RAD_1612	80.9
RAD_500_TMF1	83.1
RAD_1878	84.1
RAD_2029	84.1
RAD_260	84.1
RAD_1378	84.1
One_U1209-111	84.1
RAD_2570	84.1
RAD_322	84.1
RAD_892	84.1
RAD_1957	87.2
RAD_1527	90.3
RAD_115	95
RAD_1942	98.1
RAD_1813_MDH1B	101.3
RAD_1371	101.3
RAD_1137	101.3
RAD_403	103.3
RAD_2248	108.6
RAD_2546	112.6
One_sys1-230	112.8
RAD_612	114.5
RAD_1090	119.4
RAD_2104	122
RAD_2117	123.6
RAD_2209	123.6
RAD_1589	123.6
RAD_305	124.9
RAD_2409	131.6
RAD_88	133.2
RAD_3226	136.7
RAD_2170	149.1
RAD_2606	150.1
RAD_763	198.8
Group	LG3-F
RAD_770_CRGM2	0
RAD_3153	27.3
RAD_723	34.6
RAD_1169	36.5
RAD_271	40
RAD_1542	42.7
RAD_2067	43.6
RAD_1961_TCB2	44.5
RAD_3387	50.7
RAD_2329	50.7
RAD_85	50.8
RAD_2533	52.9
RAD_3061	60.7
RAD_1273	64.3
RAD_852	69.6
RAD_75	71.2
RAD_490	71.2
RAD_3376	73.5
RAD_384	74.4
RAD_318	75.4
RAD_1826	81
RAD_1466	82.6
RAD_3025	87.4
RAD_978	92
RAD_202	93.6
RAD_18	95.6
RAD_2380	98.5
RAD_1696	100.8
RAD_3091	102
RAD_2123	104
RAD_1717	105.1
RAD_1504	106.6
RAD_1417	110.1
RAD_2257	131
RAD_2716	167
RAD_1938	183.1
RAD_180	184.8
RAD_2804	189.5
RAD_1807	198.1
RAD_1007	236.3
Group	LG3-M
RAD_121	0
RAD_1687	38.4
RAD_1288	61.9
RAD_1836_AT11A	76.9
RAD_1504	81.1
RAD_2123	84
RAD_1696	86.3
RAD_2884	89.2
RAD_128	90.9
One_U1014-74	92.5
RAD_978	92.5
RAD_724	92.5
RAD_26	92.5
RAD_1978	92.5
RAD_3025	96.9
RAD_3289	105.4
RAD_3374	107.6
RAD_318	107.6
RAD_907	107.6
RAD_168	107.6
RAD_384	108.7
RAD_490	111.6
RAD_852	114.6
RAD_1273	120.2
RAD_462	123.2
RAD_3328	130
RAD_3325	136.4
RAD_2533	140.4
RAD_3124	142.6
RAD_1887	143.9
RAD_85	144.8
RAD_2329	145.3
RAD_3253	151.4
RAD_1111	165.5
RAD_3317	173.4
RAD_3153	178
Group	LG4-F
RAD_2753	0
RAD_1935	1
RAD_2946	3.1
RAD_41	4.7
RAD_761	6.4
RAD_2278	9.6
RAD_2893	10.3
RAD_1792	11.1
RAD_283	11.1
RAD_1934	13
RAD_3134	21.7
RAD_453	22.9
RAD_22	25.5
RAD_159	27.1
RAD_1357	29.2
RAD_2452	32.3
RAD_1583	35.6
RAD_2071	38.8
RAD_59	40.7
RAD_1294	41.4
RAD_3403	48.4
RAD_1627	51
RAD_2709	51.7
RAD_1870	63.1
RAD_588	66.4
RAD_2988	74.6
RAD_1924	76.3
RAD_952_TC1A	83
RAD_1146_PIPNA	86.3
RAD_1280	87.6
RAD_376_VLDLR	90.2
RAD_1154	90.3
RAD_1569	90.3
RAD_767	91.9
RAD_919_RGRF2	93.5
RAD_2368	96
RAD_2743_NIPBL	101.2
RAD_1702	111.9
RAD_2769	114.3
RAD_1952	116.6
RAD_2361	120
RAD_1857	121.3
RAD_3048	122.9
RAD_606	123.9
RAD_1295	125
RAD_1930	125
RAD_929	126
RAD_2828	128.4
RAD_1210_TC1A	129
RAD_1474	130.7
One_STC-410	130.7
RAD_508_NUP98	131.5
RAD_1859	134.2
RAD_1622	136.2
RAD_2022	154.4
RAD_2826	156.6
RAD_1473	156.6
RAD_1682	156.6
RAD_823	158.6
Group	LG4-M
RAD_1502	0
RAD_1761_AKAP2	3.2
RAD_3327	18.3
RAD_2946	62.9
RAD_761	66.2
RAD_283	70.4
RAD_1705	75.2
RAD_589	78.4
RAD_204	80
One_lpp1-44	80
RAD_2772	80
OneH6	80
RAD_1963	80
RAD_213	80
RAD_2344_ENOG	80
RAD_1314	80
RAD_2179	80
RAD_2060_NODAL	80
RAD_1487	80
RAD_334	80
RAD_3134	80
RAD_453	81.2
RAD_2524	81.2
RAD_3229	83
RAD_22	84.8
RAD_159	86.4
RAD_1357	88.5
RAD_2452	91.6
RAD_2950	94.9
RAD_2323	97
RAD_3423	100.1
RAD_837_KLHL8	103.5
RAD_3199	112.8
RAD_2709	123
RAD_588	137.6
RAD_518_TC3A	137.6
RAD_249	141.5
RAD_2528	149.5
RAD_1280	154.7
RAD_2745	156.6
RAD_1154	158.4
RAD_767	160
RAD_919_RGRF2	161.6
RAD_2368	163.9
RAD_1702	178.2
RAD_2572	180.7
RAD_345	184.9
RAD_1857	188.9
RAD_3048	190.6
RAD_606	191.6
RAD_1930	194.2
RAD_929	196.8
RAD_2828	199.2
RAD_1474	201.5
One_STC-410	201.5
RAD_1622	204.8
RAD_2826	223.6
RAD_1311	259.4
RAD_3268	291.7
RAD_3356	308.3
Group	LG5-F
RAD_3347	0
RAD_1790	5.4
RAD_819	10.5
RAD_146	10.5
RAD_659	15.6
RAD_89	15.6
RAD_755	19.3
RAD_3416	20.6
RAD_3237	28.4
RAD_239	30.5
RAD_1629	34.2
RAD_2229	36.1
RAD_27	37.3
RAD_768	39.6
RAD_1039_RTJK	46
RAD_3413	47.2
RAD_3414	48.4
RAD_511	49.2
RAD_2453	49.2
RAD_720	50.5
RAD_756	53.6
RAD_2237_BZW1A	57.8
RAD_2558	63.4
RAD_1736	64
RAD_2556	69.3
RAD_741	76.6
RAD_899	79.9
RAD_1747	81.4
RAD_1286	82.5
RAD_263	88.1
RAD_1268	99.8
RAD_2923	122.2
Group	LG5-M
RAD_819	0
RAD_89	5.4
RAD_401	7.1
RAD_3081	12.1
RAD_1266	17.1
RAD_2229	21.5
RAD_113	24.7
RAD_511	32.1
RAD_199	38.5
RAD_1736	48.1
RAD_1635	51.2
RAD_2556	54.6
RAD_479	56.7
RAD_2956	61.9
RAD_325_CYFP2	64.9
RAD_160	68
RAD_507	69
RAD_2942	69
One_GPDH-201	69
RAD_1868	69
RAD_741	69
RAD_3166	69
RAD_2876	69.9
RAD_2156	70.9
RAD_1308	74
RAD_3299	74.9
One_aldB-152	74.9
RAD_2437	74.9
RAD_140_TCB2	74.9
RAD_1747	74.9
RAD_447	74.9
RAD_1091	75.5
RAD_1286	76.6
RAD_1743_KIF5C	82.6
RAD_3169	95.5
One_U1215-82	101.7
RAD_3332	115.8
Group	LG6-F
RAD_2204	0
RAD_2116	172.7
RAD_2009	183.8
RAD_460	183.8
RAD_3077_RTL1	185.9
RAD_230	187.4
RAD_2620	188.1
RAD_1433	189.5
RAD_3349	194.8
RAD_3072	201.4
RAD_141_RTF23	203.8
RAD_29	210.2
RAD_997_TCB1	210.3
RAD_3016	211.9
RAD_158	217.1
RAD_651	220.6
RAD_2541	221.2
RAD_3062	228.5
RAD_432	229.7
RAD_618	234.5
One_cetn1-167	240.3
RAD_710	242.4
RAD_1184	246.4
RAD_1387	253.9
RAD_1353_TC3A	255.7
RAD_751_POL	257.5
RAD_3280	262.2
RAD_1100_TC1A	263.1
RAD_258	263.1
RAD_1556	263.1
RAD_2726	263.1
RAD_1439	264
RAD_2721	266.1
Group	LG6-M
RAD_1646	0
RAD_2116	3.3
RAD_495	7.9
RAD_2009	14.4
RAD_2620	17.6
RAD_2785	17.6
RAD_1058	17.6
One_psme3-354	17.6
RAD_782	17.6
RAD_1247	17.6
RAD_3050_YI31B	17.6
RAD_3309	17.6
RAD_1764	17.6
RAD_1940_RTJK	17.6
RAD_228_TC1A	18.5
RAD_1901_PXDC2	20.5
RAD_2160	23.5
RAD_2262	27.4
RAD_380	31.3
RAD_547	34.3
RAD_29	34.3
RAD_3016	35.7
RAD_2085	38.3
RAD_158	40.1
RAD_2765	45.7
RAD_3041	51.2
RAD_1213	53.9
RAD_432	53.9
RAD_618	57
RAD_570	59.8
One_cetn1-167	61.6
RAD_3164	62.1
RAD_710	63.1
One_redd1-414	65.9
One_U1210-173	65.9
RAD_16	69.5
RAD_751_POL	69.5
RAD_2726	75
RAD_1439	76.1
RAD_1260	79.8
RAD_3225	102.6
Group	LG7-F
RAD_1104_HUWE1	0
One_ssrd-135	3.2
RAD_1759_UBR4	5.3
RAD_2944	5.3
RAD_3231	5.3
RAD_995	14.7
RAD_1215	15.3
RAD_1910	19.8
RAD_3001	22.8
RAD_2602	23.9
RAD_3069	25
RAD_2236	26.2
RAD_598	27.9
RAD_2093	31.2
RAD_1657	33.7
RAD_2031_TPC6B	36.2
RAD_727	40.4
RAD_2871_TCB1	47.4
RAD_1800	58.1
RAD_35	64
RAD_2641	65.2
RAD_1884	65.2
RAD_2706	65.8
RAD_2024_RS5	66.7
RAD_2274	69.6
RAD_1069	78.1
RAD_2375	89.2
RAD_749	93.9
RAD_109	104.6
RAD_1969	110.4
RAD_3296	110.4
RAD_2874	115.9
RAD_1168	125.9
RAD_2218_TM55A	132.8
RAD_1900	169.9
Group	LG7a-M
RAD_2503	0
RAD_38	70.6
RAD_2218_TM55A	74.1
RAD_1168	80.4
RAD_3088	89.7
Group	LG7b-M
RAD_1069	0
RAD_2617	7.7
RAD_420	11.9
RAD_3238	11.9
RAD_2024_RS5	11.9
RAD_2078	11.9
RAD_3420	11.9
RAD_35	15
RAD_2586	20.5
RAD_2666	23.2
RAD_1119	25.8
RAD_1479	31.4
RAD_2101	35.4
RAD_2031_TPC6B	41
RAD_802_RTF23	43.5
RAD_2963	45.5
RAD_2093	45.5
RAD_2602	48.4
RAD_1910	50.7
RAD_3285	52.4
RAD_1173	55.8
RAD_1215	57.1
RAD_995	57.6
RAD_666	57.6
RAD_1845	58.7
RAD_2742	62.8
RAD_3357	63.9
RAD_311_HUWE1	64.9
Group	LG8-F
RAD_2392	0
RAD_515	2.4
RAD_3390	8.2
RAD_3129	10.8
RAD_287	10.8
RAD_1085	12
RAD_497	18.2
RAD_3101	24.3
RAD_638	29.5
RAD_40	33.4
RAD_871	40.3
RAD_891	48.1
RAD_1666	50.3
RAD_2266	51
RAD_1432	51
RAD_512	51.7
RAD_1541	60.2
RAD_3084	64.1
RAD_2814	66.1
RAD_3258	75.5
RAD_2755	78.8
RAD_1770	78.8
RAD_2792	82
RAD_687	85.4
RAD_286	95.1
RAD_2824	114.8
RAD_1026_PTN	155.3
Group	LG8-M
RAD_287	0
RAD_1674_NET4	10.9
RAD_1054	15.7
RAD_2675_TC3A	15.7
RAD_3235	15.7
RAD_638	15.7
RAD_40	19.9
RAD_2730	22.7
RAD_909	24.4
RAD_871	29.7
RAD_2861	29.7
RAD_891	38.1
RAD_1666	40.3
RAD_1755	41.4
RAD_1432	41.9
RAD_2006	43.4
RAD_1795	44.5
RAD_2144	51.1
RAD_1541	56.4
RAD_3258	67.9
RAD_1968	69.5
RAD_2376	71.2
RAD_1770	74.7
RAD_343	79.3
RAD_2792	81.3
RAD_2695	81.3
RAD_3301	83.4
RAD_3159	97
RAD_613	102.5
RAD_1777	106.7
RAD_1312	110.6
RAD_443	113.1
Group	LG9-F
RAD_1440	0
RAD_853	29.4
RAD_1237	42.6
RAD_340	44.8
RAD_1733	44.8
RAD_2621	52.2
RAD_1296	52.2
RAD_3281	57.5
RAD_2463	64.2
RAD_1362	66.3
One_RAG3-93	67.4
RAD_2300	70.6
RAD_2630	72.8
RAD_3260	77.2
RAD_1324	80.5
RAD_957	83.2
RAD_96	85.4
RAD_1469	90.2
RAD_134_TC3A	92.8
RAD_2302	96.6
RAD_1142	98.2
RAD_1913	100.3
RAD_1017	103.5
RAD_3398	104.5
RAD_2987	105.3
RAD_1031	106
RAD_1407	109.9
RAD_1426	112.8
RAD_1735	114.3
RAD_1113	144.5
RAD_2230	148.1
RAD_2587	149.1
RAD_921	151.9
RAD_48	152.4
RAD_2850	152.4
RAD_2892_MYO5A	152.4
RAD_3023	153
RAD_2107	157.1
RAD_1283	161.4
RAD_2319	163.6
RAD_1332	167.5
RAD_657	167.5
RAD_6	167.5
RAD_2629	170.1
RAD_2103	180.6
RAD_2873	192.4
RAD_348	193.1
RAD_392	194.1
RAD_317	197.4
Group	LG9-M
RAD_317	0
RAD_392	3.3
RAD_455	11.3
RAD_1758	15.4
RAD_2103	17.4
RAD_1830	18.6
RAD_1454	23.5
RAD_1587	24.7
RAD_2210	27.2
RAD_361_SRGP1	29.6
RAD_617	32
RAD_611	34.5
RAD_2258	36.9
RAD_2629	36.9
RAD_1650	39.6
RAD_306	41.5
RAD_2856	42.4
RAD_2940	43.3
RAD_6	43.3
RAD_1332	43.3
RAD_1796	45.8
RAD_596	52
RAD_2107	56.7
RAD_1159	60.2
RAD_1814	61.3
RAD_1844	62.2
RAD_3023	62.2
RAD_182	62.2
RAD_1804	62.2
RAD_713	62.2
RAD_800	62.2
RAD_1340	63.3
RAD_561	64.3
RAD_1211	64.3
RAD_921	64.3
RAD_510	65.1
RAD_2075	66.7
RAD_2074	66.7
RAD_2230	68.3
RAD_1771_NAV2	71.1
RAD_2389	74
RAD_1238_F131A	78.7
RAD_1484	91
RAD_3205	100.7
RAD_1735	114.6
RAD_3398	122.3
RAD_1017	123.4
RAD_1913	126.6
RAD_1142	128.7
RAD_2302	130.3
RAD_1469	134.6
RAD_96	139.3
RAD_379	142.8
RAD_2630	148.5
RAD_1362	152.7
RAD_2463	154.8
RAD_2621	164.4
RAD_1462	171.8
RAD_340	171.8
RAD_1237	174
RAD_853	186.3
RAD_1081	204.6
RAD_1440	224.1
RAD_987	231.6
Group	LG10-F
RAD_882	0
RAD_2519	3.2
RAD_3400	3.2
RAD_1608	6.3
RAD_903	16.6
RAD_2426	18.3
RAD_1012	19.8
One_gdh-212	29.7
RAD_396	32
RAD_394	36.9
RAD_2658	40.3
RAD_3207_TC3A	40.3
RAD_550	44.4
RAD_820	47.2
RAD_1478	47.2
RAD_2281	50.6
RAD_3047	53.4
RAD_1821	56.7
RAD_1248	58.8
RAD_424	60.5
RAD_1671	60.5
RAD_673	62.2
RAD_1668	64.2
RAD_792	66.2
RAD_1101	66.2
RAD_3352	70.3
RAD_1376	73
RAD_50	86.9
RAD_3273	94.4
RAD_3256	95.1
RAD_2253	99
RAD_2529	99.8
RAD_2251	100.5
RAD_461	100.6
RAD_1198	104.8
RAD_2616	106.3
RAD_3105	114.3
RAD_2827	115.6
RAD_928	117
RAD_1718	117.7
RAD_575	121.1
RAD_2589	122.5
RAD_1380	123.2
RAD_1063	128
RAD_623	130.9
RAD_1580	153.8
RAD_1829	155.4
RAD_2668	159.3
RAD_131	163.7
Group	LG10-M
RAD_882	0
RAD_2663	6.8
RAD_726	11.4
RAD_2426	17.1
RAD_1012	18.7
One_spf30-207	20.4
One_gdh-212	20.4
RAD_394	29.2
RAD_1252	34.1
RAD_550	35.5
RAD_3047	40.3
RAD_3190_TCB1	41
RAD_1821	42.9
RAD_1248	44.3
RAD_424	45.4
RAD_673	46.5
RAD_996	47.7
RAD_792	49.2
RAD_3239_TC3A	62.1
RAD_314	66.8
RAD_1720	71.1
RAD_2251	72.3
RAD_2217	73.9
RAD_1339_PYGB	75.2
RAD_1198	75.2
RAD_2616	76.3
RAD_1348	79.3
RAD_3141	82.7
RAD_2048_TC1A	84.5
RAD_1192	85.3
RAD_3105	85.3
RAD_3110	85.3
RAD_3049	85.3
RAD_1568_POL5	85.3
One_U1206-108	85.3
RAD_1718	86.5
RAD_575	90.1
RAD_623	98.8
RAD_1667	99.4
RAD_1274	107.1
RAD_1580	124.6
RAD_1829	126.2
Group	LG11-F
RAD_471_HHIP	0
RAD_3054	84.4
RAD_2566	90.8
RAD_2474	96
RAD_445	104.8
RAD_1087	114.4
RAD_170	117.1
RAD_1652	123.9
RAD_866	127.9
RAD_804	127.9
RAD_57	128.4
RAD_3223	131.6
RAD_209	134
RAD_126_SYFB	137.4
RAD_520	138.8
RAD_2887	142.3
RAD_1354	145.9
RAD_1079	146
RAD_423	150.2
RAD_3188	151.2
RAD_2402	155.7
RAD_2171	155.7
RAD_3407_TC1A	157.6
RAD_682	158.1
RAD_3145	158.2
RAD_1405_NIPS2	158.7
RAD_3370	164.5
RAD_1149_TCB1	166.5
RAD_1510_TC1A	168.5
RAD_1143	171.9
RAD_1118	175.3
RAD_3158	176.6
RAD_425	176.6
RAD_3399	180.7
RAD_2913	183.6
RAD_988_EFGM	192.6
RAD_1983	193.7
RAD_851	194.8
RAD_1588	198
RAD_841	216.6
RAD_3234	219
RAD_2936	233.9
RAD_553	241.3
RAD_326	245.7
Group	LG11-M
RAD_2474	0
RAD_1087	13.2
RAD_170	15.9
RAD_2355	16.9
RAD_2834	24.7
RAD_866	28.4
RAD_57	29
RAD_1523	32.2
RAD_3223	33.2
RAD_209	35.9
RAD_126_SYFB	39.4
RAD_1500	39.4
RAD_1354	42.5
One_Hsp47	45.6
RAD_3271	45.6
RAD_3377	45.6
RAD_1783	45.6
RAD_2183	45.6
RAD_935	45.6
RAD_423	45.6
RAD_3188	46.7
RAD_674	51.4
RAD_574	53
RAD_1225	54.5
RAD_3407_TC1A	56.4
RAD_3145	56.9
RAD_1405_NIPS2	57.4
RAD_3370	63.2
RAD_3177	67.5
RAD_3158	69.8
RAD_1621	71.8
RAD_2362	77.2
RAD_949	87.1
RAD_988_EFGM	97.4
RAD_851	99.5
RAD_2154	103
RAD_178	118.1
Group	LG12-F
RAD_2561	0
RAD_2502	3.2
RAD_2615	6.3
RAD_2854	6.4
RAD_369	6.4
RAD_2952	6.4
RAD_2331_SYNE1	6.4
RAD_839	12.5
RAD_200	12.7
RAD_2578	14.8
RAD_2195	16.9
RAD_2294	31.4
RAD_3307_TDRD1	37.8
RAD_309_PIGA	45.2
RAD_1383_LRC57	50.7
RAD_418	56.8
One_ODC1-196	59.4
RAD_3197	62.6
RAD_747	63.1
RAD_3068	63.1
RAD_904	64.2
RAD_219	68.6
RAD_1187	71.5
RAD_60	73.4
RAD_2638	73.4
RAD_3429	75.4
RAD_3409	77.3
RAD_2441	81.6
RAD_2555_NAV2	84.1
RAD_359	86.6
RAD_220	86.6
RAD_2994	97.9
RAD_2723	99.5
RAD_870	100
RAD_2241	100.7
RAD_2983	115.9
RAD_1514_DTX4	116.4
RAD_2700	133
RAD_1352	140.6
RAD_2748	148.2
RAD_2400_RSLBL	149.8
RAD_1908	151.4
RAD_758	172.3
Group	LG12-M
RAD_2502	0
RAD_2615	3.2
RAD_200	8.5
RAD_2578	10.1
RAD_2195	12.2
RAD_2294	26.4
RAD_3307_TDRD1	32.9
RAD_309_PIGA	40.2
RAD_1383_LRC57	45.7
RAD_44	45.7
RAD_2416	48.9
RAD_2053	51.9
RAD_3375	54.8
One_ODC1-196	56.7
RAD_1965	59.1
RAD_3197	61.9
RAD_3360	62
RAD_1027	62
RAD_1329	62
RAD_2791	62
RAD_2549	62
RAD_578	62
RAD_2090	62
RAD_3337	62
RAD_904	63.5
RAD_1287	64.6
RAD_219	69
RAD_1187	71.9
RAD_2206	74.9
RAD_549	77.9
RAD_3316	81.3
RAD_2638	84.7
RAD_196	86.3
RAD_2441	86.3
RAD_2138_SYNE3	92.6
RAD_220	92.6
RAD_1342	98.7
RAD_2994	104.5
RAD_2723	106.1
RAD_870	106.6
RAD_3388	115.7
RAD_2983	122.4
RAD_1514_DTX4	123
RAD_3367	124.7
RAD_2247	125.7
RAD_2550	128.3
RAD_1257	131
RAD_573	141.3
Group	LG13-F
RAD_179_PTHD1	0
RAD_943	32.5
RAD_1981	38.4
RAD_103	42.7
RAD_2384_HCK	45.8
RAD_242	45.8
RAD_1512_TCB1	46.9
RAD_1643	49
RAD_2669	53.3
RAD_3057_TULP4	54
RAD_208	57.7
RAD_2624	63.3
RAD_3310	65.1
RAD_2382	67.5
RAD_1525	70.4
RAD_788	71
RAD_1603	72.2
RAD_3369	77.8
RAD_1020	78.3
RAD_1381	80.6
RAD_2379	84.9
RAD_1131	88.3
RAD_229	90.5
RAD_854	95.5
RAD_2689	100.3
RAD_1559	103.3
RAD_62	110.7
RAD_304	112.3
RAD_1331	115
RAD_3288	116
RAD_454	124.8
RAD_1317	131.6
RAD_662	134
RAD_2122	139
RAD_143	139
RAD_94_KDM2B	145
RAD_73	148.7
RAD_3277	150.3
RAD_1522	152.7
RAD_2378	154.3
RAD_17	154.3
RAD_601	155.1
RAD_1919	168.7
RAD_2976	183.2
RAD_671	186.5
RAD_663	186.5
RAD_1165	187.6
RAD_1519	189.3
RAD_2011	193.4
RAD_695	201.9
RAD_1419	202.9
RAD_2763	204
RAD_465	212.5
Group	LG13-M
RAD_2739	0
RAD_2951	3.3
RAD_2895	28
RAD_824	74.8
RAD_1313	101.2
RAD_2965	110.8
RAD_3245	110.8
RAD_2011	111.9
RAD_671	116.3
RAD_3218	131.7
RAD_1919	133
RAD_1979	139.3
RAD_601	149.3
RAD_17	150.4
RAD_3277	154.1
RAD_73	155.6
RAD_1470_RASL1	160.9
RAD_1485	160.9
RAD_3132	160.9
RAD_1099	160.9
RAD_2328	160.9
RAD_143	160.9
RAD_2122	160.9
RAD_975	160.9
RAD_3288	171.9
RAD_1331	173
RAD_304	175.7
RAD_62	177.3
One_U401-224	188.4
RAD_1827	197.7
RAD_2162	202.2
RAD_302	203.4
RAD_1391	204.5
RAD_854	204.5
RAD_1131	208.7
RAD_2379	211.8
RAD_3185	215.8
RAD_1381	216
RAD_2342	221.2
RAD_2624	229.6
RAD_2234	237.4
RAD_1643	243.2
RAD_2114	246.2
RAD_2691	248.3
RAD_404	249.3
RAD_2325	250.4
RAD_2287	251.5
RAD_1564	255.2
RAD_2063	270.8
RAD_352	276.1
RAD_252	278.1
RAD_430	281.3
RAD_1879	282.3
RAD_2499	283.4
RAD_737	287.8
Group	LG14-F
RAD_559	0
RAD_1158	9.5
RAD_886	9.6
RAD_3157	9.6
RAD_201	13.2
RAD_1872	19.6
RAD_74	22.7
RAD_1423	27.1
RAD_1475	33.3
RAD_1499	34.6
RAD_1361	40.3
RAD_2088_SORL	48.5
RAD_2423	55.8
RAD_953	61.8
RAD_2793	62.7
RAD_1578_KPCD2	68.6
RAD_1789	71.9
RAD_2058	72.8
RAD_1446	73.4
RAD_797	74.6
RAD_2190	75.2
RAD_653	75.7
RAD_195	77.3
RAD_1067	82.2
One_c3-98	84.1
RAD_2703	91.6
One_dds-529	92.7
One_U1212-106	98.2
RAD_1592	100.8
RAD_188_TM7S4	102.4
RAD_3263	104.5
One_apoe-83	105.5
RAD_2315	110.5
RAD_1250_CD22	126.9
Group	LG14-M
RAD_559	0
RAD_1158	9.5
RAD_201	13.3
RAD_1306_RTF23	15.3
RAD_1438	15.3
RAD_582	16.2
RAD_1548	19.2
RAD_1872	23
RAD_2822	24.4
RAD_74	26.2
RAD_1899	35.6
RAD_1361	43.4
RAD_2088_SORL	51.5
RAD_2800	57
RAD_2084	61.8
RAD_953	66.3
RAD_2351	69
RAD_1578_KPCD2	73.9
RAD_2291	77
RAD_1789	77
RAD_3012	79
RAD_1678	81.1
RAD_3318	81.1
RAD_3385	81.1
RAD_2190	82.3
RAD_653	82.8
RAD_195	84.5
RAD_610	88.8
RAD_879	92.6
RAD_1067	92.6
RAD_2149	95.8
RAD_3206	95.8
RAD_2903	97.4
RAD_1151	102.2
RAD_2703	105.4
One_dds-529	106.5
RAD_719	106.5
RAD_1691	106.5
RAD_1032	106.5
RAD_2309	106.5
RAD_3066	109.3
One_U1212-106	111.2
RAD_2600	113.9
One_apoe-83	115.9
RAD_188_TM7S4	118.6
RAD_3263	120.7
RAD_3251_EPHA4	124.2
RAD_1250_CD22	138.9
Group	LG15-F
RAD_2632	0
RAD_1326	43.3
RAD_442	67.8
RAD_1623	77.1
RAD_2728	80.5
RAD_133	83.7
RAD_2520	89.6
RAD_3313	92.4
RAD_466	94.3
RAD_2526	98.1
RAD_2407	98.7
RAD_1061	107.1
RAD_583	109.2
RAD_436	111.5
RAD_519	122
RAD_2164	126.5
RAD_2483	128.4
RAD_335	129.9
RAD_107	132.5
RAD_2532	133
RAD_2625	133.8
RAD_1044	140.4
RAD_1863_TC1A	142.6
RAD_1749	144.1
RAD_868	145.3
RAD_2338_CAC1S	146.6
RAD_3095	148
RAD_3359	151.5
RAD_2231_KBT12	156.6
RAD_1655	168.6
RAD_1711	169.9
RAD_785	172
RAD_2475	177.8
RAD_983	182.2
One_MHC2_251	182.2
RAD_3087_TC1A	182.9
RAD_79	185.5
RAD_1632	186.3
RAD_1775_TCB1	187.7
RAD_2684	191.3
RAD_1239	191.3
RAD_2313	192
RAD_1011	202.4
RAD_1686	202.5
RAD_944	210.1
RAD_3396	213.8
RAD_2311	213.8
RAD_2308	215.6
RAD_1962	221.1
RAD_1877	226.1
RAD_1144	228.4
Group	LG15-M
RAD_1144	0
RAD_1877	2.4
RAD_1011	20.4
RAD_79	36.2
RAD_2475	44.7
RAD_785	50.7
RAD_1711	52.8
RAD_2231_KBT12	63.7
RAD_2338_CAC1S	72.3
RAD_2532	76.5
RAD_107	77
RAD_335	79.8
RAD_1269	85.7
RAD_3198	90.1
RAD_583	93
RAD_1061	95.1
RAD_1035	102.1
RAD_619	107.8
RAD_2151	107.8
RAD_3313	107.8
RAD_2520	110.5
RAD_2246_POL2	115.9
RAD_774	118.1
RAD_347	120.2
RAD_3262	120.2
RAD_1072	120.2
RAD_2010	120.2
RAD_1372	120.2
RAD_3017	120.2
RAD_2642	120.2
RAD_2564	120.2
RAD_2003	120.2
RAD_3172	120.2
RAD_1623	120.2
RAD_2762	122.5
RAD_2607	129.6
Group	LG16-F
RAD_621	0
RAD_470	4
RAD_2165	9.9
RAD_1124	15.6
RAD_2001	17.1
RAD_320	22.4
RAD_3115	23.4
RAD_3133	24.4
RAD_826	26.2
RAD_3097	29.7
RAD_2174	29.7
RAD_2256	32.6
RAD_95	41.3
RAD_2055	48.4
RAD_1799	53.6
RAD_733	55.7
RAD_2761	59.2
RAD_962	62.2
RAD_894_KCMA1	64.8
RAD_902	65.4
RAD_2752	66.2
RAD_1765	68.1
RAD_784	84.9
Group	LG16-M
RAD_470	0
RAD_2340	6
RAD_1947	7.3
RAD_1447	8.7
RAD_1200	8.7
RAD_1124	12.6
RAD_2001	14.2
RAD_2365	16.7
RAD_149	20.3
RAD_320	22.8
RAD_1920	23.8
RAD_1911	23.8
RAD_3115	23.8
RAD_3133	24.9
RAD_826	26.6
RAD_3036	30.1
RAD_3097	30.1
RAD_1043	32.9
RAD_2256	32.9
RAD_2055	47.5
RAD_1799	52.8
RAD_733	54.9
RAD_2303	56.9
RAD_962	63.7
RAD_894_KCMA1	66.4
RAD_2752	67.5
RAD_1973	80.1
RAD_784	84.1
RAD_1560	90.5
RAD_1471	91.5
Group	LG17-F
RAD_3168	0
RAD_900	5.3
RAD_1563	8.4
RAD_2715	9.5
RAD_2576	9.5
RAD_1614	11.5
RAD_2512	17.8
RAD_2685	20.4
RAD_105	23.3
RAD_2428	25.3
RAD_2563	25.3
One_U1204-53	26.4
RAD_2662	36.7
RAD_1356	39.4
RAD_683	53.5
RAD_2836	55
RAD_3350	58.8
RAD_422_UBP46	63.1
RAD_3322_EXOC1	68.1
RAD_2733	73.9
RAD_1557	75
One_Prl2	83.4
RAD_2788_TC3A	86.6
Group	LG17-M
RAD_105	0
RAD_2042	7
RAD_3230	12.4
RAD_910	15.6
RAD_1356	17.8
RAD_1697	21.1
RAD_2431	26
One_U1105	27.3
RAD_2660_TC1A	30
RAD_2907	32.7
RAD_3270	35.4
RAD_3350	39.7
RAD_422_UBP46	44.3
RAD_2137	59.6
RAD_1544	68.8
RAD_581	74.3
Group	LG18-F
RAD_832	0
RAD_1013	15.9
RAD_3146	22.5
RAD_3184	23.5
RAD_3080	25.6
RAD_2554	28.8
RAD_3151	34.7
RAD_1637	49.8
RAD_2124	53.9
RAD_2806_SYNE1	56.6
RAD_2645_PXDC2	61.6
RAD_2848	64
RAD_3351	73.9
RAD_1047	74.9
RAD_688	74.9
RAD_1641	74.9
RAD_1071	76.5
RAD_1336	90.9
RAD_250	94.8
RAD_3342	94.8
RAD_3030	96.8
RAD_3065_PEG10	100.2
RAD_3305	106.4
RAD_1303_USH2A	114.4
RAD_2462	115.9
RAD_1609	115.9
RAD_127	118
RAD_3156	120.1
RAD_2369	122.9
RAD_3194	122.9
RAD_3389	124.2
RAD_1345	127.7
RAD_1926	136.7
RAD_1226	144.4
RAD_1601	155.6
Group	LG18-M
RAD_3151	0
RAD_2771	10.6
RAD_2440	14.3
RAD_1637	14.3
RAD_685	18.5
RAD_1725_POLY	22.7
RAD_2848	25.4
RAD_699	28.2
RAD_185	33.9
RAD_3351	38.2
RAD_2774	38.7
RAD_688	38.7
RAD_3404	38.7
RAD_1078	38.7
RAD_736	38.7
RAD_3161	38.7
RAD_1505	38.7
RAD_1641	38.7
RAD_1071	40.8
RAD_1336	55.3
RAD_3342	60.7
RAD_3305	68.7
RAD_917	72.7
RAD_1303_USH2A	79
RAD_2521_EMIL1	80.6
RAD_2462	80.6
RAD_1609	80.6
RAD_2293	82.3
RAD_2369	86.4
RAD_1345	91.1
RAD_1926	99.8
RAD_2470	101.6
RAD_1601	115
Group	LG19-F
RAD_3373	0
RAD_2604	7.5
RAD_649	13.2
RAD_1178	14.3
RAD_2999	14.3
RAD_193	15.9
RAD_2199	17.5
RAD_2272	18.7
RAD_1021	19.6
RAD_530	19.7
RAD_3320	20.3
RAD_1255	22.6
RAD_358_TC1A	24.4
RAD_514	25.5
RAD_1395	26.5
OneH3	30.1
RAD_829_GMCL1	32.5
RAD_2035	37.9
RAD_901	39.7
RAD_3275	41
RAD_993	41
RAD_1109_U88	51
RAD_842	55.4
RAD_680	57.9
RAD_3051	63.7
RAD_2436	65.8
RAD_2467	70.4
RAD_2079	89.2
RAD_1508	94.1
RAD_147	112.2
RAD_1212	117.8
RAD_1617	120.2
RAD_3247	120.2
RAD_446	122.6
Group	LG19-M
RAD_778	0
RAD_1974	3.1
RAD_2858	7.3
RAD_956_CL18A	10.4
RAD_1178	11.5
RAD_2198	13.1
RAD_2796_POL	13.1
RAD_1867	13.1
RAD_1890	13.1
RAD_1493	13.1
RAD_193	13.1
RAD_2199	14.6
RAD_530	15.7
RAD_1255	17.5
RAD_514	19.4
RAD_1395	20.4
RAD_1481	26.5
RAD_1018	29.5
RAD_901	35.7
RAD_993	37.3
RAD_1132	40.1
RAD_1109_U88	48
RAD_680	53.9
RAD_3051	59.9
RAD_2436	62
RAD_982	80.6
RAD_759_TIAM1	85.2
RAD_1221	100.2
Group	LG20-F
RAD_3222	0
RAD_576	1.3
RAD_3086	2.4
RAD_777	9.5
RAD_2175	13.6
RAD_2166	19.2
OneB8	21.2
OneB6	21.2
One_Tf_ex11-750	23.4
RAD_191_POL3	25.3
RAD_3149	26.4
RAD_2367	28.9
RAD_1041	34.2
OneB11	34.5
RAD_1086	36.4
RAD_2299	36.4
RAD_693	41.6
RAD_2569	51.4
RAD_2971	56
RAD_2622	56
RAD_3392	60.2
RAD_1704	61
RAD_162	62.5
RAD_2059	63.1
RAD_1862	67.8
RAD_1991	79.3
RAD_1831	82.9
RAD_2696	89.2
RAD_3058	89.8
RAD_950	91.4
RAD_2539	95.6
RAD_1191	104.1
RAD_2847	112.1
RAD_2766	115.9
RAD_2140	117.3
RAD_1567	117.3
RAD_563	118.7
RAD_1912	119.4
RAD_2610	121.4
RAD_709	125.2
RAD_2488	158.1
Group	LG20-M
RAD_950	0
RAD_2696	2.3
RAD_1831	8.8
RAD_1991	12.6
RAD_2569	31.2
RAD_693	41.8
RAD_2299	46.8
RAD_1041	47.8
RAD_3421	49.4
RAD_2535	51.6
RAD_2261	52.7
RAD_1927_ELK1	52.8
RAD_194	52.9
RAD_1909	53
RAD_2995_TC3A	53.1
RAD_2701	53.2
RAD_1636	54.2
RAD_1677	59.7
RAD_1229	65.2
RAD_1242	67.4
RAD_1642	69.4
RAD_191_POL3	70.7
RAD_3149	72.7
RAD_3345	72.8
RAD_1846	72.9
RAD_2422	74.4
RAD_197_VASN	76.3
RAD_750	77.2
RAD_501_HUWE1	77.3
RAD_2014	77.4
RAD_1700	77.5
RAD_1351	78.4
RAD_12	81
RAD_2692	81.8
RAD_640	82.6
One_Tf_ex11-750	82.7
RAD_2844	82.8
RAD_2180	82.9
RAD_3209	83
RAD_464	83.1
RAD_1701_UBE4B	83.2
RAD_1633	83.9
RAD_3010	84.6
RAD_297	85.3
RAD_1276	85.4
RAD_893	85.5
RAD_1670	86.4
RAD_2271	93.5
RAD_576	101.8
RAD_1881	110
OneB8	117.5
RAD_1191	161.9
RAD_2610	171.8
RAD_563	173.4
RAD_2766	175
RAD_709	178.8
RAD_2488	212.8
RAD_2500	228.1
RAD_3379	232.1
RAD_1204	253.6
Group	LG21-F
RAD_941	0
RAD_1036	30.4
RAD_452	57.9
RAD_3315_CLD4	75.3
RAD_2640	84.8
RAD_1875	87.8
RAD_2767	88.5
RAD_1460	88.5
RAD_3111	89.2
RAD_3179	93.6
RAD_367	102.4
RAD_757	115.4
RAD_3063_ZN180	118.6
RAD_3386	119.6
RAD_386	122.9
RAD_175	129.2
RAD_2718	130.8
RAD_2052_SIA8F	134.9
RAD_2922	143.9
RAD_2327	145.8
RAD_1181	146.5
RAD_2823	151.9
RAD_3078	159.9
One_U1207-231	162.2
RAD_1526	166.6
RAD_3007	180.3
RAD_503	198.8
RAD_1141	217.4
Group	LG21-M
RAD_1337	0
RAD_1875	26.4
RAD_1460	27.5
RAD_1233	47.3
RAD_757	58.9
RAD_3063_ZN180	62.1
RAD_386	65.2
RAD_3348	68.6
RAD_175	72.8
RAD_2718	74.3
RAD_2052_SIA8F	78.2
RAD_888_TC3A	85.2
RAD_1009	87.3
RAD_205	90.9
RAD_2823	92.6
RAD_925	92.6
One_KPNA-422	92.6
RAD_3236	92.6
RAD_3028	92.6
RAD_2540	92.6
RAD_165	92.6
RAD_1756	94.3
RAD_816	97.6
RAD_43_KRA54	100.9
RAD_2543_CE170	104.2
RAD_3182	104.2
RAD_3140	104.2
RAD_3078	104.2
RAD_2194	110.8
RAD_1264	122
RAD_2618	131.9
RAD_1531	147.8
RAD_1984	168.8
Group	LG22-F
RAD_1194	0
RAD_2492	3.2
RAD_845	8.8
RAD_2698	19.1
RAD_1573	24.9
RAD_548	36.4
RAD_2830	58.5
RAD_1610	59
RAD_187	60.2
RAD_2805	65.3
RAD_176	68.1
RAD_2868	70.4
RAD_405	73.3
One_rpo2j-261	75
RAD_2136	75.6
RAD_1645	76.1
RAD_477	77.3
RAD_2405	77.9
One_HpaI-71	80
One_ins-107	80
RAD_3265	81
RAD_1121	84.6
RAD_1954	85.2
RAD_2070	85.2
OneH5	85.2
One_hsc71-220	85.2
RAD_3427	89
RAD_402	90.6
RAD_1291	92.2
RAD_1724_TC3A	95
RAD_303_U88	96.6
RAD_1431	97.5
RAD_344	106.6
RAD_2838	117.2
RAD_253	122.1
RAD_2458	122.1
RAD_707	123.5
RAD_3331	123.5
RAD_2028	127.8
RAD_3147	135
RAD_3283	138.6
RAD_608	154.3
RAD_255	157.1
RAD_2134_TC3A	160
RAD_3306	163.8
RAD_2972_SNX16	169.3
RAD_2644	171.4
RAD_933	176.1
RAD_793	181.3
RAD_1465	184.8
RAD_3219	187.4
RAD_1341	189
RAD_849	189
RAD_3005	189.1
RAD_91	189.1
One_LEI-87	191.1
RAD_676	191.1
RAD_2215	191.1
RAD_828	192.5
RAD_2816	195.3
RAD_2714	201.6
RAD_2636	213.7
Group	LG22-M
RAD_2492	0
RAD_1194	3.2
RAD_548	26.2
RAD_1404	36.2
RAD_728	46.4
RAD_1595	47.6
RAD_2830	50.3
RAD_1610	50.8
RAD_2405	58.7
RAD_2899	58.7
RAD_810	58.8
RAD_1847	58.8
One_HpaI-71	60.9
RAD_402	68.7
RAD_1291	70.3
RAD_3261_APBP2	72.7
RAD_3366_FNIP1	74.5
RAD_1431	74.5
RAD_385	75.9
RAD_533	81.5
RAD_1970	90.1
RAD_2455	98.4
RAD_3215	100.6
RAD_835	104.2
RAD_2326	107
RAD_517	108.4
RAD_368	115.5
RAD_1465	119.9
RAD_3219	122.5
RAD_1341	124.1
RAD_1157	126.2
RAD_1209	128.2
RAD_1673	130.2
RAD_2680	131.4
RAD_3201	133.8
RAD_2644	137.2
RAD_1150	138.3
RAD_1825	139.2
RAD_1647	140.1
RAD_2185	141.9
RAD_1662_NUP98	144.1
RAD_3306	146.2
RAD_2134_TC3A	150
RAD_255	152.9
RAD_608	155.7
RAD_253	170.8
RAD_3283	176.2
Group	LG23-F
RAD_1606	0
RAD_2450	3.2
RAD_794	15.8
RAD_1271	16.4
RAD_3395	20.1
RAD_1267	27.1
RAD_1073	27.1
RAD_3019	27.1
RAD_1750	33.9
RAD_1016	47.6
RAD_1112	54.1
RAD_1840	54.1
RAD_2310	54.9
RAD_2130	56.2
RAD_506	61.6
RAD_1197	64.2
RAD_1791_RTL1	64.2
RAD_1971	68.9
RAD_1582	73.1
RAD_400	75.4
RAD_2514	78
RAD_1167	82
RAD_1552	84.2
RAD_1350	85.4
RAD_1003	87
RAD_959	87
RAD_218	91
RAD_366	96.8
RAD_1472	98.1
RAD_660	99.7
RAD_1064_SCUB1	102.2
RAD_1097	103.4
RAD_1284	105.7
RAD_2803	112
RAD_2746	112.1
RAD_722	113.1
RAD_1015	125.1
RAD_946	149.6
RAD_2998	178.6
Group	LG23-M
RAD_722	0
RAD_2803	1.1
RAD_1097	6.4
RAD_660	9.1
RAD_1472	10.9
RAD_218	16.7
RAD_2611	27.1
RAD_1003	47.9
RAD_2514	51
RAD_1582	55.8
RAD_1971	60
RAD_1197	64.7
RAD_506	67.3
RAD_3011	73.2
RAD_1726	78.9
RAD_2962	80.7
RAD_1112	81.7
RAD_3044_ZN281	90.8
RAD_1750	104.6
RAD_2037	106.8
RAD_2442	107.8
RAD_1782	109.2
RAD_329	110.7
RAD_3160	112.2
RAD_254_VGLL3	115.1
RAD_1824	120.8
RAD_2819	124.5
RAD_2207	133.8
RAD_1271	142.6
RAD_794	143.1
RAD_2450	156.4
RAD_1606	159.6
RAD_629	230.4
Group	LG24-F
RAD_3056	0
RAD_2181	7.8
RAD_3419	21.8
RAD_963	31
RAD_2080	31
RAD_244	34.1
RAD_678_RTL1	40.4
RAD_527	41.5
RAD_3200_TC1A	55.3
RAD_998_TCB1	56.4
RAD_834	57.5
RAD_3008	60.1
RAD_2408	66.2
RAD_2840	73.2
RAD_2537	82.2
RAD_1858_DMX1A	85.2
RAD_3026	86.2
RAD_528_TC3A	86.9
RAD_1581_OPA1	89.2
RAD_2295	94.3
RAD_1748	95.4
RAD_2648	100.9
RAD_1055	104.8
RAD_1999	104.8
RAD_979	112.4
RAD_266_TCB1	118.5
RAD_2100	118.5
RAD_1349	128.2
RAD_2099	128.2
RAD_969_MYH6	130.8
RAD_2775	135.2
Group	LG24-M
RAD_2515	0
RAD_1214	5.2
RAD_963	6.4
RAD_1040	7.7
RAD_3326	7.7
RAD_2446	10.6
RAD_1679	15
RAD_678_RTL1	18
RAD_2286	18
RAD_487	19.3
RAD_527	20.6
RAD_2747	23.6
RAD_488	29.1
RAD_1293	32.7
RAD_3341	35.9
RAD_3200_TC1A	42
RAD_2505	43.1
RAD_998_TCB1	43.1
RAD_834	44.2
RAD_2092	50.7
RAD_2840	57.1
RAD_2332	59.5
RAD_164_TCB1	62.5
RAD_2537	68.5
RAD_3096	71.7
RAD_528_TC3A	73.3
RAD_2648	84.7
RAD_1999	88.6
RAD_2627_CA190	95.5
RAD_2912	95.5
RAD_2041	95.5
RAD_412	97.1
RAD_2833	102.2
RAD_2100	107.9
RAD_406	116.8
RAD_3405	116.8
RAD_3252	116.8
RAD_1734_PEG10	116.8
RAD_2163	116.8
RAD_743_DHC24	116.8
RAD_2027	116.8
RAD_2960	116.8
RAD_1231	116.8
RAD_2974	116.8
RAD_2099	116.8
RAD_969_MYH6	117.9
RAD_2775	122.3
Group	LG25-F
RAD_2670	0
RAD_1289	9.4
RAD_391	13.9
RAD_2404	16
RAD_1077	21.9
RAD_513	23.2
RAD_277	25.1
RAD_1033	28.1
RAD_1946	41.2
RAD_1084	43
RAD_1427	50.8
RAD_1918	52
RAD_2897	52
RAD_1915	53.1
RAD_2321	54.1
RAD_1117	57.9
RAD_2233	58.9
RAD_600	63.6
RAD_846	69.7
RAD_1810	73.7
RAD_1631	76.9
RAD_2159	84.3
Group	LG25-M
RAD_2670	0
RAD_2352	9.3
RAD_391	10.2
RAD_2404	12.3
RAD_3183	15.8
RAD_1902	21.1
RAD_898	22.5
RAD_1538	22.5
RAD_2758	22.5
One_U1024-197	22.5
RAD_2023	22.5
[truncated: 233 more rows]
