# Supplementary material for: Meiotic maps of sockeye salmon derived from massively parallel DNA sequencing
Source: BMC Genomics. 2012 Oct 3;13:521. doi: 10.1186/1471-2164-13-521 (PMC3563581; doi:10.1186/1471-2164-13-521)
Supplement: Additional file 2 — Supplement 1b. RAD sequences and annotation list from paired-end assembly. [file 1471-2164-13-521-S2.csv]

RAD tag Number	RAD tag sequence	SNP position	SNP Nucleotides	Paired End Velvet Assembly Contig Name	Assembled Contig Sequence	SwissProtID	BlastResults_Name	GeneID	Long Name
1	TGGTGCCAGTCTG[G/A]CAACAGAGACCCGGGGCTGTCAGTCACACAGACTTCATCCTCACA	14	[G/A]	NODE_1_length_155_cov_89.729034	ATGCAGGTGGTGCCAGTCTGGCAACAGAGACCCGGGGCTGTCAGTCACACAGACTTCATCCTCACAGAGGGGTAGAGGAAGAGGGCAGACAGCAGGCCTCTGTCATTCCACTGTAGCCCTACTCATTCACCTTGAGAGGAGGAGGGGGAGGAGAGGAGGAGCAGGTAGGGGGAGAAGGGGGGGGG
2	GGGCGAGAGAGACAAAGA[G/C]GGGCGATAGAAGGATGGAAGGGAAGGTGACGAGAGAGGGG	19	[G/C]	NODE_2_length_150_cov_38.639999	TTTAAGGAAGCTTCCCCCAAGCCTTATGGACACGCCGCCAATGTTTGAATATGAAAAACCTAACCGCACGTAACATCCATTTTCTATTTGAGTGCAGGCTACGATGACATCTTTTTTTTCAATGCTCAGATGTCAATGTATATTAATTCTGACTCTCTCTCTCAACCCCTTCTCTCTCTC
3	CCTGCTGGTGGTCCCGGTCAGCCCCTCC[G/A]CTGCACCACCTCCCCAGGTGCCAGGCCCGG	29	[G/A]	NODE_1_length_225_cov_37.244446	CCTGCTGGTGGTCCCGGTCAGCCCCTCCGCTGCACCACCTCCCCAGGTGCCAGGCCCGGCCTTGATCCTGCTGGGAGAGCTCCACCTTACAGCCCAGGGAGTTCAGAGCTAAGTTCATGTCTAGATCCTGAAAGTTATTGCTGCTCCCATTCAGAACATCGTCAAACACCATGGCCCAGTCTAGTTCACCCTTCAGTGCCTCTGGTTCCATGAGATCCGGTGTCAACAGTGGTGACTTATGGACTGTCTCCCACT
4	ACACTGGTTGGCACCTCGCAGACATGAGCTAATTGAGCTTTAGGACTTGGTGT[A/G]AAGAA	54	[A/G]	NODE_1_length_238_cov_52.369747	AGGACACTGGTTGGCACCTCGCAGACATGAGCTAATTGAGCTTTAGGACTTGGTGTAAAGAAGATAAACACGAAGAGTAAAAAAAACACTGACAGACTAATTCCATTAGGAGAATAAAAACGAGTGAATTGATGAGGATATTAAAGAGAACATTAGACTGATTCGCTGTTATTCTATGAATAATGGTCTGCTGATCCAAGTGAATGACATTTGAGATAGAGAGAAAAGAGAGAAAGAGAATGAAAAGAGAGAATAGGATGATAGAGGA
5	GGACCATGACTGTTTAAATTTAATCGTGTAAATGATGCCTTTTAAAGTAAAATATTT[C/A]A	58	[C/A]	NODE_1_length_237_cov_52.206753	AAGACGTGCAGGGGACCATGACTGTTTAAATTTAATCGTGTAAATGATGCCTTTTAAAGTAAAATATTTCAAATAACATATGACACCTGGGCTTTCACATGTGTTCAAATGTTGTATCGTGTGGTGTCATTAACTTCACATTAAATCACATGATCACATGAGATCACGTGTTCACATGTGAAATTCATGTGTTTTTTAAGGGAATAAGGGACTATTTAAACAGCAGTGGCTAGACATGTTAAGTATCAGTATATGTTTGGCTTTGAG
6	AACAAAAAAAAAA[C/A]CATGAATCGCTAAACAAACTCCGATGTATCGCTTGAACTGAATTG	14	[C/A]	NODE_1_length_218_cov_35.756882	TGCAGGAACAAAAAAAAAACCATGAATCGCTAAACAAACTCCGATGTATCGCTTGAACTGAATTGTTATTGACCTTCTGGCATGGACTACATCGTCAGCTCCAAGTGTTAAACCATTGCTATTATGTGGACCAGCTGCCATCAATTCATCTATCAAATGCATTTCTAAAGCCATTTCCTCAGAACAGCAGTTGTCAGAAAGTGCTCTACTATAAAATCCCTTTGTGACAGCTGCTGATGTAAAAAGGG
7	TCCTG[T/C]AGCAGCTGGATACGAGACTCGGACTGCTGCTCCAGGCATTTGAACTGCTCCAC	6	[T/C]	NODE_1_length_244_cov_52.024590	CTATGCAGGTCCTGTAGCAGCTGGATACGAGACTCGGACTGCTGCTCCAGGCATTTGAACTGCTCCACCAGCTGGTTACGGATCTCTATGCATCAAAACACAAAACAGGACGAGTCAATAAGTCATAACAGAGTCATCATCTCCGGAAAATCAGGGCATGGGGCTGGATTCAGTCAACCCTGCCGTGTTTGACATCTTTGTTCAAATGTTCTCCCCCAAAAAGTGTCTTAGTCTGAAAACATTTATCTGAGAAGAGTTTATGTATAATGAACAA	Q812A2	SRGP2_MOUSE	SRGP2	SRGP2_MOUSE SLIT-ROBO Rho GTPase-activating protein 3 OS=Mus musculus GN=Srgap3 PE=1 SV=1
8	GGGCACACACTCCACA[A/C]CGCTTCCTCTTCCTCTTGGAGGCTCCTGACCCCTGACCCCCA	17	[A/C]	NODE_1_length_203_cov_41.527092	GGGCACACACTCCACAACGCTTCCTCTTCCTCTTGGAGGCTCCTGACCCCTGACCCCCAGAGGTCATCCCCGGCGAGGTTGAAGAGCAGGGTGAGGGGTTTGTCTGGTTGACATGGTGGCAGTCCGACAGAAGTTGGTTATGATTGGTCGTCATCTGGAAGTGGGAGGAGTCTGAAATGTTATTGTGCGACCCCATCGCCATGACGATGACTCCGGGTGGTAACCCCAACATT	Q9H2H0	CXXC4_HUMAN	CXXC4	CXXC4_HUMAN CXXC-type zinc finger protein 4 OS=Homo sapiens GN=CXXC4 PE=2 SV=1
9	TGAACA[C/T]GGTTGTGAGTGGGGCTCTGGACAGGCTGCACTATGAGAAGGACCCCTGTGTG	7	[C/T]	NODE_1_length_234_cov_57.179485	GTTTGCAGGTGAACACGGTTGTGAGTGGGGCTCTGGACAGGCTGCACTATGAGAAGGACCCCTGTGTGAAGTATGACATCGGCCGCAAGCTGTGGATCTACCTGCACCGTGACCGCGGTCAGGAGGAGTTTGGTGAGCAGCACTTTCTACCAATGGAAAGTGATAAGATCTGAATGTGGTTGACATTGCTTTCCTCAGTAGCCCACAGGCACATTGTTACAACTAATAATTCTGTCCTCATCTAGAGAGGATTCACCAGGCTCA	Q6P4R8	NFRKB_HUMAN	NFRKB	NFRKB_HUMAN Nuclear factor related to kappa-B-binding protein OS=Homo sapiens GN=NFRKB PE=1 SV=2
10	CAGTCACACAGTCAACCCCTGGA[T/G]ACAGTCACACAGTCAACCCCTGGATACAGACATAC	24	[T/G]
11	TCTACATATCG[C/T]ATTTCATTTGTTGTCTTCTCTTACAAGCTACACTATATAAACAAAAG	12	[C/T]	NODE_1_length_235_cov_49.702129	TGCAGGTCTACATATCGCATTTCATTTGTTGTCTTCTCTTACAAGCTACACTATATAAACAAAAGTATGTGGACATCCCTTCAAATTAGTGGATTCGTCTATTTCAGCCACACCTGTTGCTGACAGGTGTATAAAATCGAGCACACCGCCATGCAATCTCCATAGACAAACACTGGCAGTAGAATGGCCTTACTGAAGAGCTCAGTGACTTTCAACGTGGAACCGTCATAGGATGCCACATTTCCAACAAGTCAGTTTGTCCAAT
12	TATGAGCAGGAGC[A/G]GCAGTGAGGAGAGGGGCGTTGTTTCACCTGTTTTCTCTTCCCCTG	14	[A/G]	NODE_1_length_217_cov_37.078342	TATGCAGGTATGAGCAGGAGCAGCAGTGAGGAGAGGGGCGTTGTTTCACCTGTTTTCTCTTCCCCTGTTCAAAATGGCAAAATCCGGTTTGTACAAAGGACTAGAGTGTGCGCGCGGTTACCATCCTGTCTGCTGCTCTCCAAACCCGACACCAGGAGAGTCTTTGTGCGCGGCCACCACCGGGGACCTGAGAGCGAGGCGTTCGAGACAGCTAGGGACGTGAAAGCGGCTTCTGAAAGGTGTAGAA
13	TGA[C/T]TTTGGGGAGGTGTGTCGTGGCTGTCTCAAGCTGCCCAGTAAGCGGGAGCTTCCGG	4	[C/T]	NODE_1_length_223_cov_34.515694	GTGACTTTGGGGAGGTGTGTCGTGGCTGTCTCAAGCTGCCCAGTAAGCGGGAGCTTCCGGTGGCCATCAAGACGCTGAGGGCCGGCTGCTCAGAGAAACAGAGGCGCTCCTTCCTAAGCGAGGCCGGGATACTGGGACAGTTTGACCACTCCAACATTGTCCGTCTGGAGGGGGTCATCACCAGCGGTGAGCTAGTTACCGAAATCTCAAATGCATTTACACCTAGCTCATTTTTTACTATGCTTTATAGGGG	Q60629	EPHA5_MOUSE	EPHA5	EPHA5_MOUSE Ephrin type-A receptor 5 OS=Mus musculus GN=Epha5 PE=1 SV=1
14	TAGGTGTGTGTGTGTGTGGAGGGGAGGTAG[G/C]ATAACATGAATGCGAAAATATGTCTGTG	31	[G/C]
15	TATAT[C/G]TCACTGGTCATCCCCAAAGCCAACCGGGACTTATACTTCCCTCAATAACTTTA	6	[C/G]	NODE_1_length_225_cov_44.288887	GACGTGCAGGTATATCTCACTGGTCATCCCCAAAGCCAACCGGGACTTATACTTCCCTCAATAACTTTAAACATCAGCAATCTGAGCAGCTAACCGATCTCTGCAGCTGTACATAGCCCATCTGTAAATAGCCCACCCAATCTACCTACCTCATCCCCATATTGTTTTTATTTACTTTTCTGCTCTTTTGCACACCAGTATTTCTACTTGCACATCACCATCTGCACATCTATCACCTCAGTGCTAATTTGCTAA
16	CACAG[G/A]CCTGGTTTTACTTCATTTTCTTCCCTTTTGCTTTTCACTTTCTTATTATTATT	6	[G/A]	NODE_1_length_177_cov_56.853107	CAGGCACAGGCCTGGTTTTACTTCATTTTCTTCCCTTTTGCTTTTCACTTTCTTATTATTATTTTCTCTCTTTCTCACCCCCCCTCACACAACTTGGTTTCAGCAGCCTTGAGGAGATAAATGGTGTGAAACTGACTGTGGCCCGTCTATCTGCTAGTGTCTGTGTAGCGGGGGAGACGAGAGAAGGGGAGAGGGAGAGGGAGAGGG
17	GAAAAGTGATCAATTTCAGAGAAAATTACTTACATAATTACA[A/T]ATGAGGGTGCCCTGCG	43	[A/T]	NODE_1_length_233_cov_31.476395	CGCTACATTGTTTCCAAAATGATGATCCTCTTTTAACCTAGAGTAGTGAGGAACACTTCACCCTATGAATTCCTCAACATGAAAAGAACATTCTCCTTATGTTAGGAAAGAGGACTTGCCAACAACATTCATACTGAAGTCTCAGTTCAGTGTTGTGAGATCTGTTGGAGTGCCAACGCTAGCCATACATTATGCACTCTCTCACGCAGGGCACCCTCATTTGTAATTATGTAAGTAATTTTCTCTGAAATTGATCACTTTTC
18	TCTCCTGACCA[T/C]AATCCAATATCTGGTCTGAAATGCACAAATGATAAACCCTTGTAGTT	12	[T/C]	NODE_1_length_211_cov_16.459715	TCTCCTGACCATAATCCAATATCTGGTCTGAAATGCACAAATGATAAACCCTTGTAGTTCCCCTCAGCTTTATGATGACCTGCAAATGTATACACACACGTCACACACACATGCACACATACACACACCACAACAATTTACAAACCCTAACCACTTACAGGCTAAGCATGATGTACAGTATGAACTACAGCTGAACCAAATATTGAATGAAGGCTGTTATTCAAGCCTTCTTGTTATCATG
19	CACTGGTAC[C/A]CTCTTTGGACCCCCACGGCACACCCCAGCCCTGCTGCGTACCCATCCGC	10	[C/A]	NODE_1_length_129_cov_33.062016	TTGGACCCCCACGGCACACCCCAGCCCTGCTGCGTACCCATCCGCCTGTCACCTGTCTCAATGCTCTACTATGACAACAATGTATTCCTACGCACCAACCATGCCATCCTGCAGACAGTGGTACACTCCTTGGACCCCCACGGCACACCCCAGCCCTGC	P35621	DVR1_DANRE	DVR1	DVR1_DANRE Protein DVR-1 OS=Danio rerio GN=dvr1 PE=2 SV=1
20	GACCTACTGAGGAGCTGCAGG[A/G]TAAAATCCCCCTCGCTCTCGCTCTGTTTGCTGTGTGT	22	[A/G]	NODE_1_length_159_cov_63.408806	TGATGGAAATACGTTTGACCATTACGCTAAAGGTCAAAAGGATAATTAGCATAATTCATAATTGAGTGGCAATAAATTGGCCCGTGTATTTTCCTTAGTCGTCGTGGGTCTTATTTATCTAACACAACTAACACACAGCAAACAGAGCGAGAGCGAGGGGGATTTTATCCTGCAGCTCCTCAGTAGGTC
21	GGGTTTGGAGCAGGTGATTTGAGACTGTGTTTCTGATA[A/G]ACAATGAATTGAGACTGTGT	39	[A/G]
22	AAATGAATGCAAATTAGAAAGAATTGTTTATTTCCT[T/G]TTGTTTATTGTCTATTCCATTT	37	[T/G]	NODE_1_length_206_cov_46.553398	AAATGAATGCAAATTAGAAAGAATTGTTTATTTCCTTTTGTTTATTGTCTATTCCATTTGCTTTGGCAGTGTAAACATATGTTTCCCATGCCAATAAAGCCAATAAGTACGTTGTATGCTTATTATGATGATGAAATATCATGGGTGAAGCAGATTGTTGAATGGCCTGACGAATAGAGAAGAGAGTGTTGTCTCCCATTAGAGAGAACAGAAGAGTCACCTCCATCCTTTATTAA
23	AGCGCGTGGTCACCATTAGCGGAGAGCCCGAGCAGAACCGTAAAGCCGTGGAGATCAT[T/C]	59	[T/C]	NODE_1_length_178_cov_42.426968	CAGGAGCGCGTGGTCACCATTAGCGGAGAGCCCGAGCAGAACCGTAAAGCCGTGGAGATCATTGTTCAGAAGATCCAGGAGGACCCCCAGAGCAGCAGCTGCCTCAACATCAGCTACTCCAACATCTCTGGCCCTGTGGCCAACTCCAACCCCACCGGCTCCCCCTACGCCAACTCAGCCGAGGTGAACCCCGCTGCTGCTGCTGCCG	Q2PFW9	NOVA1_MACFA	NOVA1	NOVA1_MACFA RNA-binding protein Nova-1 OS=Macaca fascicularis GN=NOVA1 PE=2 SV=1
24	CATGACTGTGCCTCAGGGCC[T/A]AAAGGGCACAGCATGGAGGCGTCGTTGTGTTCTGTGTC	21	[T/A]	NODE_1_length_209_cov_52.157894	CATGACTGTGCCTCAGGGCCTAAAGGGCACAGCATGGAGGCGTCGTTGTGTTCTGTGTCGCATGAACTGCACCACTTGTTCAGTTTGCCTCTGCTTTACATCAGAAAGAGACTGCTATGGGACATGGCAGAGGCAGCAAAATATTGTGTAGAGGACTTCCAAAGGGTGTACTGTTTTTTAAATATATTTTTTTCTAATATTTTTTTTAACATGTTTTTTTTGTGTGTGTTAGAATTGCT
25	TACTCCAGTGCCTCCAG[A/G]CCAGAGAAGGTGTCGTTGCGGAACACCTCCAGCTTGTTCTC	18	[A/G]	NODE_1_length_245_cov_49.151020	AACCAACCAATCAATCAATCAAACAATCAGGTGTCCCAGTCCTGGCTCCGCCCCTTCAAGCTCAACCTGCAGAGGAACTCCTTGAGGCGTCTCTATAGCAACGGCTTCCTGCACCATAGCAATGCCGTGGCGATAAACCTAGGCAACAACGCGCTGCAGGACATCCGTGCCGGGGCGTTTCATGGTCTGGGGACACTGAGACGCCTCTACCTCCACGAGAACAAGCTGGAGGTGTTCCGCAACGACACCTTCTCTGGTCTGGAGGCACTGGAGTA	Q810B9	SLIK3_MOUSE	SLIK3	SLIK3_MOUSE SLIT and NTRK-like protein 3 OS=Mus musculus GN=Slitrk3 PE=2 SV=1
26	TATAGTGCATTATGATGCAG[T/A]TATAATGTATTACAAGACTTCATAGGATAATAATAAAA	21	[T/A]	NODE_1_length_221_cov_42.316742	TCTGCAGGTATAGTGCATTATGATGCAGTTATAATGTATTACAAGACTTCATAGGATAATAATAAAACGTTATAAAGCCTAACTAAATACCAGCCACAGGACCTCCCAAAACTCATTATCTCTCTATACACTTAAATCTGAGACGGTGTCTAAACCAATGGTTCCAAAGCCTCAAGTGTTGAAATACAGTGTCTGGAGAATGCAGAGAGGGAAGAGTGGCATTTATATTTGCATAATATTTCAATGTCTTT
27	AAAGGTAGCACACGAGGGAGGAGGATGTC[A/T]TCCTTGTAACGCACAGTGTTGAGATTGCC	30	[A/T]	NODE_1_length_184_cov_14.804348	AAAGGTAGCACACGAGGGAGGAGGATGTCATCCTTGTAACGCACAGTGTTGAGATTGCCTGCATTGACAACAAGCTTAATCCGATGATGCTGTGACACACCGCCCCAGACCATGACGGACCCTCCACCTCCAAATCGATCCCGTTCCAGAGTACAGGGCTCAGTGTAATGCTCATTCCTTCAACGATAAACGTGAATCCAACTATCATCCCTGG
28	TCTCGCTCTATTATCACATGGCAT[G/T]CAGGCACTTACGGACCCGTCGCGGGGGAAGGGGA	25	[G/T]	NODE_1_length_212_cov_44.245281	TCTCGCTCTATTATCACATGGCATGCAGGCACTTACGGACCCGTCGCGGGGGAAGGGGAGGGATGGATGATGAGGATTACAGGAGAGGGGAAGGGAGAATCTAAACACATCTGCGCGCCCTTAGCTGGTGCCAATCAGGAAACTCGCGCGCTCTGAGAGGAAAAAGGGTGGATATAATAGTATTAGTGATGAGGAAAATAAAAGCCCATCATAGTAGCCTATAATCTAATAACACTAAAGTT
29	CTGACTTCGGTCGTCAG[G/T]TGAACTGTGGTTCCTCCGATCAGCAGCTGGCTTCTGGGTTA	18	[G/T]	NODE_1_length_202_cov_27.405941	CTGACTTCGGTCGTCAGGTGAACTGTGGTTCCTCCGATCAGCAGCTGGCTTCTGGGTTAAGCAGGTGGGTTTTTAGAAGCGTGGTTAGCCGGGGTCATGTTTCGGAGGGCGCACGACTCGACCTTCGCTCTCCCGAGCTCGTTGGGGAGTTGCAGCGATGAGACAAGATCGTAATTGGATCGCAATTAGATATCACAAAATTGGGGAGAAAAAGGCGGACCACACTGCATCA
30	GA[T/G]GAAATGCACTTAAAAGTCTATGCATTCACTGTCAGGTAAGACGCGTTGGATAAAAG	3	[T/G]	NODE_1_length_246_cov_148.963409	TGCGACATGCTGCTACCAAACATACTGAATGGGATGCTTCAGCAGAAAGCCCCATATGTACTGTAAGCCAAGGAGGACAAGCGGCATCCAGGACAGAGAATGCATAGACCTTTAATAACCCTGTCAGTCCCACGCCAGAATCTGCATTTTTGAGGGCGTGTACAACCCTCATGTTTAGTGTTTCACCATTTCCTTTTCAGAGGAGACACTTTTATCCAACGCGTCTTACCTGACAGTGAATGCATAGACTTTTAAGTGCATTTCATCCCTGCAAAC
31	AGGCAGTGTGGTTCCTGTCCAACATCACAGCAGGCAACCAGCAGCAGGTGCAGGC[T/C]GTC	56	[T/C]	NODE_1_length_219_cov_70.438354	CGTGCAGGAGGCAGTGTGGTTCCTGTCCAACATCACAGCAGGCAACCAGCAGCAGGTGCAGGCTGTCATTGATGCCAACCTGGTACCCATGATCATCCACCTTCTGGACAAGGTCTGTTTTATCACTTTCACTGCTTCATTCATCTCTTCATCAGAGCTTTCTCTTGCTCAAAATGAAGCAGTGATGAGTGTCATATTGGGGAAATATTCATTCAAATGTTTTTGCAGGGAGACTTTGGAACACAGAAA	O00629	IMA4_HUMAN	IMA4	IMA4_HUMAN Importin subunit alpha-4 OS=Homo sapiens GN=KPNA4 PE=1 SV=1
32	AATAAGGACATGAAGGTACACAGAACAGC[A/G]TACTCATAGTACTTCTCATTGAGGTTGAA	30	[A/G]	NODE_1_length_232_cov_62.185345	ATGCAGGAATAAGGACATGAAGGTACACAGAACAGCATACTCATAGTACTTCTCATTGAGGTTGAAGACCTCGATGAGGGAGTCTGCCACCAGGATGAGGTCTGCGACCGCCAGGTTGACAAAGTAGAGGTCCGGGATGGTCATCTTCTCCCTGTGGTTGAGGTTGACCACCAGGATGAGTATATTCCCAATGAAGCCGATGGGAAAGAGGAGGATGGTGTAGAGGCAGGAGAGGAAGAGGCCGATGGTGTAGAACTGATAG	Q99527	GPER_HUMAN	GPER	GPER_HUMAN G-protein coupled estrogen receptor 1 OS=Homo sapiens GN=GPER PE=2 SV=1
33	GTTACTTTGAGTATCAAAGGGACTTTTTAAATGGACTA[T/C]TTTATTTCCATTGGGGAAGT	39	[T/C]	NODE_1_length_220_cov_84.150002	GTGCAGGGTTACTTTGAGTATCAAAGGGACTTTTTAAATGGACTATTTTATTTCCATTGGGGAAGTACAGTATGCCATATCCCAGTTGTCACCACTAGAGGGAAGCCTATTACATAGATCTATAATCATACCATAAAGATGGATAGCGGGTGCACCTGAGCACCTTCATAGAAGAAGAATAACCCCTCAATCCATCTCAATGCATCATACGGAGGGAGAAATGTGTGGTATTTCTAGGTTATCCCACTAG
34	AAGTCTCCCCGGAACGCCAGAGAGG[A/T]CTCTGGGATACCTCCAGTGGCACGTCCGGCTCT	26	[A/T]	NODE_1_length_221_cov_44.330318	AGGAAGTCTCCCCGGAACGCCAGAGAGGACTCTGGGATACCTCCAGTGGCACGTCCGGCTCTGACCAGCTCCCCGACCAGTTTGGCCACGTGGGCCTTGCTGTGCCCCAGGACGTGAGGAGACAGACGCACCCAGCGCTCGTAGTAGTCCTCCAGGACCTCTCGACGAGACCAACCCGATTTCAGAGCCGCGTCAGCGGCCTCGAGAGGCACCCTCTGGGGCCCCCCTGGGTGGGTGGAGCAGTACCTGTA	Q3MIP1	IPIL2_HUMAN	IPIL2	IPIL2_HUMAN Inositol 1,4,5-triphosphate receptor-interacting protein-like 2 OS=Homo sapiens GN=ITPRIPL2 PE=2 SV=1
35	CTCTCCTTCACCGCAGCCAACGTGAGTAAAGCATTTAAACGTGTTAACCCTC[G/A]TTTACG	53	[G/A]	NODE_1_length_229_cov_45.799126	ATGCAGGCTCTCCTTCACCGCAGCCAACGTGAGTAAAGCATTTAAACGTGTTAACCCTCGTTTACGGACATATTCAATCAATCCCTATCCCAGTCTGCTGTTCGCACATGCTTCAAGAGGGCCACCATTGTTCCTGTTCCCAAGAAAGCTAAGGTAACTGAGCTAAATGACTATCACCATAGCACTCACTTCTGTCATCATGAAGTGCTTTGAGAGACTAGTCAAGGATCATATCATCTCCACCCTACCTGATACTCTA
36	CACACTGGCACTGGCAGGACTCCTCCTGTTTGATGATGATGACGGG[A/C]AGGCTGAGGCCG	47	[A/C]	NODE_1_length_237_cov_52.675106	AGGCACACTGGCACTGGCAGGACTCCTCCTGTTTGATGATGATGACGGGAAGGCTGAGGCCGATCTGCTGGACAGAGTTGCCTGTAACACATTACAAAACAAGGGTTGTATTTCATTAGGCACGAAATGGAAGAAAACCCAAAACAGAGTGAACTCTCTTTTGCACAACACTTTGAAACACAATGTACCCTAATGAACACAAACCGGAGCTACAGTATGACTACAGACCGAGCCAGCTGTCCAAAAATTACATTCGATCCTTTGTAA	Q07243	MTF1_MOUSE	MTF1	MTF1_MOUSE Metal regulatory transcription factor 1 OS=Mus musculus GN=Mtf1 PE=2 SV=1
37	TCGGAACGTGTTCAG[A/G]GAGTTCTTAAGGACTGAGTACAGCGAGGAGAACATGTTGTTCT	16	[A/G]	NODE_1_length_225_cov_55.182220	TATGCAGGTCGGAACGTGTTCAGAGAGTTCTTAAGGACTGAGTACAGCGAGGAGAACATGTTGTTCTGGCTGGCCTGTGAAGACCTCAAACAGGAGATGAACAAGAACACAGTGGAGGAGAAGGCACGCATGATCTACGAGGACTACATCTCTGTCCTGTCTCCCAAAGAGGTATGAGTACTTCCTGTTTCTCTCCCCCTTCCTCACCCCATCTTCTCTGTCCTCCCTCTCTCCTTTTCTCTCTATACTCCTCTG	Q9QZB0	RGS17_MOUSE	RGS17	RGS17_MOUSE Regulator of G-protein signaling 17 OS=Mus musculus GN=Rgs17 PE=1 SV=1
38	CGCCCGGCCCGCCAGAAGGAGTCGCTAGAGCGAGATTAGCCAAGTAAAGC[C/A]CCCCCCGA	51	[C/A]	NODE_1_length_230_cov_13.639131	CGCCCGGCCCGCCAGAAGGAGTCGCTAGAGCGAGATTAGCCAAGTAAAGCCCCCCCCGACCAAACCTTCTCCAAAACCCGACTACGCTGGGACAATTGTTCGCCGCCCTATGGGACTCCTGGTAACGGCTGGTTGTGATACAGCCTGGGATCGAACCTGGGTCTGTAGTGACGCCTGTAGCACTGAGATGCAGTGTCTTAGACCTCTGAACCAGGGTCTGTAGTGACGCCTCTAGCACTGAGATGCAGTGTCTTAGACAG
39	CTGTACTCCTTGGCAGCATTGCTGGAGGCTGTGTAG[G/A]TGGCTGTCTTAACTTATTTAGA	37	[G/A]	NODE_1_length_222_cov_68.477478	GCAGGCTGTACTCCTTGGCAGCATTGCTGGAGGCTGTGTAGGTGGCTGTCTTAACTTATTTAGATCATGTACGAGAGTTTTGTTTCTCATGGGTTGAGCTAGACCCCTTAGTTTCAGTGAAGGGAAATCTTAACACTACAGTAGACAATGACATTCTAGACTTGTAACAACATTTTGGGGAAGGCCCTTTCCTGTTCCAGCACAAAAATGATCCTGTGAAAAAAGTGAGGTCCATTCAGAAATAGCTTTGGC
40	ATAGGGGC[A/G]GAGACCCTTGGCCTAAAAACATCCTCATGATAAACTCAGTGCTAATGGGA	9	[A/G]	NODE_1_length_207_cov_30.830917	TGCAGGATAGGGGCAGAGACCCTTGGCCTAAAAACATCCTCATGATAAACTCAGTGCTAATGGGAGTGTTAAGACTAGGCTTGCAAAGGGTCGGAAAAGTTAAGCCCGAGAACTTTGGGAATTTGGCTTAAATTCATGAAAAAAGTTAGTTTATAACAGTGAACCTTTTTTTTGTGGGATACACATAAGGCAATTCTAGGTCTTGTGGTATATTTTGGTAAAACTATCCCCAATCCA
41	AGAAA[A/G]GTCTGAGCACAAAAAATGGATCAAAGCAACCAATCTATCATTCATGTTATTTG	6	[A/G]	NODE_1_length_228_cov_40.763157	GCAGGAGAAAAGTCTGAGCACAAAAAATGGATCAAAGCAACCAATCTATCATTCATGTTATTTGATATCATTATGAGACTGTAGAAAGATACCTTCATAAAGATCTTTGATTGTGAGGCACAGGTCTGGACTGGCATCAATCAGGTCCAGCAGGACATCCACCTCAGTTTAGGAATCTTTTTTTTATTTTATTTGTGCTGCAGAGGGCAGTCCAGACCTATTTTGTACTATAAAAAAGATAGACCAAATCAGAATACA
42	CTGTGTAAGGACTATTTTACCAAGAA[T/G]TAGAGTGATGGAGTGCTGAATCAAATGACCTG	27	[T/G]	NODE_1_length_210_cov_20.219048	CTGTGTAAGGACTATTTTACCAAGAATTAGAGTGATGGAGTGCTGAATCAAATGACCTGGCCTCCACAATCACCCAACCTCAACCAAATTGAGATGCAGGGGCAGGTTTGTTGTGGTGCCATATTCTTTCATTAAAAAAAAAATGCATTTAATGGTGCTCTGTGGGATGTTCAAAGTTTCGGATATTTTTTTATAACCCGACCCTGATCTGTACTTCTCCACAACTTTGTCCCTGACCTG
43	GGCATTTGAGCAGGATGCCACACTTGCTGGGGCACAGCAGTCATTTGCTTCTGCTGCA[G/T]	59	[G/T]	NODE_1_length_214_cov_32.985981	GTTTGCAGGGGCATTTGAGCAGGATGCCACACTTGCTGGGGCACAGCAGTCATTTGCTTCTGCTGCAGGGGCATTTGAGAACGATGCCACACCTGCTGGGGCACGGCAGTCGGTTGCTTCTGCAGTGTGCGAGCTGGATGCCACACTTCCTGGGGCACGGCGGTCGTTTGCTTCTGCTGCAGGTGCATTTGAGTAGGATGCCACACCTGCTGGGGCACGGCGGTCGGTTGCTTCTGCTGCAGGG	Q6L8H1	KRA54_HUMAN	KRA54	KRA54_HUMAN Keratin-associated protein 5-4 OS=Homo sapiens GN=KRTAP5-4 PE=2 SV=1
44	AGGACCTGAAGAAACTCATCACCCTAGACAGCCCCCC[A/T]CCCTCCTCCCACGACCAAAAG	38	[A/T]	NODE_1_length_212_cov_29.108490	AGGACCTGAAGAAACTCATCACCCTAGACAGCCCCCCACCCTCCTCCCACGACCAAAAGGTAGCGGGCAGCACTGCTCTGTGTTAACAGGCAATGTCACCATCATCCATTTTACCATGATAATTGTCAAATTGATGAGAACTCCCATGGAACTTCCAGAGTAGTCGATATGCTGTATTTGCTTGATGAATCCAAACTCCCTCCCCTGCTTTGCCACATACACTGGTCAACATGCTAAAGGCT
45	AATCAAACAGAGCAG[C/T]TACACACAGCAGCATTTACTTTCCCTTGCTCTCTCTCATGTGC	16	[C/T]	NODE_1_length_231_cov_51.640694	GGAATCAAACAGAGCAGCTACACACAGCAGCATTTACTTTCCCTTGCTCTCTCTCATGTGCCCGGAGAACAAAAATGCAATATGGATATAATCTTTCACTTGACTGGTGCTTTACAAGGAAATCATTGTCCTCGTCTTAATACAAGGCTCAGAGCCATGGTGTAAAAATGAATTTATTTCTCTCCCCTGAAATGATCAGATTGTCACAACGATTACCATCAAGGAAGAGTAATAATGCACACTCTTTATTATTATAAATTA
46	TACACAGACACAATTCATCAATTTGTCCTAACATAATAAGAATACATAGAATGCTTAA[G/C]	59	[G/C]	NODE_1_length_233_cov_63.772533	TGCAGGTACACAGACACAATTCATCAATTTGTCCTAACATAATAAGAATACATAGAATGCTTAAGTTGCCTAACTGTAGTAATTTGACTGTAACTAGAGTATGTAACAGGAGTGTTGTGTTTTGTGAACAGGTACTGGCATCGTTCTCTGAACCCTAGGAAGCTGGTGGAGGTGAAATTCTCTCACCTGAGCAGAAACATGACGCTGCAGAGAACCATGAAATTGTACAGACTACCAGACGTAAGAACACACACAATGTTACA	O70311	NMT2_MOUSE	NMT2	NMT2_MOUSE Glycylpeptide N-tetradecanoyltransferase 2 OS=Mus musculus GN=Nmt2 PE=1 SV=1
47	CTGAGCAGCTAACC[G/T]ATCGCTGCAGCTGTACATAGTCTATCGGTAAATAGCCCACCCAA	15	[G/T]
48	GTGAAGAGCTCTGCCTCCAGGTTCATCTCGCAGATAGA[T/C]CTGCAAGACATCGTACGAGA	39	[T/C]	NODE_1_length_228_cov_26.622807	AAGACGTGCAGGGTGAAGAGCTCTGCCTCCAGGTTCATCTCGCAGATAGATCTGCAAGACATCGTACGAGACCTCAGGCAAACACCATCTGACCTCTCAGGAATGGAACAGATTTGAGGGGACATTCACTACACGGTGGAGAAGGGCTTAATGATAACGCTCGGTAACCAAGATTGTCCGTACTTTACCAACTCTTGGGTAAAATTTGTGAAATTGGTCCATTAAATATGTTCCTGCTCCATGATCCTGTGCCCTTAG
49	GAGAC[G/A]GCGTGGCGGAGCTGGTCCAAGTTGGCTGGGCCTGTCATTGCCAGGTCGTACTA	6	[G/A]	NODE_1_length_211_cov_32.033176	GAGACGGCGTGGCGGAGCTGGTCCAAGTTGGCTGGGCCTGTCATTGCCAGGTCGTACTATAAAGGCACAAGGAGAGACCCAGATGCAGACACGGGAGGAAGATGGTTTGAGTCTTGATGTTTATTAAACAATCCAAAATGGGTAGGCAAGAGAATGGTCAGGCAGGCGGGTTTGGAGTACAGAAAACAGGCAAGGATCAAAAGAGAATAGAATCAGGAGTATCGGGAAAAACGCTTTAAAA
50	GGGGTGGAGACAATCACAAAG[G/A]CAGGTGAAACAGATCAGGATGTGACAGCTATATAAAG	22	[G/A]	NODE_1_length_203_cov_21.034483	AGGGGGGTGGAGACAATCACAAAGGCAGGTGAAACAGATCAGGATGTGACAGCTATATAAAGTAGGCCACACTGCATAATTAAATCATCCCTAGTAAGCTAGTGTTTTGAGGGTGGACTGACTGTGTTATTTGGCATTATTAGACTGTTTTGACTTTTTATCCAAGCTGGGACAGAGTGCTAGGAAGGCTCATGTCATGCAGGTTCATGTTGGCTATACAGAGCAGTTGTATA
51	TGGGAAG[C/T]GACTGCAATGCCAGGCCACTCACTTGCACATTTAAATACCCTTTGTCTTGA	8	[C/T]	NODE_1_length_225_cov_58.986668	ATGCAGGTGGGAAGCGACTGCAATGCCAGGCCACTCACTTGCACATTTAAATACCCTTTGTCTTGACTTCACTTGACGTCTTGACTATGGAGCTGTGATTATATTAATCCAGATGTTTACAGAGGACAGGTCAATGCTTGGGGTTTAGCACTAGTGTATGTAGTTGTTGTGTCCCGACATTAGTCCTATATGTTGTCTCAGGTACCGTGACTACCGCTACCCTCCAGGCCACCAGAGGCAGTACTCCCACACTAT
52	TACTCAGCACGAGGGGACACAGAGAATGAGGGCGGATCCTGCGGAGGGAAAGAC[A/C]GTTT	55	[A/C]	NODE_1_length_128_cov_19.992188	TACTCAGCACGAGGGGACACAGAGAATGAGGGCGGATCCTGCGGAGGGAAAGACAGTTTTAAGTCCATCCCAGACCCAAAGGCAGCAGGGTTTTCTATGACCAGGGAACAGAGGCCTGGAGACCAGCCTTACCTGCATCAGTTAGATCGGAAGAGCGT
53	CATCAAAGGGGACCGGGTGAGTAGTCACTTAA[C/G]ACACAATGTTACTCAACATTCACAGA	33	[C/G]	NODE_1_length_197_cov_28.832487	AGGCATCAAAGGGGACCGGGTGAGTAGTCACTTAACACACAATGTTACTCAACATTCACAGACACAGTGATCAGGGAAGTTATTGTGTGTGTGTCTGTTTCGTTGAAATAGGGAGCTGCTGGTGAAAATGGGGAGCCTGGAGAAGATGTGAGTCACCTTTTGACATTTTGTAACATCAAATATTTCACATATCTAACAGATGTCCCTCTTAATAACTTCTCCATCCA
54	AGCCCAGCCCACCACAAAGAGTCACCAGAGTGCGATGAGCCAAGTAAAGCACCCCCAG[G/C]	59	[G/C]	NODE_1_length_204_cov_10.142157	AGCCCAGCCCACCACAAAGAGTCACCAGAGTGCGATGAGCCAAGTAAAGCACCCCCAGGCAAACTCTCCCGCAACCCGGACGACACTGGGCCAATTGTGTGCCGTCCTATGGGACTCCCGATCACGGTCAGTTGTGAAACAACCTGGGATCAAACCCGGGTCTGTAGTGACGCCTCCAGCACTGCGATGCACTGCCTTATAACACTGCGCCACTCGGGAGGAACCAAAAGCAGC
55	CGCTGGTGT[C/T]GTATTACAAGGACCACATCGCTGAGTCATGTCTGGTGGTGAAGGCCAGC	10	[C/T]	NODE_1_length_230_cov_76.800003	TGCAGGCGCTGGTGTCGTATTACAAGGACCACATCGCTGAGTCATGTCTGGTGGTGAAGGCCAGCATCCCGGAGTCGTCTCTTCACTGCTGATGTTGAGACTGGTGTTTTGCTGGTACTATTTAATGAAGCTGCCAGTTGAGTACTTGTGAGGCTGTAATCGAAACCACAAGTGCTGATGCTCCAGATACACAAATGCTGATGTTCCAGATACTCAACTAGTCTAAAGAAGGCCAGTTGTATTGCTTCTTTAATCAGAAC
56	CAATTCAACACTGTAGCTCTATCAGGAAGGTAGTGGAGAAGCCCCAGAAACTAAACAA[G/A]	59	[G/A]	NODE_1_length_234_cov_40.974358	CAATTCAACACTGTAGCTCTATCAGGAAGGTAGTGGAGAAGCCCCAGAAACTAAACAAGCTCAGACTTGTTCTGGGGAGAAGGGCGCCTTCTGAATGCCCTGGGTCAGTCGTCCGCCATTCTTGTCAACGTGGAACCACAGGAACTCAACACTTGGTGCAGCAACAAGAAAGAAAAAATGCAGTCGCAGCCCTGCTTCTACAAAGTGCCTCAGCACTCCCCTCTTCCAGGGTCCAGCCTGTAAACAGTAGGTTTTTCCAGATAC
57	CTCATCCTGAC[A/T]TGACCCTCCAGCATGACAATGCCACCATCTGGGACCTGGGAATTGTT	12	[A/T]	NODE_1_length_203_cov_27.729065	GGTCGACCACTGAAAGCCCTGATGCCCTACACTTCAGTGAAGCCTAATAGACAGTAAATGTTAAGCTTTGGTTGACATTTGAGAAAGCAAGAAATGGTAGTTATGCTGAGTTTATAAAAATGTAGCTCCTCAATTTACCTCCATGACTTTAGGACCCAGATCCCAGATGATCCAACAATTCCCAGGTCCCAGATGGTGGCATTGTCATGCTGGAGGGTCATGTCAGGATGAGC
58	TGAACACCTTTGACACCCCTCCCTACTACTCCACCTC[T/C]TCAGAGAGCTTCAGGAACACC	38	[T/C]	NODE_1_length_238_cov_77.689079	TATGCAGGTGAACACCTTTGACACCCCTCCCTACTACTCCACCTCTTCAGAGAGCTTCAGGAACACCATCGAGGGTGAGTGGCTATTGCTGGTCTACACCAATAGATATAGTAATTCACATTGAAACACACAGATATCACTACACTTCCTGTAGTGTACATAGGCTCACACACACTGAACGTTGAGGGTTGTTTTGCATGATGATACACACCGAGACACACGCAACAGAGTGCATTCTGTTCTGTCCCGAGCAGGGTGTGAACCAACA	P55027	TYRP1_AMBME	TYRP1	TYRP1_AMBME 5,6-dihydroxyindole-2-carboxylic acid oxidase OS=Ambystoma mexicanum GN=TYRP1 PE=2 SV=2
59	TGGGTCATACAGTAGTAAAAAGAGAGGGACTTCCTCATTTTGAGTT[G/A]CACCCCTTTTTG	47	[G/A]	NODE_1_length_229_cov_51.310043	AGGTGGGTCATACAGTAGTAAAAAGAGAGGGACTTCCTCATTTTGAGTTGCACCCCTTTTTGCCCTCAGAACAGCCTCAATTCAACAGGCCGTGGACTCTACAAGATGTCGAAAGCGTTCCATAGGGATGCTGGCCCATGTTGACTCCAATGCTTCCCACAGTTGTGTCAAGTTTGCTGGATGTCCTTTGGACCATTCTTGATACACACGGGAAACTGTTGAGCGTGAAAAGCCCAGTAGCGTTGCAGTTCTTGACACA
60	TTCAATCTCAACAC[T/C]ATCCGTAGAGTACTCGCACTTGTCTTTTCCTACTAGCACTGACT	15	[T/C]	NODE_1_length_220_cov_26.340910	TTCAATCTCAACACTATCCGTAGAGTACTCGCACTTGTCTTTTCCTACTAGCACTGACTTTGCTGATAACTTCTTTATTGAGGAAAAATATACTCAGTACGACTGTGATATGTGGTTGTCTCACCTAGCTATGTTAAGATGAATTAACTCACTGTAAATCGCTACGGATAACAGCGTCTGCTAAATGACTCAAATGTTCAATGTTAATGTCAAAATGTACATTGTCCCTTCATCTGCAGACATGTTTGGT
61	ATGTATCCTCTGGGACAGGAACA[G/T]AGGTAGCTTCCCTCTGTGTTCTTACAGAGGAAGTT	24	[G/T]
62	TGGCGCTCCATAACTACAGGCACAGGTGTATGG[T/A]GAGATGCCAGCGGAAGCTTTGAATA	34	[T/A]	NODE_1_length_240_cov_29.295834	TGGCGCTCCATAACTACAGGCACAGGTGTATGGTGAGATGCCAGCGGAAGCTTTGAATAGGTCAGTAGCCTACAGAATAATATGAAAAGAATGCAATTGCTGAATTTCTGCAGATCAAACCGTTATGTCACACGCTTCGGAAACGACAGTTGTAGACTAACAGTGAAATTCTTACTTACGGGCCCTTCCCAACAACGCAGAGAGAACATTATAGAAACGCCAGGAATGAATACACGATGAGTAACAAACTAAGGGTTTTGATAACTTTCA
63	CTGGATCCCCTGTCCGTCCAGGCCTGCAGAGGGCAG[A/C]ATGTTCTTGGACCAGCGGTCCA	37	[A/C]	NODE_1_length_193_cov_62.963730	TGCAGGCTGGATCCCCTGTCCGTCCAGGCCTGCAGAGGGCAGAATGTTCTTGGACCAGCGGTCCACTATCTGCTGCAGGCCGTTGACGTGCTGCAGGATGTCATCCAGGTGGGGGAACAGGTCTTCCTTCTCCAGGTCCAACAGGTCTCCAGTAGAGGCATAGAGGTGAGACCCAGGGACATTGTCGTACACCCTGATCCTACTGCCCCGTGGGCAGAACTGG	Q9Y3M8	STA13_HUMAN	STA13	STA13_HUMAN StAR-related lipid transfer protein 13 OS=Homo sapiens GN=STARD13 PE=1 SV=2
64	AAATAGAGCAGTGAGTCTTTTCTCTCCTCTCTTTCCATCTAACCACCTCTCTGC[A/G]TCTC	55	[A/G]
65	TGAAGGAGCCAGATGTGGAGGTCATGGGCTGG[T/C]GTGGTTACATGTAAGTCTGCAATTGT	33	[T/C]	NODE_1_length_218_cov_36.706421	GTGAAGGAGCCAGATGTGGAGGTCATGGGCTGGTGTGGTTACATGTAAGTCTGCAATTGTGAGGCCGGTTGGACGTACTATCAAATTATGTTGGCGGCGGCATATGGTAGGGAAATGACGATTCAATTCTCTGGCAACAGCTCTGGTGGACATTCCTGCAGTCAGCATGCCAATTGCACACTCCCTCAACTTGAGACATCTGTGGCCATTGTGTTATGTGACAAAACAAAACATTTTAGAGTTGCCTT
66	GAGCAGCATTATTTCCTGTTCCCTGTCCTGGGCCAACCTTA[T/C]TGGTGTCAGCAGGGACT	42	[T/C]	NODE_1_length_216_cov_25.245371	GAGCAGCATTATTTCCTGTTCCCTGTCCTGGGCCAACCTTATTGGTGTCAGCAGGGACTGGGTCAGCGTGACACAAACAAACCACTAGGATAGCAGATCTCTGCTCCTTATGAACTAATCCAGCTCTTCGTCTTCTCACACACAGACACAAGGTGATGTCCCGTTAACTCCTGCTGGTATACCAGGGATCTGTTTGTGTTTGTTAATTAGGTGCTATTTTAGCCCACAATGAGGAAAAATATAGGA
67	TC[G/A]TTGATAGACACCTTGGTGGCCCTGAGGCTCAGCTGCTGGGGGCTGAAGTGGACCCC	3	[G/A]	NODE_1_length_230_cov_41.817390	TAACCCTGTACCTTTCTCTCCCTCCTATCGGTCCCAGGGCCCCCGACGGCCCCGCTCCACCTCATCTCCAATGTCAATGAGACGTCGGTCAACTTGGAGTGGAGCACCCCCCTCTCCTCTGGCGGACGCCAGGACCTCAGCTACAACGTGGTGTGTAAACGCTGTGGGCCCGAGGGGACACGGTGTCAGCCCTGTGGGAACGGGGTCCACTTCAGCCCCCAGCAGCTGAGCCTCAGGGCCACCAAGGTGTCTATCAACGA	Q91694	EPA4B_XENLA	EPA4B	EPA4B_XENLA Ephrin type-A receptor 4-B OS=Xenopus laevis GN=epha4-B PE=2 SV=1
68	TTGATGGCCTCCGCCAGCTGGACCTTCAGGAAGCACACGATCTC[A/G]TTGTCTGGGAAGGA	45	[A/G]	NODE_1_length_239_cov_50.460251	TAATATCTGCAGGTTGATGGCCTCCGCCAGCTGGACCTTCAGGAAGCACACGATCTCATTGTCTGGGAAGGAGACGGGAGACAGACAGCGGTGGGTGAAACGCTCAGACACACTGGCCCCTCGCTGGGAGAAGGACTACTGCTGTAATCGGATCAGCCTGCCATGCTCCCCCCTGACATGTGGATGTGACTGATGACTACCAAGAGAGTGTCTTATGGATTTCAAATGTAACCATTTCAAAGGATGTCACTTTCTATTGTGTAGTCATA
69	TCCTGATCTTTTTAAATCTGGCAGCTGATTTCATAGCTGAACCACTTA[C/A]ATCTCTGTTC	49	[C/A]	NODE_1_length_235_cov_72.153191	TGCAGGTCCTGATCTTTTTAAATCTGGCAGCTGATTTCATAGCTGAACCACTTACATCTCTGTTCAATCTAACCCTGGAATGTAATGAAATTCCAAAATCTGGAAATCAGCATTTGTCCTACCACTTTTAAAAGGGGGAGATCCAACTCTTTTAAATAATTATAGGCCAATCTCAAAGCTGTCACCCATGGTGAAAATACTTGAAACCCTTGTAAGTGAACAGCTAAAATAGTTTTTTAAATTTACTAACTCTATGTTATCAATG
70	GTCTCAATGGGGCTCCCTGCAC[A/G]GTGTCAATGGGGCTCCCTGTATGGACTCAATGGGGC	23	[A/G]
71	GAGAAACTTTGTAGCAGGGCAGGGGGAAAAGAGGGAGAAGAATCG[G/A]GGATAGTCACATT	46	[G/A]	NODE_1_length_241_cov_102.883820	GCAGGGAGAAACTTTGTAGCAGGGCAGGGGGAAAAGAGGGAGAAGAATCGGGGATAGTCACATTAGAAGGGGTGGAAGATGAGGGAATGTTGGACGGGCAAGGAGGCATGGCTGAGTCAAATAGGAATCCTGACTTAATGAAGTGGTGATTAAAGAGCTCAGCCATGTGCTTCTTGTCAATAACAACCACATTATCAACATTAAGGGACATGGGCAGCTGTGAGGAGGAGGGTTTATTCTCCAGATCTTTAACCGTTTTCCAGAACTTCTT
72	AAACTCACCATGTTACTACATAGGACTGACACACACAACCAGTAAAT[A/C]CGTGTATTCAA	48	[A/C]	NODE_1_length_138_cov_79.137680	TATCTGCAGGAAACTCACCATGTTACTACATAGGACTGACACACACAACCAGTAAATACGTGTATTCAAACCTGCATGGGACCTGCTTAGCAAATATGTGTATGTGCAAATACATTCTGTGTGCTTTTGGGAGCCGCATAACTGCTTTTTCAGTTTACCTAAAAAAAA
73	TCAGCCCTCCTACTACCTCTCCCCCATCATTAAAACCCAAACCTAGTCA[C/T]CAGGTGACA	50	[C/T]	NODE_1_length_212_cov_44.273586	TCAGCCCTCCTACTACCTCTCCCCCATCATTAAAACCCAAACCTAGTCACCAGGTGACATTTTGCATAATTGTAAGGATTGCTTGGTGTAATGGATAGGTGTGTTGATGGATCGGTCTGCTTTCAGAGGTGTACTCAGCATAACTGGCCTGGTTGTTTGTCTCTTCATGTGGTGTTGAGGAGGCTGTGCAAGTGTAGCTAGTTCCTGCTTCTTCTGCTGCCTTTTGTATATCCAGCCTGAGT
74	AAGGATACCACATGAGGGAGGAGGATGTATTCCCTGTAAAGAACAGCGTTGAG[A/T]TTACC	54	[A/T]	NODE_1_length_237_cov_48.590717	GGAAGGATACCACATGAGGGAGGAGGATGTATTCCCTGTAAAGAACAGCGTTGAGATTACCTGCAATGACAACAAGCTCAGTCCGATGATGCTGTGACACACCACCCCAGACCATGAAGGAACCCTCCACCTCCAATTCGATCCCGCTCTAGAGTACAGGCCTCGGTGTAATGTTCATTCCTTCGATGATAAATCCGACCATCACCCCTGGTGAGACAAAACCGCGACTCATCAGTGAAGAGCACTTTTTGACAGTCCTGTCTGGTC
75	[G/A]CTTGGTACTGTGATTAGAATGTTGAGCATCTCTTTATCACAGACAGAACTCTCCCCAT	1	[G/A]	NODE_1_length_219_cov_25.465754	TGCAGGGCTTGGTACTGTGATTAGAATGTTGAGCATCTCTTTATCACAGACAGAACTCTCCCCATCTTTACACCAATTGAATTAATATGCCTTGAACATGACAATTGACAGTGTAAGGTGACTTTATTTCAATACACTAAGGAAGATGAACATGGGATGTACATAAGGGTGAAACATGGGAAAGGTAGTGGAAAGGTAGCAGTTCTGTAATGGACAGAAACAGAGGTAATAAATACACACATGCCAAAT
76	CTGTGACAGTCGGTCTCGGCTGCGTGGCTGTGTGG[T/C]GCTGCGTCTAGCCGGCCTGGACA	36	[T/C]	NODE_1_length_221_cov_26.742081	AGGCTGTGACAGTCGGTCTCGGCTGCGTGGCTGTGTGGTGCTGCGTCTAGCCGGCCTGGACATCAGTGACTCCACCCTGAGGCTGATTCTCCGTCACATGCCCCTGCTAGAGCGGCTGGACCTGGCTCACTGCGGAGACCTCACGGACCAGTCCGTCTGCCTGCTCACCGCCGCCGGCACACACACGCGTAACACACTCACGGAGATCAACCTCTCAGGTAGGCGCATGCACACACACACACACACACACA	P59997	KDM2A_MOUSE	KDM2A	KDM2A_MOUSE Lysine-specific demethylase 2A OS=Mus musculus GN=Kdm2a PE=1 SV=2
77	GTGGCTTGCCTACAGAGTG[G/C]TTTCTCAAGCGGTCACTGGGCTATGTGTGCTATGTCACA	20	[G/C]	NODE_1_length_226_cov_71.535400	CAGGGTGGCTTGCCTACAGAGTGGTTTCTCAAGCGGTCACTGGGCTATGTGTGCTATGTCACATGGTATGTCCTAGGGATGTAAACAGGAACAATCTTTTTAAAGCAAATATCAGCTGATCTGGAAAGGACAGTTCTTGTGATCGTAGAGATGAGGCTCTTGACAAATTGCCATTCATTATTTTTGTAACAAGGATATTTTAAAATGAACGGGATTGATATGACCTTGGCAATCTGAAAGGACTAGGCTATGACAT
78	TGGAATAGC[C/T]TGCTGGGAGCAGAGCTGACGAGTCTAAGAATAGTTACCCTGCTGGTTGA	10	[C/T]
79	ATTCATAGGA[T/G]AAAAACAAGGGTTCATGTCAGTTTAACCCACTCCCAATTCAACATTAT	11	[T/G]	NODE_1_length_217_cov_14.774194	ATTCATAGGATAAAAACAAGGGTTCATGTCAGTTTAACCCACTCCCAATTCAACATTATTGGGTCAGAATGATTTCCACAGGAACATTGATATGATGAATCCAGCCTGATGAGACCTATAGGAGTTATATCATTTACTATTTGAGATATATAATGAACTTGTTAATACAGTCTGTAAAATAAAACATGCATTTGCAGTGATCTAGTGTAACAGTATAACTTTAGACCGTCCCCTCGCCCATACCCGG
80	AGTGACACCTGCTCAGGAAGGAGGACATGTCAGCGCAGTCCTGG[C/G]TGGTCTCATAGGAA	45	[C/G]	NODE_1_length_224_cov_46.066963	TAAGACGTGCAGGAGTGACACCTGCTCAGGAAGGAGGACATGTCAGCGCAGTCCTGGCTGGTCTCATAGGAACGACCCTGGAAGTTCCTGTCCTCGTAGAAGGTGATCTGTAAGCACAAAAGTAATATATACTATATTATGGAAAAATGTATAAAAATATATATGAATTTGCAGATACAAGTTGCTTTATAACTAGAATTGCTACATGCTCCTAAAATGCCAGCTCCCAAATGCTAGATTATTATAGGTGATGC	P28022	CRGM3_CYPCA	CRGM3	CRGM3_CYPCA Gamma-crystallin M3 OS=Cyprinus carpio PE=3 SV=2
81	TCATTCTGGACAGGAGTACCTACAGTACAGCAAACACAATAGATGAGAAAA[G/C]ACTAGGA	52	[G/C]	NODE_1_length_244_cov_50.782787	ATATCTGCAGGTCATTCTGGACAGGAGTACCTACAGTACAGCAAACACAATAGATGAGAAAAGACTAGGAGAAAGTAAAAGGTCAATAAAACAGAGGGCTGTGTGTGTACCTGTCAGAATAACTCTGCGTGTACAGCTGAGACCGCTGAGGGCAGAGGAAGTCTTGATGCTGCTGTTCTTCAACCTGTGACCTTCATCACAGATCACCAGCCCAAACTCCAGCTTCTGTACCTACACAACACACACACACACACACACACACACACAACGTTAT	Q9DG67	RA54B_CHICK	RA54B	RA54B_CHICK DNA repair and recombination protein RAD54B OS=Gallus gallus GN=RAD54B PE=2 SV=1
82	GAAGTTGATCCCTG[G/C]ACAGTATCCCTTTGGCTGTCATTTCAAATCCCAATTGGACCCCA	15	[G/C]
83	TCAGACA[C/T]GTTACAATGGATTCTATTTTTTAACACATTTATGGCCCTTTTTTGTTGGTC	8	[C/T]	NODE_1_length_235_cov_120.685104	TTTGCAGGTCAGACACGTTACAATGGATTCTATTTTTTAACACATTTATGGCCCTTTTTTGTTGGTCGGAAAGGACCTTAAAGGGGCATCTGCAGTTCAAACAATAACAACACGTGACTCCCTGTCACTGTTTTGGTAAACAACTGAGGAACGGAGCTGGAGAAATGTAACCACCCTCAAATTTGTATATTACCCATTTAATCCACTACCAATGCACTCACTGAAGTTCGATAGGATATTGTATACAATATTACCACAATGTCAT
84	CTGGCCACGGTCGTCAATTGAACAGTGTTTCCTCCAACACATTGGTGTGGCTGGG[T/G]TCC	56	[T/G]	NODE_1_length_219_cov_19.054794	CGAGGACGGGAGAGAGCTGCTCAGGGTGAGAACCCTTTTATTAAATATATATTTATTTTTGTATTTTACCCCCTTTTTCACGTCTCATCGCTGCAACTCCCCAACGGGCTCGGGAGGCGACGGTTGAGTCATGCATCCTCCGAAACATGAACTGCCAGACCGTGCTTCTTAACACCCACCCGCTTAACCCGGAACCCAGCCACACCAATGTGTTGGAGGAAACACTGTTCAATTGACGACCGTGGCCAG
85	CAGTCACTGAGA[C/T]CGAGGTGCTAAAGGAGCTCCTTAAACTTAGATCCTTTCTTCTTTAA	13	[C/T]	NODE_1_length_221_cov_23.755655	CAGTCACTGAGACCGAGGTGCTAAAGGAGCTCCTTAAACTTAGATCCTTTCTTCTTTAAAGTTGCTGCCCCTATAATCGCCAAGCCTATCTCTGACCTTTTTAACCTGTATCTCCTCTCTTGGAAGGCAGTCACGGTTCATCCTTTATTTAAAGAGGGAGATCAAGTTAATTCTAACTGTTATAGGCCAATTTCTCTTTTGCCCTGTTTATCAAAAGTGTTGGAAAAACTTGTCAATAATTTACATTTACA
86	CATAAATACTGTATCTGGTCCAAAACCTGGACAATATTAGCCACAACTACAAGAA[C/T]ACA	56	[C/T]	NODE_1_length_227_cov_52.101322	GCAGGCATAAATACTGTATCTGGTCCAAAACCTGGACAATATTAGCCACAACTACAAGAACACAAAGCACATGCAAATATGGAGCAGATTACCATTGTGTGTTTTAATTATAATCGAGACAGTGAGTGGTAGATCTGCAATGCAATGGAACAGAATTTTGTTATCTTGAACTTCAAGTGCAATGGAAAGTTGGGGCTTTTAAAATATTTGACACTTGTACAGAGAGTCAGATAGAATCAACATGACTGAATAGTCAT
87	TTTAATTCCCTTTCTACCTCAGCCCTTCGGAGGGAGACC[G/A]TCTGCAGCCCGCAGGCCCC	40	[G/A]	NODE_1_length_221_cov_12.936651	GGTTTAATTCCCTTTCTACCTCAGCCCTTCGGAGGGAGACCGTCTGCAGCCCGCAGGCCCCCTGCGGATTACCTGTCCCCTGTTATGTCATTGTGGCTGGAACAACCCCCCCCCCTCCCCTTCCCTCCCATACGTACCCAAAAGGAGAACGAGAGTGTACAAAGCCCGGAACATCCAAACAGACTAATACGTTTGCAATGCCCGACGGCTCTAACAGCGAATGTAGTTACACTTCATCACTTTGCGATTTA
88	GTTGTCTGAGATCAGCCATCCAGACAGCTGGTGAAACTGTTGGTTTGCACAACCAAA[T/G]C	58	[T/G]	NODE_1_length_236_cov_44.601696	TGCAGGGTTGTCTGAGATCAGCCATCCAGACAGCTGGTGAAACTGTTGGTTTGCACAACCAAATCATTTCTGCCCAAACTGTCAGAAACTGTCTCAGGAAGCACATCTGCGTGCTCGTTGACCTCGCCAGGGTCTTGACCTGACTGCAGTTCGGTCTCGTAACCAACTTCAGTGGGCAAATGCTCACCTTCAATGTCCACTGGCACACTGGAGAAGTGTGCGCTTTATGGATGAATCCTGGTTTTACCGGGTAGATGACAGAGAGC
89	ACACATCACCACAGTACACTATAACAGAGCAATTTGAGT[C/T]TTTCCTTTAAGTCAGTTCA	40	[C/T]	NODE_1_length_246_cov_36.000000	GGTGCAGGACACATCACCACAGTACACTATAACAGAGCAATTTGAGTCTTTCCTTTAAGTCAGTTCAGAACAAATTCTTATTTACAATGACGACCTAGGAACAGTGGTTTAACTGCCTTTAACAGGGGCAGAACTGCAGATTTTTACCTTATCAGCTCAGGGATTCAATCTAGCAACCTTTCGATTACTGTCCCAATGCTCTAACATCTAGGCTACCTGCCGCCCCAATCAAGACATAGGCATAGACATATGTCGACAGTACTGCTGTGTAAACAA
90	CGGCCACTGAGTCTGATGTGCTAAAGGGG[C/T]ACCTCAAACTTGACCCCAAAAAAACATCT	30	[C/T]	NODE_1_length_235_cov_49.787235	CAGGCGGCCACTGAGTCTGATGTGCTAAAGGGGCACCTCAAACTTGACCCCAAAAAAACATCTGATTCAGGTGGTTTAGACCCCTTCCTCTTTATGGTTGCTGCCCCTACCATCGCCAAGTCTACCTCTGACCTTTTAACCTCCTCTTTGGGGAGGTTCCCATTGTTTGGAAGGCAGCCAAAGTGCATCCTGTATTGAAAGGGGGATATCAAGCTGATCCTAACTGTTATAGGCCAGTTTCTATTTTGCCCTGTTTATGAAAAGT
91	TTATCACCATGCTGCAACCG[T/C]TAACACTCAAAGGGGATCTGCTCCAAGCCCTGTAGCCG	21	[T/C]	NODE_1_length_180_cov_9.333333	TTATCACCATGCTGCAACCGTTAACACTCAAAGGGGATCTGCTCCAAGCCCTGTAGCCGGAGATAAAGGTGCAATACGGGGACATAGTGTAATTCCCCCTGCACTGCCACCAGATAGAGGGGCCACAGTCCCACCCCCCTTCTCCCCTGCATTGTTCATGTTCTGTGCACAGCTCCACTCCCCCTCCCCTTGCATGTGTGTGTGTGTGTG
92	TTCCCATCATTTCTGAGTAAA[T/G]TAACACATGTGCATTTTTGGGGGATATAACGTCTTAG	22	[T/G]
93	GAAGAGACAAATGATGGAGAAGTTTTTCACTCCTGTTCATAGTCCT[T/C]CTCCAGGTGGGA	47	[T/C]	NODE_1_length_231_cov_67.913422	GGGAAGAGACAAATGATGGAGAAGTTTTTCACTCCTGTTCATAGTCCTTCTCCAGGTGGGATGAAACCAGGGAAGCACTGCCATCACAACCCCGATCATTACCACCAGCACCGGGATCAAGAAAGGGAGACACACAGGTAGGATCATTATTGAGTTTCTCTTTTATTAAAGTTTCCTTTTTTAAACAGTTATGAGGAATGCACATTTGATGAAGACTATAATTGAGTGTGGTTATTGAATGAATACATCATTACTACTTAA
94	TCTG[C/T]GGGTGTTGCTGCTCTCCGGGTGCTCGTGGGTGGCTGTGTCTGCCCTCTGCACCT	5	[C/T]	NODE_1_length_216_cov_46.666668	TCTGCGGGTGTTGCTGCTCTCCGGGTGCTCGTGGGTGGCTGTGTCTGCCCTCTGCACCTCTAGCTGCCCTCTGCTGCGCACCCTGGATGTGCAGTGGGTGGAGGGGCTCAAAGATGCCCAGATGAGGGACCTGCTCTCGCCTCCGACCGACAACAGACCAGGTAACCACCGGCAACCGGAGGGGGGAGTTGTGTGAAATTGACGCGGCTACGTTATAACCACCCCCTGGTGGTTATCCTGGGTTTG	Q6P1G2	KDM2B_MOUSE	KDM2B	KDM2B_MOUSE Lysine-specific demethylase 2B OS=Mus musculus GN=Kdm2b PE=1 SV=1
95	GCGGACAGGAAGAGAGGGGTAAGTGGAAGGAGGGAAGAAAGGAGGG[T/G]TGGCAAGTGATG	47	[T/G]	NODE_1_length_221_cov_39.737556	ATGCAGGGCGGACAGGAAGAGAGGGGTAAGTGGAAGGAGGGAAGAAAGGAGGGTTGGCAAGTGATGTAGGGGTGACAGTGATTGATGGCTCTTGCCTGAAAGCAGCTTCTGAGCGTGGGAAAAAAATGAAGTTTTGCCACTGAAAGGCTGTGGCTCAAACACAGGAGGAGCCCTAACTTTCACTGTAACCCAATTTGGCTCTCACATTTCCTCTGTTAGTGTCAGAGTTTTTCCTATGAGTTTTTCCTATG
96	TGAAGAGGCCGGATGTGGAGGTCC[T/A]GGGCCGGCATGGTTACTCATGGTCTAAGGTTGTG	25	[T/A]	NODE_1_length_232_cov_39.599136	TGAAGAGGCCGGATGTGGAGGTCCTGGGCCGGCATGGTTACTCATGGTCTAAGGTTGTGAGGCCGGTTGGACGTACTGCCAAATTCTCTAAAATGACATTGAAGGTGGCTTATGGTAGAGACATGAACATTCAGTTCTCTGGCAACAGCCCTGGTGGACATTCCTGCAGTCAGCATGCCAATTGCATACACCCTCAAAACTTGTGTTGTGTGACAAAACTGTACATTTTAGAGTGGCCTTTTATTGTCCCCAGCAAAAGGTT
97	GCCCCATTCCAATACTGTTAGAA[T/A]GTACCTTCCATCCTCCCTTCATTGAGGTTATGACT	24	[T/A]	NODE_1_length_232_cov_47.935345	AGGGCCCCATTCCAATACTGTTAGAATGTACCTTCCATCCTCCCTTCATTGAGGTTATGACTGCTCCAACATGATTGGATAGGTTCCAATTCAAAACACAAAGGGGAGGAAGAAAGGATGCATTTTCACAGTATCAGAACAGGGCCTACGAGATCTATAAGGCGTTACAGGACCAGGCTTGGTGACCTCTTCATTAAAATGACCATAAATTGGCTCTCATATACAGGATCCCAAACTCACTGGACTATATAGGGCATAAGGG
98	GAATTCTCTACTTCCTTTGTGC[T/G]CTGTGGATCTTCCTTAATATCTTCAGCGACAATTAC	23	[T/G]	NODE_1_length_234_cov_48.452991	TGCAGGGAATTCTCTACTTCCTTTGTGCTCTGTGGATCTTCCTTAATATCTTCAGCGACAATTACCCCTCCTCTATAAAATTTGACTATAATACTTACTACACTGTCATCTCTCTCTACATGTTTAGCACCACTGTTAACCTTGGTATCGGTCAGTCTGTTTTCAGACAGAGGGCAGCTGATATTTGGCTCAAAGCTCAACAGGCTGCAAGGTCATTGAAGTTGTGTGGATGATACTGTCACTGTGGTACTGTAATCTCTCTTG
99	GCTCTATGTTTATCTTTGAAGTGCTTTCTCACAGACCCCATGCAATAATT[C/A]ACACATTT	51	[C/A]	NODE_1_length_181_cov_32.464088	AAATGTTTGATGTATTATAATAATTGATTATGCTTATGTTGTATTAATAGAAGGGGCGGGGCTATGGGACCCCTCCTCCTTTACATTTATAGGGTGCTAGTCTGCAGATTAACAATATATATTCATTATAAGGTTTTAAAATTGTTCCACAGTCTTATCTAAGTCTCTGCCTCTTCTAAAGAAATGGTCTGAGAAATGTGTGAATTATTGC
100	GGC[G/T]CCTGGCCTTGTGTTTCCACTCTAATGCCTTCCTCATCCACAGACACTGTAATCCC	4	[G/T]	NODE_1_length_186_cov_26.290323	GCAGGGGCGCCTGGCCTTGTGTTTCCACTCTAATGCCTTCCTCATCCACAGACACTGTAATCCCCACAAAGCCACCCCGTCCCCCGTCCCCCCGTCCCACGGGAATGTCATCCCCCCCGCTCGTCCTGCCTGGCAAATTCCCCCTGTCTGTTTCTTTTATTTTCCACCCACATCTTCAGAATGCTGAATTGAAAACTTAAGTCCACCACCTCAGTT
101	AGTTGTTCCAGAC[T/A]GTAGATATGAGGTCTGTTCCCTCTCTCCCCCTCCACCACCACACT	14	[T/A]
102	AAGAGGTTGGTGTGCTCCTTGAGCCGGTCCAGGTCT[C/A]CCTGGGTCCTGCGGTTCTGACG	37	[C/A]	NODE_1_length_219_cov_44.949772	TCACACCCTCAACTTTGGCCACCCTGAGAAACTCAAGTCCCAGCCTCTTTCCCTCCCAAATCACGCCACCACAACCGACAACGGCGATGGAGATGACCACGACATCAAGCGTAAGCGCTTCTGCAACACGTACAACATCCTGTCCAAGTCTGGCCTGCTGGACATCACCCTAAGAACCAAGGACCTGCTCCGTCAGAACCGCAGGACCCAGGGAGACCTGGACCGGCTCAAGGAGCACACCAACCTCTT	Q8R0W1	K1737_MOUSE	K1737	K1737_MOUSE Uncharacterized protein KIAA1737 OS=Mus musculus GN=Kiaa1737 PE=2 SV=2
103	GGGTCCGCATCCAAATCTCAAAAGAGAGTTCAATCTT[T/C]GTTTCATCAGAACAGAGAATC	38	[T/C]	NODE_1_length_204_cov_25.294117	TGGAGATGGGAGAACCTTCCAGAAATAAAACCAATCCTGCAGCACACCACCAATCAGGTCTTTATGGTAGAGTGGCCAGATGGAAGCCATTCCTCAGTAAAAGGCACATGACAGTCCGCCTGGAGTTTGTCAAAAGGCACCTAAAGGACTCTCAGACCATGAGAAACAAGATTCTCTGTTCTGATGAAACAAAGATTGAACTCTCTTTTGAGATTTGGATGCGGACCCCCTGCA
104	CCAA[A/G]CTCAAGGCCTTCCTGGAGCTTCGCACGGCCGACGGGCCCCGCCATGATACATAC	5	[A/G]	NODE_1_length_222_cov_29.954954	CCAAACTCAAGGCCTTCCTGGAGCTTCGCACGGCCGACGGGCCCCGCCATGATACATACGTGGTGTTCTACAGCGGGCATACGCAGCGCACCGGGGCCTGGGCACTGGCAGGTGAGGGTCACCATAGCTTACAGAGGCTGGCTGGCTGGCTGGCTGAAAACCAGCAGACAAGCTTCTTGCCTCTCTCTGTCTCTCATCGTCTATCAGTGTTTATTTTACACCTATTTATTTCCAGACTAGATCAAACATGAA	Q5RD28	TM168_PONAB	TM168	TM168_PONAB Transmembrane protein 168 OS=Pongo abelii GN=TMEM168 PE=2 SV=1
105	TGTTATGATAAACTTGATGTCATTTTGGATTTATTACTTG[T/A]TTATTATGCCTGGCAGAT	41	[T/A]	NODE_1_length_218_cov_52.417431	CAGGTGTTATGATAAACTTGATGTCATTTTGGATTTATTACTTGTTTATTATGCCTGGCAGATGTCCAACAGACTGACCATGTAATCACTAAAGTATCACCAACTGGTCTTACCTTGTGGCATTATGCTCCTGTCTGGCTCAGTTCATAAGGACATTGCACTAACAATGCCAAGGTGGTGGGTTCAATGAATGTATGAACTCATTAAGAGTCTGCTAAAGTACCTGTATGTTATAGTACCTGTCTGTT
106	TCAAAAATA[A/C]CCTGATAAAAAAATACCTGAGAAATCCAATTGGCTACGCATGGCTGTCT	10	[A/C]	NODE_1_length_218_cov_30.321100	AGGGAAACATGTAATGTTCTAACCCAGTGGAAACGTCATAAAATACCTCATTTAATTCTTATCTCTTGCACAAATAGCCTACAGTTGTGTCTGTCCCGAGGGCCCAGAATATTGTTGTTGCAAGTTTGCTAGCTGGAGCTTCGGGACAGATACAGTTGATAAGTCGATACAATGTTTCAAGTTTGTTGTAGACAGCCATGCGTAGCCAATTGGATTTCTCAGGTATTTTTTTATCAGGTTATTTTTGA
107	TATTTGGGTTGGCCCCCCCAGAAAATATAATAATAATAATA[A/T]TTTTTTGTTTTTGGGAA	42	[A/T]	NODE_1_length_212_cov_8.254717	TATTTGGGTTGGCCCCCCCAGAAAATATAATAATAATAATAATTTTTTGTTTTTGGGAAAGCAGCTAACTTCCTGCAATTTTACACATTTTGCTATGGGGCAAAGAGAAAATGTGCAGTTTTATTGCTCATCTCATGCTATTCTACACATTTTGCTATGAGGCTCAGACAAAATGTAGCATTTTTTAAAGCTAAAAATCGAGGTGTTTTGACTGTGATAAAGGCACTGGATTAGCTGTCTTG
108	TCTTTTTTGGATAGCCACAACAATACAATTATTGAAGGATGCA[A/T]CAGAGGCATATTTCT	44	[A/T]	NODE_1_length_233_cov_25.416309	GTGCAGGTCTTTTTTGGATAGCCACAACAATACAATTATTGAAGGATGCAACAGAGGCATATTTCTATAGACAGACAGAAAGGACTCACGGTGATTCTCTCGTCGTGGTCGTTGACTTTCATGTTGTTCCTCTTCCAAGAGATGGTGGGCTCCGGGTGGCCCCGCGGGGGGATGCACTCCATGACAGCTGGCTCCCCTGCCGCCACCACAACATCACTGGGTGTCTGCCTGAAGTCATCCCTCAGGACTGGAGGTAAGAGAGA	Q9Y6N7	ROBO1_HUMAN	ROBO1	ROBO1_HUMAN Roundabout homolog 1 OS=Homo sapiens GN=ROBO1 PE=1 SV=1
109	GGTGTGGTTCAACTACCCTT[T/A]AAAAACATTGAAAAATAATTGTGATCACAATTTCAGTG	21	[T/A]	NODE_1_length_205_cov_12.507318	GGTGTGGTTCAACTACCCTTTAAAAACATTGAAAAATAATTGTGATCACAATTTCAGTGAAATGAAAGCCATACAAATCAAATGTTATTTGTCACATGTGCCGAATACAACAGTGAAATGCTTACTTACAAGCCCTTAACCAACAATGCAGATTTAAGAAAAATACCTACAAAAATAGAAATAAAAGTAACAAATAATTAAAGAGCAACAGTAAAATAACGAGGCTATATACATG
110	GTTGTAAAATCACACCTGTGTTT[A/G]TTAGAGTCCATGCAGCAGACGCTGTATGTGGCATA	24	[A/G]	NODE_1_length_224_cov_33.075893	TGCAGGGTTGTAAAATCACACCTGTGTTTATTAGAGTCCATGCAGCAGACGCTGTATGTGGCATAGATGACTGACTCATTGTTTTCCCCATCTAAAGGACTAATATAGTCTATGTGGGATTTTCAGTGAGTTGATCTTACCTGCCAGGGCTAGCAGTAGTTCTCCCAGACTCTGCTGGTACAGAGCCAGTGTATCATGGTCCTCTATCCCATTCTCCTCCTGGAATGCAATACAAGTGTGTTATGAAAAGGGAA
111	AAGCGGGGGCCCCTGTGGAACCATGAGGACGTGTC[A/G]CCCAAGAACCCCAACATAAAGAG	36	[A/G]	NODE_1_length_220_cov_35.168182	TAATATAAAAACACAAGGATGTTAGACATAAGAACAGAGGGATAATTAATGGCAATATTTTAGCGCTAAGAAATGCTACAGACAGGACAGTCAGTGCAGCAGAGAGGGAAGTGACAAACACACAAGGACCTGACTGGGACTGTTTGAAGACTGTCACTACATGTCGGAGGAACACGCTCAGCTGGTCAGCACTCTTTATGTTGGGGTTCTTGGGTGACACGTCCTCATGGTTCCACAGGGGCCCCCGCTT	O94915	FRYL_HUMAN	FRYL	FRYL_HUMAN Protein furry homolog-like OS=Homo sapiens GN=FRYL PE=1 SV=2
112	ATGGGT[T/C]ATTATACACTACTGTCAGCTGGATGTTGGCTCCATTATACTGCAGGATGGGT	7	[T/C]
113	CACTTTCAAATATAGTAGTTCAACTC[A/C]TGGAAAAAAGAGAGCGACTGAAAGAATAGACA	27	[A/C]	NODE_1_length_226_cov_54.787609	TGCAGGCACTTTCAAATATAGTAGTTCAACTCATGGAAAAAAGAGAGCGACTGAAAGAATAGACAATTATAGGGAGTCAAGGTTGTACCACAACTTTGCACTTCTTTCCTTTGAAATGGACATTTCAATACAAATCCATAATATTACATCACTGGTATCATTCTAATCTGCAGGGGACGCTGGTAGGAATCTGTGGAGGTGTGGGGAGTGGAAAGAGCTTCTGTCTGCTCTACTGGGACAGGTGAGGATCTAGATC
114	GAAATATGAAGATGATTGGTTTTGAGCAAACATGAATTTGTAATTTTA[T/C]TCAACAAGCT	49	[T/C]	NODE_1_length_222_cov_36.545044	GGAAATATGAAGATGATTGGTTTTGAGCAAACATGAATTTGTAATTTTATTCAACAAGCTTGTTCAAATTCAGCTAACTTCGAGCAGTATTTGTTGAGTGAACAAACTTGAACACATCAGCTCAACTTCTTGTCCTTTTGAAATCCACCCAACTCAGAGTTCCCCTGATTAAGCAATATGTTAAGTTGGCTTTTCTTTTGTGTGCATAGGTGTGAATACAAACAGCATATTGTTTGCCTGAATTACACAAGC
115	ATC[T/C]TCATGACCGAGCCTGGAGCAAAACTCACCCACATACAGTCTGCATATTATTCATG	4	[T/C]	NODE_1_length_240_cov_28.366667	CAGGATCTTCATGACCGAGCCTGGAGCAAAACTCACCCACATACAGTCTGCATATTATTCATGACAGAACGAGTTACATTCACCAGAAAAATCTGATAGAAATTTGATAGGGATTTTTGTGGAGAAGCAACTAGTTTTATAGGTAGTGTAGTAGTAGTTTCTGATACTCCCTGTCCACCCATCTTGATACACAAATCCCTGCCTGCCTCCAACCAATGGTGCTAACATTACAGCCAAACTATTTACAGGTTAAATTATACCTGGCAGAGG
116	ACATGTTCATCGTTCACAACATCGAAGAGATCCAGGTAAAAGACA[C/T]GGGGACACCGTCA	46	[C/T]	NODE_1_length_222_cov_25.743244	ACATGTTCATCGTTCACAACATCGAAGAGATCCAGGTAAAAGACACGGGGACACCGTCACCAACCGTTTACTGCTTTACGTCCCCAGAGGGTCTCCACTACCACAATGTATCATCATGACCTGTGCTGTTAACAGTAGGTTGTCAATAAAGTTGTCATTTAATCTTATACTGGGTAAAGAACATTTAGCAATGCTACCGTACCCATAGACTGCCAGTCATAGCTCTAACGCTACTTAGCATTGGTTCGTGAA
117	CTGGAGCAGAGAAGTAGCTTAGCTGTGTTCCTT[T/C]ATTACCTGGGGCAACAACTGTCTTC	34	[T/C]	NODE_1_length_226_cov_62.730087	TGCAGGCTGGAGCAGAGAAGTAGCTTAGCTGTGTTCCTTTATTACCTGGGGCAACAACTGTCTTCCTACATCTAAAGCAAAGTTAAATAAAGGCTTCCCTTGGTTTCTCTTCCGCCATTGCTCTCCTCTTCCTCTCATCTCAGATTAAGTATTGTAAACGAGGCTCCTTCCTCCATTAGAGCATCAGAGTAATTCACATTATTTCACTTTGTCTCTCTCTCGCTCTCTCTCTCTCTCTCTCTCTCTCTCGCTCTCT
118	AGCTGGACCTGAAATCCAACAACATTCG[T/C]ACCATTGAGGAGGTCATCAGCTTCCAGCAC	29	[T/C]	NODE_1_length_226_cov_71.884956	GCAGGAGCTGGACCTGAAATCCAACAACATTCGTACCATTGAGGAGGTCATCAGCTTCCAGCACCTCAAGAGGCTGATCTGCCTCAAACTGTGGCACAATAAAATCATTACCATTCCATTGTCAATAAGCCATGTCAAAAACCTTGAGTCCCTCTACCTTTCTCACAATAAACTTGAATCTCTGCCCGTACCCTTGTTTAACCTGCTCAAGCTGAGGTATCTGGACATTAGCCACAACTCCATAGCGGTGATTCCG	Q7L1W4	LRC8D_HUMAN	LRC8D	LRC8D_HUMAN Leucine-rich repeat-containing protein 8D OS=Homo sapiens GN=LRRC8D PE=1 SV=1
119	GGACTCTAGGTACAGAACGTTGGCGATCCTGTTCCAGCTGAA[A/C]TTATTCTCATACAGAG	43	[A/C]	NODE_1_length_228_cov_55.315788	GGACTCTAGGTACAGAACGTTGGCGATCCTGTTCCAGCTGAACTTATTCTCATACAGAGTGGCCCCATCATCCTTCACCTGAAGGAGACACAATTATGTTGTTATTCTGTGGGAATCACTGCATACAATAAGGTTACACTGGGACACACAGGCACACTGAAATCACAGGTCCTGCTAAGTTCATAATGAAAAGGTAACGTGTGGGAGAACTCACATGGAAGGGGCCGTTCTCTGACAGAAAGCCATCCAGCGAGCTGC	P52716	YPP3_CAEEL	YPP3	YPP3_CAEEL Uncharacterized serine carboxypeptidase F32A5.3 OS=Caenorhabditis elegans GN=F32A5.3 PE=1 SV=1
120	ACCCCACTCTGGACCTGCGCATCATCCACCT[G/T]GTGAGAGACCCGCGGGCTGTGGCGCGC	32	[G/T]	NODE_1_length_223_cov_18.201794	GCAGGACCCCACTCTGGACCTGCGCATCATCCACCTGGTGAGAGACCCGCGGGCTGTGGCGCGCTCCAGGGAGCAGTCAGCCAAAGCCCTAGTGAAGGATAATGCCCTGGTCTTGGAGCAAGGCAACACCAAGGTGGATGACACTCAGTATCGCGTCATGCAGGAGATATGCCGCAGCCACATCCGCATCCACGAGAGGGCCATGCTCAAACCTCCAGACTTTCTACGTGGACGTTACAAGATGGTACGCTAC	Q9GZX3	CHST6_HUMAN	CHST6	CHST6_HUMAN Carbohydrate sulfotransferase 6 OS=Homo sapiens GN=CHST6 PE=1 SV=1
121	GG[A/C]AAGGGTTGTTTCTGGATAGGACACGTGCCAACCTAAAGCCTGCACTGCATTTCATT	3	[A/C]	NODE_1_length_226_cov_101.053101	TGCAGGGGAAAGGGTTGTTTCTGGATAGGACACGTGCCAACCTAAAGCCTGCACTGCATTTCATTCCCATCAGATCCAGGGAGGGTAGTGAATGAGGGCACAGTAATGCGCAGCACAGGGGACGGATGTCTCAAGCGTCTCAGAGTAGGATCGCTGATTTAGGATCAGTTTGACCTTTTAGCTCATAATGAATGAGATTACAGCACTCCTACTCTGAGAGGTTTGAGACATACTGTACAGTCCCAGATGATATGAT
122	CCACAGGACTGTTAGCCTGCTAAGCT[T/C]GAGTGGTTAATGGATACGGACTCAAAACATAT	27	[T/C]
123	TTGAGCCCCGCGTGGGTGGAGTTGATGTGGGTGAGCAGGGGCTGCTCCTTGTTGAAC[A/G]C	58	[A/G]	NODE_1_length_221_cov_43.950226	TGCAGGTTGAGCCCCGCGTGGGTGGAGTTGATGTGGGTGAGCAGGGGCTGCTCCTTGTTGAACACGGGCTCTGCAGGAGAAGAGAAGAGACAGGGAGATTGTCAGACTGGCGGTAACTTAAGTTAGTGTGTTAGAGTGGGGATGTAGTTTATATGAGGTAAAACACACGATGTGAGGTCAAATATAAAATCATGCTGTGTTAAAATTAAACTATTTCTGCTCCTTCCTCCGCTACACCCTCTCTCACCTTC
124	AATTG[C/T]GGATGAGCTTTGTGATTTACATAAATTCACTGAAAACCTGCACTAACACACAT	6	[C/T]	NODE_1_length_213_cov_63.723003	TTTGCAGGAATTGCGGATGAGCTTTGTGATTTACATAAATTCACTGAAAACCTGCACTAACACACATATTAGCAGTATTGAACTTCTTGTAGCCTACTTTTGGCCAGCTAATAGCCTAACCACCTATCAATCAAATCCTGTTGCTGCAGGACTTTTTCGCTCTGACATAGGTTGAATTAAGATCCTACATCTGTAGGTACCATGGTTATGCATATCAGGCAACATATTTTAAGTTATGAGCAC
125	C[A/G]CCCGGCACGCCACAACAAGCCAAGTAACCTTTTTCTCTCTGCATATTTGCATATTTG	2	[A/G]	NODE_1_length_235_cov_36.093616	AATATCTGCAGGCACCCGGCACGCCACAACAAGCCAAGTAACCTTTTTCTCTCTGCATATTTGCATATTTGTAATCAAACGCCATAATTTTCTCCCTCTCCTTAGCTATCATACTCTAATTCCATCGGGCATTCCACTGGTTTCAAAACCCCAGAAAGTGGAGCAATTCTCATCTCTCAGCATGTCCAGCCCACCCATTATCTCAGCCAATCATGGCTAGCGGGAAGGTTCCTGCCTTTTTCGGTGGCTAAACCAACCTGGCTCG
126	CCCCTGACCAG[G/C]CCTTCCAGACACAGCAGATCATAGCGGTTAGCTGGGACATCAATCTT	12	[G/C]	NODE_1_length_224_cov_34.517857	TTGATGAGTTGTGTTTTGAGTAGAAGACTGAGGATGAACCTCAACCACAACGACTTGTTTGTGTGATAACCAATTTAGTATTTTCGGGCTAACCATCCTCCTTCTAACCCTGTCCTTCAGACCTCAGAGAAGGACATCATCTGTCGTGAGCAGGGGAACACTAAGGCAGAGGGGGCATCTGATGTGATTCTGTATAAGATTGATGTCCCAGCTAACCGCTATGATCTGCTGTGTCTGGAAGGCCTGGTCAGGGG	Q5R7F7	SYFB_PONAB	SYFB	SYFB_PONAB Phenylalanyl-tRNA synthetase beta chain OS=Pongo abelii GN=FARSB PE=2 SV=1
127	TGGTGAGTTTATCTTCTGAAAACATTTCTAAAGAC[T/G]CTTTGTGCAGGAGTACGACGTAT	36	[T/G]
128	CCAGGAGGACACAGGTCAGGCAGAGCCAATGTCCACTGGAGGAGCTCC[G/A]AAGCCAGGCT	49	[G/A]	NODE_1_length_223_cov_50.103138	GCCAGGAGGACACAGGTCAGGCAGAGCCAATGTCCACTGGAGGAGCTCCGAAGCCAGGCTCCGGGCCCTTCCTGTTCTCCATCAACTCAGCCAAGGGGAGAGAAACACCCAGGATGGGAAGTGGTGGTTTCTTGGTAGTAGTGGAGCAGGCTGGGGATGGGGCGAAGAGGGAGGAGGGGATAGAGGTAAAGTTGAACCCCTCAAACGCCAGCCAGAGGGGGCAGGAGCAGCAGAGGGGCAGGCGGGAGAGGGA
129	AATGTCAGTGCCCTGCCAT[G/C]GACAGTGAAGAGCCCGGATCTCAGGGTGAGGGCTAGGGC	20	[G/C]	NODE_2_length_174_cov_17.655172	AGAAATTGAAAAATGTGTCCCTGAACAAAGGGGGGGTAACAGTCAGTATCTGGTGTGGCCACCAGCTGCATTAAGTACTGCAGTGCATCTCCTCCTCATGGACTGCACCAGATTTGCCAGTTCTTGCTGTGAGATGTTACCCCACTCTTCCACCAAGGCACCTGCAAGTTCCCGGACATTTCTGGGGGGAATGGCCCTAGCCCT
130	CTTTCCACTTTGATTTCATTCATTGATCCCAATTCTCAATTAAAGAT[G/A]ATAGCTATTCT	48	[G/A]	NODE_1_length_229_cov_52.532753	AGGAAATGGGGACATCCAGGGTCCCCTTGGAAGACCTCACTTCCTCCCGAAGTTGTTCTTGGAATAAGAACAGAGACAGAGGAATGTTTTTACTCTGAGGTTTTATATATATATATATAATATATATTTGTGAGATTACCATCTGATATCAGGAGTGCGAGATGGTTTAGGCATGATAAGAGGATTTAAGTTCAGAATAGCTATCATCTTTAATTGAGAATTGGGATCAATGAATGAAATCAAAGTGGAAAGCCTGCAG
131	GACGGGGGCTGGGACTAAAAATAAAAATT[C/A]AATATAGGAAAAACAGTTCCTAATTATAA	30	[C/A]
132	CCCCAGAACTACTGTCACACCAGAGTGTATAACCCT[A/C]AGACAGACAACTCAACCCAGAT	37	[A/C]	NODE_1_length_203_cov_48.073891	TGCAGGCCCCAGAACTACTGTCACACCAGAGTGTATAACCCTAAGACAGACAACTCAACCCAGATGAACAGTGAGTATATTATGCTTACTGTATGTGAGGGTTGGCTTCAGGATGCTTTGCAAAAGTTACTCTGCTGTGCATAGTGATGTACAGTATCTTGAATCTTCAACATAGTGTCTCTGCAGACTTCAGCCTAATAACATTCAAGTTACTTAAATTTTTTTTTTTTTTT
133	CGCAAAATGT[A/C]AATTTATTTGCCGCGTGTGATCCAGAAAAACACTGGTACCAACTTGCG	11	[A/C]	NODE_1_length_231_cov_24.753246	CGCAAAATGTAAATTTATTTGCCGCGTGTGATCCAGAAAAACACTGGTACCAACTTGCGCAACGTGACTACAAAATATCTCAATAGACTCACAGACATGATTCAAACAGTTTTAGAATCTTCAGACTGTTTTCTATCCAAATCTACTAATAATATGCATATATTATCTTTTGGGGATGAGTAGCAGGCAGTTGAATTTGGGCGTGCATTTCATCCGGATGTGAAAATACTGCCTCCTGTCACCAAGAAGTTTTTTTTTTTT
134	TTCATCCTGACATGACTCTCCAG[C/T]ATGACAATGCCACCAGCCTAACTGCAAGTTCTGTG	24	[C/T]	NODE_1_length_214_cov_61.649532	TGCTGTGAGTTGTTACCCCACTCTTCCACCAAGGCACCTGCAAGTTCCTGGACATTTCTGGGAGGAATGGCCTTAGCCCTCACCCTCCGATCCAACAGGTCCCAGACGTGCTCAATGGGATTGAGATACGAGCTCTTCTATGGTCATGGCAGAACACAGACATTCCTGTCTTGTAGGAAATCACGCACAGAACTTGCAGTTAGGCTGGTGGCATTGTCATGCTGGAGAGTCATGTCAGGATGAA	P34257	TC3A_CAEEL	TC3A	TC3A_CAEEL Transposable element Tc3 transposase OS=Caenorhabditis elegans GN=tc3a PE=1 SV=1
135	ACCC[C/T]TATCTGCCATTACCACAGCCATGGAGGAAAATGACCCCATAAAGGGACATGGGA	5	[C/T]	NODE_1_length_234_cov_62.367523	TTGCAGGACCCCTATCTGCCATTACCACAGCCATGGAGGAAAATGACCCCATAAAGGGACATGGGAAGAATAACAAGACATGGGAGGTTACCGTAACTGGAGAACTAAATGTCACGAAAGTTTCCATTCAATCAACTTGGATCACTATTTATTACAGTCCTATTCTGACCTAATCTAATTTCTGTTTATCAACAATTCATCACCATTCATAATGGACACAACTACAATTGTTTTTATCATTGCTTATGTTAGGTTAATATTACT
136	ACTTCCAGAAGAGTGTGGCCCC[G/C]CTGGCCGAGAACCTCCAGAGCCAGCTGAGCACCAGA	23	[G/C]	NODE_1_length_219_cov_47.502285	ACTTCCAGAAGAGTGTGGCCCCGCTGGCCGAGAACCTCCAGAGCCAGCTGAGCACCAGAGCTCAGATGGTGCAGCAGAGCCTAGCCCCCTATGCTGAGGACCTGAAGGACAAGCTGGACCCCTACGCCCAGGACCTGAAGGCCCAGCTTACAGCCCTCTACCAGGCCTTCACCAACTAAATCACAAACACTTTCCCCCAACTGACTACTCTTGCCCTTTTGAAGACTGTATTCTCCCTTCAAAGTCTTA
137	CAG[A/G]CGGTCAGCTTCTTGTGAGTGCTGTGGGTCACCTGTTTGACCAGGTCCAACCGCTT	4	[A/G]	NODE_1_length_137_cov_38.795620	GCAGACGGTCAGCTTCTTGTGAGTGCTGTGGGTCACCTGTTTGACCAGGTCCAACCGCTTCTCCACCTAGACCAGCACAGCAACACGTATCAGACACCATACTAACAAGAAGGTCAGAAATCACACACACACACAGGCACACACACACACACACACACACACACACA	Q17R89	RICH2_HUMAN	RICH2	RICH2_HUMAN Rho GTPase-activating protein RICH2 OS=Homo sapiens GN=RICH2 PE=1 SV=1
138	GACGGTCAGA[T/C]CGCCTGCGTGCCGCGCTGCAACCTGGACGTGATGCTGCCGGGCCCAGA	11	[T/C]	NODE_1_length_258_cov_72.422478	CTATGCAGGGACGGTCAGATCGCCTGCGTGCCGCGCTGCAACCTGGACGTGATGCTGCCGGGCCCAGACTGCCCTCTACCCAGGAAGGTGGTGGTCCCAGGGGAGTGCTGTGAGAAGTGGGTATGTGAGCCCCAACCAGAGGCCAGTGCCTTGGGAAGCTTCGCCATGGCTGGTAAGCACTCAGTCTATCTGCACTCAAATCAGATCCAAGTGTTATTTGTCACATGTGCTGAATACAACAGGTGTAGTAGACCTTACAGTGAAATGCTGAATACAACAGGTGTAGTA	P42642	NOV_COTJA	NOV	NOV_COTJA Protein NOV OS=Coturnix coturnix japonica GN=NOV PE=2 SV=1
139	GCAGTCTCTTGGTGTTATG[G/A]CTCATGGCTCTTCTCCTCATGTGTTTAGGAAGAGCTCCA	20	[G/A]	NODE_1_length_235_cov_66.940422	TGCAGGGCAGTCTCTTGGTGTTATGGCTCATGGCTCTTCTCCTCATGTGTTTAGGAAGAGCTCCAAACACATGGGAGCTGCCTGTTGTCTTGGTGACGGCCATCAACATGGCCTTCACCTCTGCAGCCCGGGCCTTGGCAAACGCTGAGGCTGAGGAGAGGAGGCACAGCACCACACATCACAAAAGGCTGGCTGGGAGTCAATGGATTGGAGCATCAGACTCATTCTAAATGCCATTTGAATTGAATGTAATAAAAGCTGTTCA	Q99575	POP1_HUMAN	POP1	POP1_HUMAN Ribonucleases P/MRP protein subunit POP1 OS=Homo sapiens GN=POP1 PE=1 SV=2
140	ACAA[G/A]ACTCATGACAATAAACATCAACCTGCATTTCTCTCCAGAGATGTTCGATCGGGT	5	[G/A]	NODE_1_length_243_cov_40.942387	GTTTGCAGGACAAGACTCATGACAATAAACATCAACCTGCATTTCTCTCCAGAGATGTTCGATCGGGTTCAAGTCCAGGCTCTGGCTGGGCCACTCAAAAACATTCAGAGACTTTTCCCGAAGCCACTCCTGCGTTGTCTTCGCTGTGTGCTTAGGGTCGTCCTGTTGGAAGGTGGACCTTTGAGGTCCTGAGCAATCTGGAGCAATTATTAATCAAGGATCGGTCTGTACTTTGCGCCATTCATCTTTCCCCTGATCCTGACTAGTTTCCCA	Q04202	TCB2_CAEBR	TCB2	TCB2_CAEBR Transposable element Tcb2 transposase OS=Caenorhabditis briggsae PE=3 SV=1
141	TCCTGACAGTGACTCCTC[T/A]GGAACCTCCCCAGCCCCTGGTTCATCCTCTCCACCTGTCC	19	[T/A]	NODE_1_length_247_cov_45.680161	TGCAGGTCCTGACAGTGACTCCTCAGGAACCTCCCCAGCCCCTGGTTCATCCTCTCCACCTGTCCATTGGACTGAGGCCGATACCCAGAAGTGAGGCTGACCGTGACCCCGAACTTCTCCAAGAAGGCCCTCCAAACTTGTGATGTGAATTGGGGGCCACGGTCGGAGACGATGTCCTACGGAAGGCCATAATGCCGGGAGACCTGCTGGAAGAGTGCCCCAGTGACCTGGAGAGCAGTGGGAAGACCAGGAAGAGGGATTAAACCATCAAAACTGG	Q9UR07	RTF23_SCHPO	RTF23	RTF23_SCHPO Retrotransposable element Tf2 155 kDa protein type 3 OS=Schizosaccharomyces pombe GN=Tf2-11 PE=4 SV=1
142	TTAAAATACATTGCAG[A/C]CATTTTTTTCTAACAATTAAACATTCATATAATCTGTCCATT	17	[A/C]
143	ACCAGAGACAAGAACACAGTCAACATTACACCCTTTTCACA[G/A]GAGACAATCAAAATATG	42	[G/A]	NODE_1_length_222_cov_54.873875	CAGGACCAGAGACAAGAACACAGTCAACATTACACCCTTTTCACAGGAGACAATCAAAATATGACTACATATGACGATGATACAGACAAAACGACATGATTGTATTTGGCTGGTCCTGGTTCAGCTTGCTAAAGGAGGCCAAACAATAAATACATACAGACCAGTTCACACAGTGCTGTAGCTTGTGTAAAGAAGGGAATGAGAAAGAGCAATGAGACAGGAAGTGTAGTCACTCACCGTTGTCTATAAGAG
144	TAAAAATGTGTTTGTGTGAAAGAAGAACATATGATATGACAGCAAGGAGAGG[G/A]TCGAGG	53	[G/A]
145	[C/G]TTCTAAATAGGTTACAGGGGTTTGATGGCACAAGTGAGGAGCCCAGCCAACAGTGAGT	1	[C/G]	NODE_1_length_143_cov_21.713287	CTTCTAAATAGGTTACAGGGGTTTGATGGCACAAGTGAGGAGCCCAGCCAACAGTGAGTTGCAGTAGTCCAGACGGGACGTGACACGTGCCTGGATTAGGACATGCACCACTTCCAGTGTGAGGTAGGGTTCTGATCTATGGCTGTTGTACAGCATGAACCTGCACCGTTTAG
146	GGGAAAAAATGACAGACAGTCCCATACAAAAT[G/T]ATTTATTGATCACTCTTTCACGTTAA	33	[G/T]	NODE_1_length_223_cov_42.076233	ATATAGCCCTTCGTACATCAGCTGATATCTCAAAGTGCTGTACAGAAACCCAGCCTAAAACCCCAAACAGCAAACAATGCAGGTGTAAAATCTGTTGTACATTATTTTTAATATACCACAGTTTATGTTTTTTTGCTAATCATTTTGTCAACTAATGAGTAACAACATATTTAGAAACATGAAATATAAATGTTAACGTGAAAGAGTGATCAATAAATCATTTTGTATGGGACTGTCTGTCATTTTTTCCCCC
147	CCATCACCCACAGCGTAAGACAGTGTGATTGGTGACCCCCACAGCCAATAGTGATT[T/G]GC	57	[T/G]	NODE_1_length_196_cov_7.500000	CCATCACCCACAGCGTAAGACAGTGTGATTGGTGACCCCCACAGCCAATAGTGATTTGCCTTGTCATGCTGACAGATAGGCATGTGTTGCAGTATCTATCTGTTGGGCCTTCAGGATGTGAAGCCTATGTGGGCTGGCCATGATACAGGCGTCCTGACCCCATCCCTGCTGCCCTCCCCCTCCTCCACCCCCACATCATCTCAACTGGGTGGATTAAATCGCCCCT
148	AGGCTGAGCAGCGCGACTTCCGCACGGTGCTGGGCAGGAAAGTCACCACCAA[A/G]AGCGTC	53	[A/G]	NODE_1_length_229_cov_53.257641	GCAGGAGGCTGAGCAGCGCGACTTCCGCACGGTGCTGGGCAGGAAAGTCACCACCAAAAGCGTCTCCGAGGAGGACCTGAAGGAGATCACGGCGGAACAGATGGACTTCAGGGGCCAGCTCCAGCCCAGAGGGGGCAAGCCCAAGACACTGTCTGAAGATGAGAGGAAGGTCAACGCTCCCACGCAGGTGGACTTTAGAGATGTGCTGGGGAAAAAAGAGGGCACCACCGCCACCTCCCCGAAACCAGGTACCGCTCCT	P11799	MYLK_CHICK	MYLK	MYLK_CHICK Myosin light chain kinase, smooth muscle OS=Gallus gallus PE=1 SV=2
149	CTCAACTTGGTTTTAGTTTTTT[T/A]AATTTGTTTAACAGCGGAGAAAAATATAACACAGTG	23	[T/A]	NODE_1_length_218_cov_44.279816	CTCAACTTGGTTTTAGTTTTTTTAATTTGTTTAACAGCGGAGAAAAATATAACACAGTGGAACATTTTAAATATGACCTGTTCATAAATGCAAAACATTTATGAATGTTTTTCCTCTCGGAAAATGTGTGCGAAATTAGCAAATGTTTGGTGCATACTGTTATGAGCTTCAGTGCCTTCAGAAGGTATTCACACCCCTTGAATTCTTTACATTTTTTTGTGTTACAGCCCAAATATTTTTTTTTACAA
150	TGAGTGCGTAGGAAGGTCTTCCTCTTGGTGTA[C/A]TCATAGTTGTTCCTCATCAGCAGGTA	33	[C/A]	NODE_1_length_150_cov_26.206667	CATAATACGGCTTGCCTCGTAATGTTGGTATTTTGTTGTTATCAGTTCCCAACAGCGTTGTTCAAGGGCCGCGTGACTCTGTGTGCGGCTCTGTGCTACGAGGTTCTGAAGTGCTGTGTGTCTAAGATGGGTCTGCTGCGGGCCGAGGCTTCTGCTCTGCTCTACCTGCTGATGAGGAAC	Q5JSL3	DOC11_HUMAN	DOC11	DOC11_HUMAN Dedicator of cytokinesis protein 11 OS=Homo sapiens GN=DOCK11 PE=1 SV=2
151	TAAGAAGCTGTTTGG[G/C]GAGGGCTACAGTGGACTGGAATACGACTACAGGGGCCTAATTA	16	[G/C]	NODE_1_length_237_cov_62.974682	TAAGCTATGCAGGTAAGAAGCTGTTTGGGGAGGGCTACAGTGGACTGGAATACGACTACAGGGGCCTAATTAAACTTTACAACTCTGTGGGGAACTATGAGAAAGTCTTTGAGTACCACAATATTTTATCCAATTGGAACCGGCTGAGGGACCGGCAGTTTGCTGTGGCTGATGCCTTAGAGGACGTAAACACCAGCCCCCAGGCCACCGGGGAGGTAGTGCAGTCCTTCCTACTGTCACAGAACAATGGGGCTGGCCCACCTGCTT	Q92624	APBP2_HUMAN	APBP2	APBP2_HUMAN Amyloid protein-binding protein 2 OS=Homo sapiens GN=APPBP2 PE=1 SV=2
152	TCCAGGAGAGGTAATATAGGAAAT[A/G]TACAGCCTGACGTAACATTGTAGCCTTCCGGATG	25	[A/G]	NODE_1_length_122_cov_43.016392	CAGGCGAAAACCTGAGGAAAATCCATCCAGGAAGTGCCATTATTTTGAAAAGGCTATTTTTCCTGTTTGCAGTGGAGCTGGTGTTCTGTGTTGAGTGTTTTCTCGAGGTGATCAGCTACCTATTCATCCGGAAGGCTACAATGTTACGTCAG
153	TCAAGAGTAATTTACTATGCAGCTAAACGCCCTAGCTGTTTTTTTCTTTCCGG[C/A]GTCCA	54	[C/A]	NODE_1_length_228_cov_58.175438	TCAAGAGTAATTTACTATGCAGCTAAACGCCCTAGCTGTTTTTTTCTTTCCGGCGTCCATATTGGAAATCCCATCCAGGCTGTATTACAAGGCGAGATGATGGCTTAATCCCTTGTTAATTAGAATAACATCTCCGGCAGCTGAGGCTAAGGGGCCACTAATGCCGAGCTCTGGAGAGGCTGCCTGGCTCGCTTGCCGTGGCCCAGAGAGGAGGGCTTGGCGCAAGCTCAGAGAGCTGGAGAGAGAGGGGGGCCCTGG
154	GTGAAGCGTTGGCATCTGAAAATGTCCGTCTACATAACCTGCTGACCA[G/A]TCAAGTAGCA	49	[G/A]
155	TGGGGTCGCCAGTCTGCCTCTTCGGTAGGGGGTACTGGAGGAGCAGG[C/T]TTTCGTTGACG	48	[C/T]	NODE_1_length_213_cov_61.788731	AGGTGGGGTCGCCAGTCTGCCTCTTCGGTAGGGGGTACTGGAGGAGCAGGCTTTCGTTGACGCATTTTTTTGTTTCTTTCGGAGGCTTGACGGCCTCCGGTCCATGTGCGAGGGGGTGTTAGAGTGGTGGGATTTAGTTAAGGGGAGGATAAGGGCTTTTATAATAGGATATTGTAGAAGGAAAAAAAGGGAGGAAAGGAGGGAGGTGGATCGTATCCAAAGGTTAATTGAACTCGAGTACGA
156	GCAGTGGGTGCCATGAGCTCTTGGGGACCCCCTGGAGGTTGTGGCCCT[T/C]CCCAGATGGC	49	[T/C]	NODE_1_length_234_cov_67.346153	TGCAGGGCAGTGGGTGCCATGAGCTCTTGGGGACCCCCTGGAGGTTGTGGCCCTTCCCAGATGGCATATGAACACGTCGTAAGCCATGGCAAAACATAGAATTACAGAAAATTGTGAAATAATGAATGCTTTGGTAATACATGTAACTATTTATTAATATAGTTTATGTAATGCTTTTGCAGACTCGAAACACTGATCAAAGCCAACTTTTTTGCTTCGTTACCCATAAATTGAGGTGTCTTTAAAGTCGTGGCCCACCAATAA
157	GCGGCTTCCTATCCCCAGACAAACAGGGTCTGAG[T/C]GAGCAACACCAGATGCTGGCCAAA	35	[T/C]	NODE_1_length_229_cov_43.550217	GGGCGGCTTCCTATCCCCAGACAAACAGGGTCTGAGCGAGCAACACCAGATGCTGGCCAAAGCCGGCATTGCCATGAAAGAGAAGGAGATGCTGGGAAAGCTGCTGGGCCCAATGGCAGGGATGGGCCATGGCCTTGGCGAGGGGGAGAAGCGCTCTCTCCTGGGCTGCCTGAACCTAGTGCCCCCCCTGAAGTCCAGCTGCATGGAACGCCTCCAGGCGGCTGCCAAAGTTGCAGAGATGGACCCACTGAATAGCTAT	O15090	ZN536_HUMAN	ZN536	ZN536_HUMAN Zinc finger protein 536 OS=Homo sapiens GN=ZNF536 PE=1 SV=3
158	TGC[T/G]AGCGTGTGTGTTTCACTGTCCAATCCGAGGCTCAAATATGTTCTGAGCGCGTGAT	4	[T/G]	NODE_1_length_248_cov_42.729839	GTGCTAGCGTGTGTGTTTCACTGTCCAATCCGAGGCTCAAATATGTTCTGAGCGCGTGATCTGAGGCTGTTTGGTCTCTTGGGCATCAACTTGGGAAAGCCTCAAAGGAGCAGACAGTGTCTTATAAACAAAGAGCTGCATATATTGGCCAAAAAAGAACACATCTGATTTTTTTTTTCCGGAGTGTGGAGAAAAGTGATGCGGGGCATCCTTTAAACAGTAATTCAACTTTGTCCGGCCGTACCTTTTTTTGCAGTTTCCCCGACATACTCTCCAAA
159	AAATCAATGCAAATTAGAGAGAATTGTTTATTTCCATTTGTTTATTGTCTATTC[T/C]ATTT	55	[T/C]
160	TTGAGTTCAGTA[T/A]CTACAGGCAGATGTATGGTGAGATGCCTTAGGAAGCTTTGAATAGG	13	[T/A]	NODE_1_length_218_cov_57.027523	GACGTGCAGGTTGAGTTCAGTATCTACAGGCAGATGTATGGTGAGATGCCTTAGGAAGCTTTGAATAGGTCAGTAGACTACTATATGAGAAGAATGCAATTGCTGAATTTGTATTCTAAACTTAAGTGTTTTGATAACTTTCAAATGTAGTAACAAGTCCATGTAGAATTAACAACCTTTAAGCAGTGTTCTGCTAATATAACAATGTGCACATTTCATTCTCATTGCTAGTGAATACGGATACCATG
161	CCAAGT[C/G]ACCCCCTCAAAACCTTCCCTTAACCCCAGCCGGCAGGGAAAACACAGCCTGA	7	[C/G]	NODE_1_length_187_cov_72.914436	AGATGGTTGATGCTGTGACTCTTGGCTTCGGCACAGCCTCCTCCTCCTTCATCCATATGTCTGGAGATAAGCCGTGGTCCTTTATGAGCTAGCACACTGGAAAGGTTTGGGGCGCTCACCCTTGACTCTGAAGGAAGCGTTGGGGGGCAGAATCAGGCTGTGTTTTCCCTGCCGGCTGGGGTTAAGGGAAGGTTTTGAGGGGGTGACTTGGCCTGCA
162	CGCCACACAAAGTGCAGAAATAAAATATAAAACATG[C/A]CTTACCTTTGACGAGCTTATTT	37	[C/A]	NODE_1_length_237_cov_37.776371	TGCAGGCGCCACACAAAGTGCAGAAATAAAATATAAAACATGCCTTACCTTTGACGAGCTTATTTTGTTGGCACTCCAATATGTCCCATAAACATCACAATTGGTCCTTTTGTTCGATTAATTCCGTCCATTTATTTGGCGTGTTTGATCCAGAAAGAAAACAGCTTCCAAATTGCGCAACGTCACTACAAAATATTTCAAAAGTTGCCTGTAAACTTTGTCAAAACATTTCAAACTGCCTTTGTAATACCTAAAGTTGTATTACAA
163	TCCTCGTG[G/T]TGATCAGGGAGGGGCTGAGAGAGCTGCCGTTTAAACGCCCTCAGCTTCTC	9	[G/T]	NODE_1_length_212_cov_50.339622	TCCTCGTGGTGATCAGGGAGGGGCTGAGAGAGCTGCCGTTTAAACGCCCTCAGCTTCTCCAGAGAACCCTCTATGCCTCTCTCACATCTCTCCCAGTCCTGTAGACAACAAGCATATCCACACAAAGTGTCAGTACTTAAACATCCTCTGTTAACATCGTAGTATAAAATATGTACTCAATCAATCAATCATTCAGGACAATAAGAATGCCTATAATTGCAGTTAAAGTGAATAATCTACTT	Q8NF91	SYNE1_HUMAN	SYNE1	SYNE1_HUMAN Nesprin-1 OS=Homo sapiens GN=SYNE1 PE=1 SV=3
164	CTCATCCTGACACAACCCTACAGCATGACAATGGCCAGC[A/G]AAGAGCCCTGATCTCAATA	40	[A/G]	NODE_1_length_232_cov_51.094826	GTATCTGGTGTGGCCACCAGCTGCATTAAGTACTGCAGTGCATCTCCCCCTCATGGACTGCACCAGATTTGCCAGTTCTTGCTGTGAGATGTTACCCCACTCTTCCACCAAGGTGCCTGCAAGTTCCCAGACATTTCTGGGGGGAATGGCCCTAGCCCTCACCCTCCAATTCAACAGGTCCCAGACGTGCTCAATGGTATTGAGATCAGGGCTCTTTGCTGGCCATTGTCATGCTGTAGGGTTGTGTCAGGATGAGCCTGCA	P35072	TCB1_CAEBR	TCB1	TCB1_CAEBR Transposable element Tcb1 transposase OS=Caenorhabditis briggsae PE=3 SV=1
165	AATATTTTCACATTTCTATCT[C/T]ATGGTTAGTTCCGAGGATAATGTAACTCATTACATTA	22	[C/T]	NODE_1_length_243_cov_55.967079	AAGACGTGCAGGAATATTTTCACATTTCTATCTCATGGTTAGTTCCGAGGATAATGTAACTCATTACATTACATTGACATCTTTCAATACTTCTAAAATGGGGTCCAGGTTTAAACCAATTGCAGATTTAAAACAATTACAGGTTTAAAAATAATTACAGGTGCACCTTACTAGCCTTCACACAGGAAAACACACTCATAGCATACTACCTCGGCCCTGTTTACACCTCCAAGGTGCCTCCTTCACAAAGGAATACACACGCATAGCCCAACT
166	GCTACATCTATGC[A/C]ATCGGAGGGGAGTGTCTGTCTACCGTAGAGCGCTATGACCCCCGC	14	[A/C]	NODE_1_length_239_cov_64.121338	TGCAGGGCTACATCTATGCAATCGGAGGGGAGTGTCTGTCTACCGTAGAGCGCTATGACCCCCGCTCTGACAGATGGACTTTTGTGGCCCCACTGCCCAATGATAAATTTGCTGTGGCCCATCATGTCACAGTGTGCAACAGGAAGCTCTTTGTTCTAGGAGGAACACTGAGATACACACTGTTGCGCTACAACCCAAATATCAACGTGTGGAGGAAAAGCTCAATAACGGGCAGCAAAGAGAGAACCACCGAGATAGTGGGAGTGAGG	A2APT9	KLD7A_MOUSE	KLD7A	KLD7A_MOUSE Kelch domain-containing protein 7A OS=Mus musculus GN=Klhdc7a PE=2 SV=3
167	AACTCCACCAC[T/A]GAGAGGGGGAAGGAGAGCTCATCAGCCCTCTCCTCCACCTCTGCCCT	12	[T/A]	NODE_1_length_218_cov_37.747707	GCAGGAACTCCACCACTGAGAGGGGGAAGGAGAGCTCATCAGCCCTCTCCTCCACCTCTGCCCTTGTCAGAGAGTTCTGCACCATGAACTGGGCCAGGTCACCCACGATCTTCGAGGAGGGGGTCACCTGCATGCGGGGAGAGGTGGAGAGAGACAGATGTTATCCACAACATTACTGGTGCTACAGCCCATCTGTCATAGACCATGGTATTTCACCCTAGTAACTTCCAGGCTGGTGTGCAAATTGG	Q29RK2	PYC_BOVIN	PYC	PYC_BOVIN Pyruvate carboxylase, mitochondrial OS=Bos taurus GN=PC PE=2 SV=2
168	ACTTGCTTTTTGGAGTGT[G/C]GTGTCAAAAAAGCAGATAATCTCTTTATTACGGACAGACC	19	[G/C]	NODE_1_length_212_cov_61.466980	ACTTGCTTTTTGGAGTGTGGTGTCAAAAAAGCAGATAATCTCTTTATTACGGACAGACCTCTCCATCTTTACAGCCATTTTGACCATGACTGTTTACAATCTAAGGTAACACCAGGTAATTTAGTCTCCTCAACTTGTTCAGCCACGCCATTCATTACCAGATACAGCTGAGGTCTAGAAAGGCTGAGGTCTAGGGAGTGATTTGTACCAAATACAATGTTCTTAGTTTTAGAGATGTTCAG
169	ATGGGTACCACATGAGGGAGGAGGATGTCTTCCCT[G/A]TTACGCACAGCACAGAGATTGAC	36	[G/A]	NODE_1_length_223_cov_49.008968	AGGATGGGTACCACATGAGGGAGGAGGATGTCTTCCCTGTTACGCACAGCACAGAGATTGACTGCAATGGCAACAAGCTCAGTCCGATGATGCTGTGACACACCGGCCCCAGACCATGACGGACCTTCCACCCTCAAAAATCGATCCCGCTCCAGAGTACAGGCCTCGGTGTAACGCTCATTCCTTCGATGATAAACGCGAATCCGACCATCACTGCTGGTGAGACAAAACCGTGACTCGTCAGTGAAGAGCA
170	CGAAGGAGGTGCTTCATCCCAAATGGCACTCT[A/T]CCCCTACTTTTTTGTTCACTTCATTT	33	[A/T]	NODE_1_length_217_cov_16.732719	CGAAGGAGGTGCTTCATCCCAAATGGCACTCTACCCCTACTTTTTTGTTCACTTCATTTGACCAAGGTCCATAGTGAATTGGGTGCCATTTAAGGACGAAGCCGAGATTGGGCTGTACCCTACCCTTCCAAACGTTAGCTATCTATCTTTGCGTGTTAAGATGAGATGGCTTGGGTGCTTCAGCTCCACTGCCAGAGAACTAATAAATGGTGAAATGAAGTCTCTCTAATCTTTGAGAGAGAGAGAG
171	GGTT[T/C]GCAGGTCACTCTGGAGGTAGTTGTTGAAGTTGCCACAGAGACCTGTCATGACGT	5	[T/C]	NODE_1_length_228_cov_32.004387	GGTTTGCAGGTCACTCTGGAGGTAGTTGTTGAAGTTGCCACAGAGACCTGTCATGACGTTGCCCTCTTTGGGTACAGCAAGCGCCCCTACACCCAGGCTGCTGTGGTCAGAGAGAGGTCGTAAATTCCTGGAGGAGATGATCTCCTCATGGCCACAGTATAGAGACAGAGTGAATTTTCTTAGAGAACAAAGGAATTTCTTCCACCTCACAGAACTTGAGGTCCGAACAACATTTATGTTCTGGAGAAGGTATAAAAG
172	[G/T]GGCTGCAGACCACCAGTAAAGCCTGGACAGATCTGAGAGAAGGGGAGAATGGATCTGC	1	[G/T]	NODE_1_length_225_cov_56.813332	TGCAGGGGGCTGCAGACCACCAGTAAAGCCTGGACAGATCTGAGAGAAGGGGAGAATGGATCTGCATTGAGATTACATGTGTTATTTTTGCATCCCAAAATAATACAAAAGCAGTCTGTCTGCCACACTCCTGCCTCTTTTCTGTCTCCACCACCAATTTTAAACCCGTCTCTATGCCTCCAAAAAAGGTCATTTCTAGATAAAGCCATCACAGCAACAGACAGTGGCCATGCTGTCTCTCTCTAGGGACAGCTG
173	ATTCTATAGACTGCAGCTCAGTAGAAGTGTACCA[C/T]CTGGAAGCCTCTGAGGCAGTGGAA	35	[C/T]	NODE_1_length_232_cov_34.336208	CTGCAGGATTCTATAGACTGCAGCTCAGTAGAAGTGTACCATCTGGAAGCCTCTGAGGCAGTGGAAGGCTTTTGCGTCCAGGTGGCCCAGGTCTATGAGGTTGTGCTCCAGCTGCACCAGCACCAGGCTGCTGAGGCTGGGGTCTGAACCCCCCCAGCAGAAGGCGTCGCGGGGCACTGAGTGGATCTTGTTGTGTGTGAGTGCCACTGAGTGTAGCCCCCGGGGCAGCTGCCTGGGCACCTGGCTCAGGGCATTGTGACAC	O08770	GPV_RAT	GPV	GPV_RAT Platelet glycoprotein V OS=Rattus norvegicus GN=Gp5 PE=2 SV=1
174	AGGAGCGGACCTG[T/C]AAGGTGTGTATGGACAAGGAGGTGAACATTGTCTTCATCCCGTGT	14	[T/C]	NODE_1_length_225_cov_61.097778	CAGGAGGAGCGGACCTGTAAGGTGTGTATGGACAAGGAGGTGAACATTGTCTTCATCCCGTGTGGTCACCTGGTGGTCTGTAAGGAGTGTGCTCCCTCTCTGAGGAAATGTCCCATCTGCAGAGGACTGGTCAAGGGCACCGTCCGAACCTTCCTCTCCTAGAAGACCGAAGAGGAAACAGGGCCCCTCCCAGCACTGTCAAACTTCTTTGACCTAGTCTCCTATCTACTCCTAGAGAATAGCTAACAGTCTATT	Q90660	BIR_CHICK	BIR	BIR_CHICK Inhibitor of apoptosis protein OS=Gallus gallus GN=ITA PE=2 SV=1
175	AAA[T/G]GGTTCACTCCTATTATCTCTTGACTTTTGCCCCTTTCTTTCCCCCCCGACTGGTT	4	[T/G]	NODE_1_length_233_cov_32.055794	AAATGGTTCACTCCTATTATCTCTTGACTTTTGCCCCTTTCTTTCCCCCCCGACTGGTTCTCTGTGACTTCTCCCTTTCTCTCTCCTCTAAATTGGACTGTGATGATAACACTCTGTATGCTGGTCATGATTGTCCAGTGTGGTGTCCTGAGTGGCACAGTGGTCTAAGGCTCTGCATCGCAGTGCTAGAGGCATCACGACAGACCCGGGTTCGATCCCAGGTTGTGTCTCATCCAGCCGCGTCCAGGAGACCCACGAGGTGG
176	AAAGGTGAGATATGTTGTGAAAAGCGCCATCACTATGACGTTATGACACTG[A/G]CACTGAC	52	[A/G]	NODE_1_length_171_cov_7.947369	AAAGGTGAGATATGTTGTGAAAAGCGCCATCACTATGACGTTATGACACTGACACTGACAAGTGGTGGAGGGATGCCAGGGAACAACACTGCTAAGATACACATGTTACCCTTCTCTAACATAGCATGCCAGGCAACAGCCAGGCAGAGAGGGAACAATCTGGCACTTCTCTCTTAGAGACTTAGAAAGGGCAGAGAATGG
177	CTCATCCTGACATGACCCTCCAGCATGACAATGCCATACTAGCCATACTGCTC[G/A]TGCTG	54	[G/A]	NODE_1_length_249_cov_39.987953	AGGCTCATCCTGACATGACCCTCCAGCATGACAATGCCATACTAGCCATACTGCTCGTGCTGTTTGTGATTTCCTGCAAGACAGTAATGTCAGTGTTCTGCCATGGCCAGCGAAGAGCCTGGATCTCAATCCCATTGAGCACATTCCCCCCAGAAATGTTTGGGAACTTGCAGGTGCCTTGGTGGAAGAGTGGGGTAACATCTCACAGCAAGTACTAGCAAATCTGGTGCAGTTCATGAGGAGGAGATGCACTGCAGTACTTAATGCAGCTGGTCACCA	P35072	TCB1_CAEBR	TCB1	TCB1_CAEBR Transposable element Tcb1 transposase OS=Caenorhabditis briggsae PE=3 SV=1
178	TAAAACGCTCCTAGAATTGGGTGATACGGATATGTAGCTTTGTG[G/T]TCGTGACTGAAGAG	45	[G/T]	NODE_1_length_139_cov_149.244598	CTCTCTCTCTCTCTCTTTCTCTCACTCTCTGTAGGTGTTAATCCTAGAACCAAAAACAGTCAGCCATTGAGGCGATCATTAAACCATCCACTCCTCCTCTTCAGTCACGACCACAAAGCTACATATCCGTATCACCCAATTCTAGGAGCGTTTTACCTGCAAACGTTAG
179	GCTCCTTCCTGCGCAGCCCGGAGTATCAGCACTTCATGGAGGACAT[C/A]ATTCTGTCCAAG	47	[C/A]	NODE_2_length_159_cov_30.163523	GCCGATGTGAGGATGGGTGAGACCACAGAGGAGCTGTAGCGGTCCATGTAGACGAAGGTGGGGTTGAAGACGATGAACTTGATGTTGTTGATGAGCGAAAGGGGGCGGAGCCTCTCCAGCAGTTCTACCACCTCCTCCCGTGTCTTCTCTGTGGTCCGCGCCACCAGGTACATCCTGGACGCGATGATC	Q5RIV7	PTHD1_DANRE	PTHD1	PTHD1_DANRE Patched domain-containing protein 1 OS=Danio rerio GN=ptchd1 PE=3 SV=1
180	CGGCTCGGACATGTGGGGAGACTTCTCTGCCCCAGAAAAGTAAGGGGAA[T/A]TTTTTTTAT	50	[T/A]	NODE_1_length_224_cov_32.125000	GCGGCTCGGACATGTGGGGAGACTTCTCTGCCCCAGAAAAGTAAGGGGAATTTTTTTTATCTTTCATCCTTTTCTCTCTTCTTTCATTATTCTGTTCCCCCCATTAATGCTCTCCTCTTTTCCCCCATAATGCAGGTCAATGTCTCCTCTCGCCAACGATGATGGCTCCACCAACTGGCAGCAGTTCTGAGGCCGTCCCACAATCCCTTTCACTTGACCTTCACCTGACCTTTAACCCCTGACCAGAGGAGGAC
181	CCTAAGCTGCGATACAAGAGGCTCTTGCTGATTTCATCTCACCTTTCAAGAAAGCC[G/A]TA	57	[G/A]	NODE_1_length_213_cov_57.140846	TGCAGGCCTAAGCTGCGATACAAGAGGCTCTTGCTGATTTCATCTCACCTTTCAAGAAAGCCGTATTGGGTTTGTTTCGTGTGCTGTGGCTATGATGGCAAGTGAAGTAGCCACAGTCTAACAGAAGTATAATATCTCAATAGTGTTCACTTATAGATATCCCACTGGGCACAAGTGTTGCTCAAAGTATTTTGATTTACATTTGATTGGATTGTCAACTAACAAGAAATGAACCAAAATTTG
182	GTTCGCTGGGA[G/T]GCCAGGTACAACACTGTCTATGGTAAATAAATTAGACCTGGCTGGTT	12	[G/T]	NODE_1_length_233_cov_16.965666	ATGCAGGGTTCGCTGGGAGGCCAGGTACAACACTGTCTATGGTAAATAAATTAGACCTGGCTGGTTAGCACTGACCTAACTCCCAGACCTGCATGCATGCACACCATTTGATTTCCAGTGACTGTGTCCCCACACTAACCTATCTGGGCAGGAATTACAGCTATCCTTTCCAAGGTCGACCTGGAATAGTGAAAGTCTATTTCAGTTGTTGTGTGTTTTAAATTTGTCTACCTGATGTAGCTTGCCGAGAGGGATAACAACTT
183	ACTTCTTCAGGAAGAAGGCTGAGATCGAGAC[C/G]GAGTACTCCAGGAACCTGGAGAAACTA	32	[C/G]	NODE_1_length_168_cov_83.767860	ACTTCTTCAGGAAGAAGGCTGAGATCGAGACCGAGTACTCCAGGAACCTGGAGAAACTAGCTGAGAGGTTCATGGCCAAGACACGCAGCACCAAGGACCACCAGCAGTACAAGTAAGAAGACGTGTGTGTGCATACTGTATGTGTTTAAGCATAAACAGTGGCTTAATGCATGTGTTTGTGTTGATTTGAGTACAACC	Q7Z6B7	SRGP1_HUMAN	SRGP1	SRGP1_HUMAN SLIT-ROBO Rho GTPase-activating protein 1 OS=Homo sapiens GN=SRGAP1 PE=1 SV=1
184	GTGTGATTTTGATTGTATTAT[T/G]AGAGATCTCATTTTCTCCTCTGAATGCTCCACTGCTG	22	[T/G]	NODE_1_length_226_cov_53.876106	GTGTGATTTTGATTGTATTATTAGAGATCTCATTTTCTCCTCTGAATGCTCCACTGCTGTCTGGCTGCTCTGAGCCCACTGGCTCATTTATCAGACGACCGTCTAATCCACACTGGGCCTTAGTCCTGTAGGCCATAACATGTCTTGCTGCGCTGCGGTGGTCAGCCACCCAGCCCCTCGCCGCAGTCATGACGAGACACATGTCCTTGTGAATTGATCAGCTCTGTTGGCATGCCCCTCAGTGTTCTCGGTGGGA
185	GCAGAACTTGGGAGAT[G/T]TCCCTGTGCACTCCATAATATTATCATCACAAGGCTCTCTTG	17	[G/T]	NODE_1_length_231_cov_49.861473	GGCAGAACTTGGGAGATGTCCCTGTGCACTCCATAATATTATCATCACAAGGCTCTCTTGTGCAAACACCACAACCCAGAGAGTGACCCTTTAGAACAACTGGCTCCAAACAAAATTCAAGCACATACAAAACTCGAACCAAAATACATACACTAATTATTGGGAAAAAAAACACATTCAATTTAATCACAAACTTCAATCTTGCCAAATTAGCGCCACACCTTGTCAAAATGAAAGAATTTAAACAAAGGAAGACATTAA
186	TCACCCAGGTAGAAGAACTCCAGGAAGGTGGGCGA[A/G]CGCCGCAGCTCAGCCAGCGAGTG	36	[A/G]	NODE_1_length_223_cov_40.103138	GTTTGACAAAACCCCGGCCGTCATCACCCGGCGATACACCGACTTTGAGCGTCTGCACAGCCGCCTTCGCCGTCGTCACGGGGACCACATGGAGCGTGTCTGTTTCCCCCGCAAGAGGCTGCGCAAGAACTTTGTGGCAGAGACCATCGCCAAGCGGAGCCGGGCGTTTGAGCAGTACCTGGCCCACATGCACTCGCTGGCTGAGCTGCGGCGTTCGCCCACCTTCCTGGAGTTCTTCTACCTGGGTGACCTG	Q969T3	SNX21_HUMAN	SNX21	SNX21_HUMAN Sorting nexin-21 OS=Homo sapiens GN=SNX21 PE=2 SV=1
187	CTCATCCTGACATGATCCTCCAGCATGACAATAAACGCAGTTGACAGTGAGAGG[A/T]CATT	55	[A/T]	NODE_1_length_131_cov_37.129772	AATGCTCTAACCACTAGGCTACGCTGCCGCTCCGACATGAACTCTGCTCCACAGTAAACAGATTATTATTGTAGGGAGTCACATAGATGACGTGTCAAGTAGAACGTTTCCCTCCTTGAGGACTTTGTGTGTGGACAAAATATGCTAAACTCAGCAAAAAA
188	TTGCACACCATACTCCTGCTGAGC[T/C]CTGTGATGTTCTCCAGCGTGTTCTGGACGTTCTT	25	[T/C]	NODE_1_length_234_cov_30.803419	TTGCACACCATACTCCTGCTGAGCTCTGTGATGTTCTCCAGCGTGTTCTGGACGTTCTTGAGAACCACCAAACTTGTCCCGGCGGTGATGAGAACGTTCCGGCCCTGCCTCATCCCACAAGACAGCACAAACAGAACCCCAAAGCACCGCACCCTCTTAGAGAGGAACAGAGAGGCCCCCACTGCCACCCAACAGGAGCCTGCTATCCCAGCAGCCACCATCAGGCCGTACTGCAGGACATAGAGCAGGTAGAGGAGGAGGAAG	Q7TNJ0	TM7S4_MOUSE	TM7S4	TM7S4_MOUSE Transmembrane 7 superfamily member 4 OS=Mus musculus GN=Tm7sf4 PE=2 SV=1
189	TCTTCCAGGTAAGCAAAGGCAAGTTTTTTG[T/G]GAAAGCTTGCTTCAGACAGCACTAGGTA	31	[T/G]	NODE_1_length_226_cov_75.380531	GATGCAGGTCTTCCAGGTAAGCAAAGGCAAGTTTTTTGTGAAAGCTTGCTTCAGACAGCACTAGGTAGACCACTCCTTTTTCTATGACGTAGCTGTTGGGAGAACCATGAGGGAAACATGAGAGTGGAGTGTCTGAGAAGCATAAAGGTCAGTGGATACCTGCTTATTAGTGCATGGTATAAGTATGTTAATGGTATTTTAATTGTGATGAGTGTTTTGCCAAGAGAGAGTGTCTGTGGTGTCTTTCCTCTAATTG	O08595	SC22B_CRIGR	SC22B	SC22B_CRIGR Vesicle-trafficking protein SEC22b OS=Cricetulus griseus GN=Sec22b PE=1 SV=3
190	GTTGAAATATGCTACAATCTCTTTGTTTACTGTTGTGC[T/A]ATCATCTGACGTGTTGGCTG	39	[T/A]	NODE_1_length_189_cov_46.719578	GTTGAAATATGCTACAATCTCTTTGTTTACTGTTGTGCTATCATCTGACGTGTTGGCTGGATTCACAACGAGTGTAGCTTTAATTTGGTATCTTACATGTGTGATTTAATGAAAGTTTGATTTTTATATCATTTTATTTGAATTTGGCGCTCTGCATTTTCACTGGCTTTTGGTCAAGTGGGACGCAAGCCCCCCCCCCTATCCCAGAGAGGTTAATAA
191	AGCGGGTTTTTTCTTTGTTG[G/T]AAAGATGGATGGGGGATTACGTCTCTGTATCGATTAAC	21	[G/T]	NODE_1_length_242_cov_44.107437	TTTGCAGGAGCGGGTTTTTTCTTTGTTGGAAAGATGGATGGGGGATTACGTCTCTGTATCGATTAACGGGGTTTTGCGTACAATCTGGTGTGCGTCAGACAGGGAGACGGGTGGAAGACAGCATTCAACACCCCAAATGGACATTATGAGAACCGTGTCATGCCATTTGGACTTACAAATGCTCCAGCCATTTTCCAGGTCCTGGTTAATGATGTGCTGCGTGACTTCCTTCACCAGTTCGTGTTTGTGTACCAAGATGACATCCTCATCTT	P04323	POL3_DROME	POL3	POL3_DROME Retrovirus-related Pol polyprotein from transposon 17.6 OS=Drosophila melanogaster GN=pol PE=4 SV=1
192	ACGGCTCCATCTACATCCTGAACGTGACGTGGAACGACACGGG[T/C]ACCTACCGCTGCATC	44	[T/C]	NODE_1_length_218_cov_56.454128	ACGGCTCCATCTACATCCTGAACGTGACGTGGAACGACACGGGTACCTACCGCTGCATCTTCAACCGCACCCTCACCTTCACCTCCTACGAGTTCCACACCAACGCCACCAAGATCGTCCAGCTCAACGTGGTGCCAAGACGTAAGGCTTTGGCTTTAGGGTTCACAGGGTTAAGCTTAGGTCTAGACACAAACGAACACATGCAAACAAACACACACACACACACACACACACACACAAACAGTATA	P53788	SCN1B_RABIT	SCN1B	SCN1B_RABIT Sodium channel subunit beta-1 OS=Oryctolagus cuniculus GN=SCN1B PE=2 SV=1
193	TCAGGCTTCACAAGAGCAAAACCATA[C/T]GGCTGACAAAGAAAATTACCGGGGAGGAGATC	27	[C/T]	NODE_1_length_236_cov_23.902542	AGCTATGCAGGTCAGGCTTCACAAGAGCAAAACCATACGGCTGACAAAGAAAATTACCGGGGAGGAGATCTGGAGAGGTCTTGAGTTTCACGACACCAGGGAGATTCCTGTTGGCATAAGAGGTTATGACGCCAGTCTGCAGCTCTACGTTAAAGATGGCAAGGCCAGCGCTCGCCTGTACGTCAGGAACTCTTTCACTGACTGGATGGATGTGTTTAAGAGGTCCTGGGTTGGTTTCTACTCCAATGGAAACACAGGCACCTCTA
194	AGAAGAAGCCGGATGT[G/A]GAGGTCCTTGGCTGGCATGGTTACACATGGTCTGTGGTTGTG	17	[G/A]	NODE_1_length_221_cov_31.009050	AGAAGAAGCCGGATGTGGAGGTCCTTGGCTGGCATGGTTACACATGGTCTGTGGTTGTGAGGCCGTTTGGACAATACTGCCAAATTCTCTAAAACGAAGTTGGAGGTGGCTTATGCTACAGAAATGTACATTAGATTCTCTGACAACAGCTCTGGTGGACGTTCCTGCATTCAGCATGCAAATTGCACACTTTCAAAATTGAGACATCTGTGGCATTGTGTTGTGTGAAAAAAACTGCACATTCTCGGGTG
195	TCCCCCGCC[A/T]TTTCTTCGTATTCCATTTATCAGTGTCCCGTCTGTCTCGCTCTCTCAGT	10	[A/T]	NODE_1_length_229_cov_24.624454	TGCAGGTCCCCCGCCATTTCTTCGTATTCCATTTATCAGTGTCCCGTCTGTCTCGCTCTCTCAGTGTCTGGCACACAACACTTTTAAAAAAGGGCAAATACCATGGCGGCTGCTGTCAGACCTCAGCTTATTTTAATTTTATTTAACCTTTATTTAACTAGGCAAGTCAGTTAAGAACACATTCTTATTTACAATGACGGCCTAGGAACAGTGGCTTAACTGCCTTGTTCAGGGGCAGAACGACAGATTTTTACCTTGT
196	CAAGCCAGGCTCCGGCATTCAGTAAGAGCTTCCTGAGGATAGA[C/T]CATCCCTGGGGTTTT	44	[C/T]	NODE_1_length_167_cov_44.149700	TGGAAAAGGTTGGGAATGTTGCGGAAGGAGTGAACAACTGGCAAAGACTGAGACCATTGTGGCACCTGCGAGAGGTTGTCCTGAGGGTTGGGAGGTGGTTGGATATGTGGAGGGAATTATGCCTGACATTAATGGGAAAACCCCAGGGATGGTCTATCCTCAGGAAGCTCTTACTGAATGCCGGAGCCTGGCTTGCC
197	CAAAGCTCTTTCACGTG[A/G]GAGATGTTGTGGAAAGTGTCGGGCAAGAGGACATTGATCAT	18	[A/G]	NODE_1_length_232_cov_49.340519	CAAAGCTCTTTCACGTGAGAGATGTTGTGGAAAGTGTCGGGCAAGAGGACATTGATCATATTGTAGCCCAGTTTGAGGGACTCTAGCTGGGACAAGCCTCTGAGGAGCTCATTGTCCACCCCTGTGAGCATGTTCAGGGACAGGTCAAGAGAGTGAATACTCAGGTTCTGGAAGAGCTGCCTGGGCAGGTGGGAGATGATGTTGCCCTTCAGCTGAAGAGTCCTCAGCTTCTGAAGCGAACTGAAGAGGCTGTCATTCAGTG	Q6DF55	VASN_XENTR	VASN	VASN_XENTR Vasorin OS=Xenopus tropicalis GN=vasn PE=2 SV=1
198	TAGGGTTCAGGTTTACACCAAACCATCTGTCTGAC[A/G]TCTTTACTCTCTGATAGTCATCT	36	[A/G]	NODE_1_length_213_cov_72.990608	GCAGGTAGGGTTCAGGTTTACACCAAACCATCTGTCTGACATCTTTACTCTCTGATAGTCATCTCTCACTTCAACATCAATCATTGTAGTAAAAGTAGTCGATCGTGATTTAAAACAATTATCGTCAACTATTGTGATAAAAGCAGTCATGGTGATAGTATTACTGAGTTATCATGATGCTGAACTCCTTTCTCTTCCCAACCTGCAGGTAGTGCGTTTTTCTCCAGAGGAGGACGAAGTCAC
199	CCCGGCTCCACAGCGGTAATTGATGGGGAGG[A/G]TCATGTTCACATATGTTTTAGACACGT	32	[A/G]	NODE_1_length_224_cov_27.156250	CCCGGCTCCACAGCGGTAATTGATGGGGAGGATCATGTTCACATATGTTTTAGACACGTTTTGGGCATGCATGTTTTAAAATGATTAGGGAGAGGTTGTCCCTCTCCCTATTTCAGTATGTTCTTATCCATTTGGTGCATAATGAAGACAAACCAGCTCAGCTCTGACTCAGTCTGGCTCCCTTCGCTGACCAAATAGCACTGGGAGCAGGATCTGTGCAGTTTTACGGCTTCTAAATGCTGGTATAGGTGCCA
200	ATGAACCTGTTC[C/T]CCGATGTGTCCAGGTCCTCTTTGTATCGCCCCCGGGTTTTCTCGTA	13	[C/T]	NODE_1_length_131_cov_31.045801	GATGAACCTGTTCCCCGATGTGTCCAGGTCCTCTTTGTATCGCCCCCGGGTTTTCTCGTACTCCTTAATGAGGAACTCCACTGGGCCTCCATAGCGGACCTGTTGGTACCAAAGCTTGTTATTGTACCACGCCTTCTAACCTGCTGGACACCCCACCTCAC
201	AC[C/A]TTGCACAACATGTAATGAATATCTATGTTACATTTACATTTAAGTCATTTAGCAGA	3	[C/A]
202	TCAACTGAGGAGGACCAGTCACCTCGACGAATAGTG[C/T]GAGACAGCACGTCGAACATAAG	37	[C/T]	NODE_1_length_221_cov_39.723984	TTCTCTCCCTGGTAAGACGGACTACTTCTTTGACTCCATCGACCAAAATGTCTACTTGTCTGCCGCATGTTCTGTGCGGGCGTTGAACGTTGGTTTACCAGGCCGATTTGATGCTAGAGATGCACTATCTTCTAGCTATCGGACCCACGTGTCCTCAACAGCTATCCGATGAATTTCACGTTCATGCTTATGTTCGACGTGCTGTCTCGCACTATTCGTCGAGGTGACTGGTCCTCCTCAGTTGACCTGCA
203	GGGTGTGGTATGCAAATC[A/T]TCATATCATATAGCCAGGCCATAATAAAGATGTATTTGTT	19	[A/T]	NODE_1_length_220_cov_47.181820	GCAGGGGGTGTGGTATGCAAATCATCATATCATATAGCCAGGCCATAATAAAGATGTATTTGTTGAATGTATGTATGAAGTTATGTCCTATCCAGTGATATGACGACATTTGAGATTGAAGGAATTGCTGACGTTAATTTAAAAAATACCTGTTCAGTTGCCTTTTGGATTATCCCAGTTAGAGGTTGAACTTTTGTCAGGTTGCACATTTGAGGTATAAGTGACATGTTGTCCCAGTACTGGGCTCTCT
204	ATTGTCTGAGACCAGCCACCTTGGACAGCTGCTGAAATTGTGG[G/T]TTTTCCAACTGTCAG	44	[G/T]	NODE_1_length_214_cov_37.859814	ATTGTCTGAGACCAGCCACCTTGGACAGCTGCTGAAATTGTGGGTTTTCCAACTGTCAGAAACCGTTTCATGGAAACTCATCTGCGTGCTTGTTGTCCTCACCAGGGTGTTGACCTGCCTGCAACTTGGCGTCATTACCGACTTCAGTGGACAAATGCTCACCTCGCTTGCCACTGGCACGCTGGAGAAGTGAGCTCGTCACGGATGAATCCCAGTTTCAACTGTGCCAGACAGATGCCAGAAA
205	CGCTACAATGAGTCGCTAGAATGAGATGAGCCAAGTAATGAT[G/A]TATTGTTACATGTAGA	43	[G/A]	NODE_1_length_237_cov_63.624474	AACGTTTGCAGGCGCTACAATGAGTCGCTAGAATGAGATGAGCCAAGTAATGATGTATTGTTACATGTAGAAGCAGTATAGACCGACAGTAGCTTGCTACTTATTTAGATTTAGTTTGACTTAATGAAACTGTCTTAAATGTGCTGTAGTAAACATTTTTTATTCGCACTAATCAATCAACACATTCAGGTGTTTATATGTCTCAATATACTAGTATTATTTAATTAAATCCATTAAAAATAATCTTTGTCTGAAAATAAAATATGA
206	GGAAGTTTACCTACTTGATCAGAGCAGACATCATTAAGCTAGCAGGA[T/A]GTCCTTATCCT	48	[T/A]	NODE_1_length_238_cov_76.579834	GATGCAGGGGAAGTTTACCTACTTGATCAGAGCAGACATCATTAAGCTAGCAGGATGTCCTTATCCTTCTGCTCCTACTCATCATCATCATAACACACAGTAATGTGCCTTCCAGTCAAGCTGATGACTAACCCTTCTGCCATGTCTATGTCCTTACAGTCCAACTAAATAAGCAAACCTTTTTCTTTAGGAAACCTGGTTTGTGTGTTTCATTGAGCAAGTCCCAGAGTGATACTTTGAAGAGTGCACTGTTGTTACCATGGAGACA
207	CT[G/A]TATGTGTCAGCCAAGGCCCGGCTGTGGGGGGAGAGCCCTGTTACCCCCCTCCAGTG	3	[G/A]	NODE_1_length_233_cov_41.214592	CTGTATGTGTCAGCCAAGGCCCGGCTGTGGGGGGAGAGCCCTGTTACCCCCCTCCAGTGGAGCAGACAGGTCCTGGACAGCCCCAGAACAGAGGTGGAGTCGGCCCGCTCACTGTGCCTCAGGTTGGACCAAGGTATGAGGAGGGGTGGAAACTAGGGACCGAAAAGGGTGGATAGATGGATGGCTATATAATAGACCATTGGTTTCTATCAACCTGACAAAACGTTTAGTTTTCAAAGACTTCCTTTCAACAGATGGTTATG	A8E4V2	SLAI1_XENTR	SLAI1	SLAI1_XENTR SLAIN motif-containing protein 1 OS=Xenopus tropicalis GN=slain1 PE=2 SV=2
208	CAGC[A/G]GGAGCCCGGGTGAAGGGGCAGGGCAGGGGCATGGGTCTGGAAGATGTGGCACTC	5	[A/G]	NODE_1_length_207_cov_34.053139	CAGCAGGAGCCCGGGTGAAGGGGCAGGGCAGGGGCATGGGTCTGGAAGATGTGGCACTCCTGCTGGTTGCCGTGGCAGCACAGGGGGGGATGGAATGGGCAGCGGTGGCAGCACGGGGGAGGTGGAGACAGCGGAGGAGTAGAGGGGAAGGAGGTTGTGGAGGGCAGGAGCTTGGACAACCTTTGAGAGTCTGTGAGGTGTGATGAGGTGGAGGAAGAGGCCCTTAGGGAACCGTTC
209	CGTTGGTGCCTGGCATGCTTCGTCATGAGACTGAGCT[A/G]GCCATGGAGACGCTTGGTCTT	38	[A/G]	NODE_1_length_219_cov_33.958904	TCAACTTTCCTAAGTTGTGACAAGAGTGTGAGCTAAAGCCTAGGAAGCTAAAAACCCTAGGAATTAACTCTGGGATCTAACAAGACTATCTGGGTCTGAGGCAAAGCTACTCATTACATGGAACCACCTCTATTACACCCCCCACCATCATGTCAGAGAAGATGTCCCATGCGTAGCTCCTGTCGTAGATAAGACCAAGCGTCTCCATGGCTAGCTCAGTCTCATGACGAAGCATGCCAGGCACCAACG
210	GAGGGGTAGTCATCGTTCATCTCCCACTGCTTGCCAATGAAGTTCTCCCTTTC[A/G]AACAC	54	[A/G]	NODE_1_length_219_cov_55.616440	GGAGGGGTAGTCATCGTTCATCTCCCACTGCTTGCCAATGAAGTTCTCCCTTTCAAACACCACAATCTTGGACTCCTTATGGTTCTATGCAGTTCAGAGAGAGGAGTGGGAAATTTCATGTTACATTTAACCTGTTTCTCTCAGAACTATTTACAAAATATATACTGTGTAGAATTATGAGGGAAAGTAGGAAATCTTTATAAAACAGTGGTTTATTCACTTTGTTATTTGGTGCTTTCAATAACGCTG	Q91315	CRB11_RANCA	CRB11	CRB11_RANCA Beta-crystallin A1-1 OS=Rana catesbeiana PE=2 SV=1
211	CAAGACTACAAAATATCTAAAATAT[G/C]TACAAAATATCTCAAAAGTTACCTGTAAACTTT	26	[G/C]	NODE_1_length_218_cov_11.238532	AAACGGTGCAGGCAAGACTACAAAATATCTAAAATATGTACAAAATATCTCAAAAGTTACCTGTAAACTTTGCCAAAACATTTCAAACTACTTTAGGTATTGTATTAACCTGTTGCTTCTACTCGGGACGCTTGCGTCCCAACTAGAGCTCTGGAAATGCAAATGCACTACGCTAAATGCTAATAGTATTAGTTAAAACTCAAAAGTTCATTAAAATACATGCAATGCAGGGTATCGAATTAAAGCTA
212	AGTAGTTAGATACTGTGGGTCAGGGCTGGGGAAGGAAAGGCTG[C/T]AGGAGTAGTTAGATA	44	[C/T]
213	CAGAACTAAGCGATGTA[T/C]GCCAGATGGGCCAGCTGCAAAGTCAAAAGTGGCTTTATTGA	18	[T/C]	NODE_1_length_219_cov_45.863014	CAGAACTAAGCGATGTATGCCAGATGGGCCAGCTGCAAAGTCAAAAGTGGCTTTATTGAAGGAATTATAAGGCATGTGATTCCAGGTCATCTCATCATCTGTGAGAGTCTGATTCATAACATTATTATTATGATTTGGAGCAGAATAAAGATTACTATCACCCATGGCTGATGTCATGAAGATCTTCAGGGCATTCCATTTTACTGGGCTCTTGGTAGTCAGAGAGAGAGAGAGCAAAGAGAGAGAGAG
214	CACACACACAAACAAGCACGCATGCACAAACGCACACACTCACTCACTCACTCAC[A/T]CAC	56	[A/T]	NODE_1_length_240_cov_107.395836	TTGCAGGCACACACACAAACAAGCACGCATGCACAAACGCACACACTCACTCACTCACTCACACACAAACAAGCACACACACACACCCCTCTCGTTCCTTCATATTCCATTACTCAGCAGTGATGGGAAGATAAGTGTCTCCTCCTGGAGAAGAGGAGAGATCTCTGAGGCAGGAGAGAGGGAGAGAGGGAATTAACAGATAAACCGATAAACAGACCAGGCCAGCAGAGAGAGGGATAGAGAGAGGGAAGAAGGCTGTAGAGAGGGATG
215	CCT[C/G]AAGACCATTGTGGGAGCGCTGATCCAGTCAGTGAAGAAACTGTCAGACGTGATGA	4	[C/G]	NODE_1_length_231_cov_71.939392	CAGGCCTCAAGACCATTGTGGGAGCGCTGATCCAGTCAGTGAAGAAACTGTCAGACGTGATGATCCTCACTGTATTCTGCCTAAGTGTCTTTGCCCTAGTAGGGCTGCAGCTGTTTATGGGCAATTTAAGAAACAAATGTTTAAGGATCCGTCCTAACTCAACCAACCTCTTGAATGATACATTGGACTTTAATGGGAAGGAGTATAATGAAGGGGACTTTAACGAGACCGTCCCGTTCAACTGGACCAATTACACTAATA	P04775	SCN2A_RAT	SCN2A	SCN2A_RAT Sodium channel protein type 2 subunit alpha OS=Rattus norvegicus GN=Scn2a PE=1 SV=1
216	TGTTTCTTGGGGTGTTCTAATGTGGAGAGACTCTTCTCTGCCTCGTCAG[C/T]GTCATGAGG	50	[C/T]
217	TGTACATATTACATTGTTGCAC[A/G]TTAAAATAACTTAATGTCATAAACATTTAGTCTGCA	23	[A/G]	NODE_1_length_238_cov_140.525208	AAACGGTGCAGGTGTACATATTACATTGTTGCACATTAAAATAACTTAATGTCATAAACATTTAGTCTGCATGGTGCTAATGTTCTCTCCACCCACAAACACGTCAAGTAAATATCTTGTCTAATAACAGTGGCATCGGTGCCAGAATTAGGCTGCGTTGGCAGATATATCAAACAATAAACCTTGGCTGTAGTGAAGATGAGAACACAGTCCAAGAAATGAAAAGTCCTTGATGGGGTCCCTCCAGATGGTCACCCTGCTCAACTAG
218	ATACAGT[G/A]TAACGTTACATACAGTGTAACTAGCTAGCTACTGTAGCCATGTCGAACCAT	8	[G/A]	NODE_1_length_208_cov_20.432692	ATACAGTGTAACGTTACATACAGTGTAACTAGCTAGCTACTGTAGCCATGTCGAACCATCCGGTGGATGGAGAAAAAGTAGCTAGCTATGTTTCTTCTATAATCTAGCAATAACATTTGTAACGATAATGTATGAGCTATTAGCCAACGAACTTTAGCTAATATGTTTTCTCTATAGTTACAAATTAGACAACCCACAACATACATGTTAGTTACTGTACTCTATAGCTAGCTAGCTT
219	CGGTCACTGATTCCGATGTGCTGAAGGAGCTCCTTAAACTTGACTGAAAAAAA[C/A]CATCT	54	[C/A]	NODE_1_length_211_cov_18.241707	CGGTCACTGATTCCGATGTGCTGAAGGAGCTCCTTAAACTTGACTGAAAAAAACCATCTGGGTCAGATGGTTTAGACCCTTTCTTCTTTAAGGTTGCTGCCCCTATCATCTCGAAGCCCATCTCTAACCTCTCTGGGGAGGTTCCCATTGCTTGGAAGGCGAAGACACGAAGTGTCCGTTATTCAAAGGGTCAAGATGAAGCTGATCCTAACTATTATAGGCCAGTTTCTATTTTGCCCTG
220	AAGCAGAGCACTTAATTGGTGATGAAAGTCTAACTCAATAATTAATGCTGATAACCA[A/T]C	58	[A/T]	NODE_1_length_208_cov_41.375000	GGAAGCAGAGCACTTAATTGGTGATGAAAGTCTAACTCAATAATTAATGCTGATAACCAACATCACGAGCCCAAATCAATTCCTATCTCCGACTGTTTTAGGGTCATTTTCAATTTTTATGCTCAAACACAAAGTACCTCACCCAAACACACCCATGTGTTATCACTGCTTTGTGTATGACAATGAAGCTCTTTTCCTGTCAATCAGAAAGAAAAAAAAAATAACAAAAATATAAACA
221	CCTGGTGTCTTCACTACTGCTGAGGGGGAGGATGAAA[G/C]ACTGAAGGGCTGTAGAGCAGC	38	[G/C]	NODE_1_length_230_cov_48.821739	CTCCACTGTACCCTTGCTACGGGCTGTGTTCTGGCACTCTACGTTGCGTCGTAGAGCCGTCCTGAGCCGTGGTATATTGGCCATATACCACAACTCCTCGGGCCTTATGTTTTAATTATAATTGGGTTGGCTCATAGGGCCATTGATGCTCTCCATTTGAGCAGAGAGGCCTGGCCAGGGGGTGGAGGTTGTATTTACTGCTGCTCTACAGCCCTTCAGTCTTTCATCCTCCCCCTCAGCAGTAGTGAAGACACCAGGCC
222	TAGGC[T/A]GTGTGAATGTTTTATAAAAGTTGTGCAGTGATTGCCTCATCGGTGGTGATGTA	6	[T/A]	NODE_1_length_143_cov_15.643356	TGTGTGTCCCACCTGAAAGTATTGCACGGCAGAGGACTCTTCTGTCCTGTCACTGAAGACGGAGTGTTCTGCATTGTGGCCCCGGCAACTCTTCAGAATGTTATAGAAGGAAGTAAACTCTACACACACACCACACCAACACACACCACACACCAACACACACACACACACAC	Q4AE70	CARM1_RAT	CARM1	CARM1_RAT Histone-arginine methyltransferase CARM1 OS=Rattus norvegicus GN=Carm1 PE=1 SV=1
223	TCCGAGGCCTTTAGCCTGTACGGAGAAAGCTTTTT[C/T]GGGACATAATCCATTTTTAACAT	36	[C/T]	NODE_1_length_166_cov_64.626503	AGGTCCGAGGCCTTTAGCCTGTACGGAGAAAGCTTTTTCGGGACATAATCCATTTTTAACATTTAACATTCGAGTCATTTGGGCAGATGTTGTTATCCAGAGCGATTTACAGTAAAATGTATTCATCATAAATTAGCTAGGTGAGGTGACCGCAAATCTCAAGTCATAGTCAGGAAATGTCCCTCAGTGTAGTCAG
224	ATAACCTTCTATTGGA[T/C]CTGTACCTGGCCCCCCACGTTAGAACACTGTACACACAGATC	17	[T/C]	NODE_1_length_167_cov_67.413170	GCAGGATAACCTTCTATTGGATCTGTACCTGGCCCCCCACGTTAGAACACTGTACACACAGATCAGAAACAGAGCCCTTATACAGGTGAGACCGTCATGGCACCATGACAACACAGTGTTTTACACCTGGATTCCTTTCCTTCCTATCCCTACATCACCTGTGTACTTCAGCCCAAGTTGTTAACCTGAGTCGGTAC	Q13098	CSN1_HUMAN	CSN1	CSN1_HUMAN COP9 signalosome complex subunit 1 OS=Homo sapiens GN=GPS1 PE=1 SV=4
225	TATGATCACGGCTGTGGGCTTGTCCAACCTGCAGAG[C/T]GTAGACCTCAACTCCTCTAGGA	37	[C/T]	NODE_1_length_231_cov_41.688313	TGCAGGTATGATCACGGCTGTGGGCTTGTCCAACCTGCAGAGCGTAGACCTCAACTCCTCTAGGAATCTCTTTGTCCTCGGCTTCTCCATGTTCTTCGGTCTCATGCTGCCCAGCTACCTAGACTTGCACCCTGGCTGCATCAAAACAGGTGGGCTGCACATTTAAAAGGGCTTTATTGATAAGAAAAGGCATCATCATCATCTGCTGGGGAAGTGTAGGAGTGGCTGTAGGAAGTTCAGAGTATGTGTACAGTTAGACTG	Q9WTW7	S23A1_RAT	S23A1	S23A1_RAT Solute carrier family 23 member 1 OS=Rattus norvegicus GN=Slc23a1 PE=2 SV=1
226	CATA[A/C]ATTCCCATTCAAGTGGCAATTAAAATTGAGAAATTCAGTTGATCAGCTTTTATT	5	[A/C]	NODE_1_length_242_cov_60.954544	AGGCATAAATTCCCATTCAAGTGGCAATTAAAATTGAGAAATTCAGTTGATCAGCTTTTATTACTTTGTAATGCGGAAACAACGTGAATGTAAATGGCTATTTTCGGAAGGCCCTAGGACCAGGTTCCGCTGAGTCGCATAGTTGTACCCTATTCTCCAAAGGTTTTGCCGTGTAATAGAGAAGCCTTGAGAGATTTGTGCTAGAATTGCATTGGTCTCCAGAGCTCCAGAGTGCAACTTCAAAAGTGATTGTGCAATTAGCAATTTGTCCA
227	GT[T/C]AGTGTTAATGCTGGGGCTGACGATGGTTGTGTTGCTCACAGTCTCTCTCAGAACGG	3	[T/C]	NODE_1_length_206_cov_16.529127	CAGGGTTAGTGTTAATGCTGGGGCTGACGATGGTTGTGTTGCTCACAGTCTCTCTCAGAACGGGGTTGAAGATATGGCAGGTCACCGTCTGATTTTCTGTTATATTCACTTGACTCCAGACGCTGTACAGTCCACTTTCAGAATCCAGAGTAATATTGGTCTGTACTTCCCACGGGTCCAGAGTGCGGTTCCCATGGTCCTGGATGGTCCATGAGACCACTGGTTGTGGGTATCCC
228	AAAGCACCCCCGTGCTTCACTGTTGGGATGGTGTTCTTCAGCTTCCAAGACTC[A/C]CCCTT	54	[A/C]	NODE_1_length_228_cov_45.087719	AGGAAAGCACCCCCGTGCTTCACTGTTGGGATGGTGTTCTTCAGCTTCCAAGACTCACCCTTTTTCCTCCAAACACAACAATGGTCATTATGGCCAAACCATTCTATTTTTGTTTCATCAGACCAGAGGACATTTCTCCAAAAAGTACGATCTTTGTCCCCACCGTAGTCTGGCTTTTTTATGGCGGTTCTGGAGCAGTGGCTTCTTCCTTGCTGAGCGGCCTTTCAGGTTGTCGATATAGGACTCGTTTTTACTGTG	P03934	TC1A_CAEEL	TC1A	TC1A_CAEEL Transposable element Tc1 transposase OS=Caenorhabditis elegans GN=tc1a PE=3 SV=1
229	TGATGTCATAGTGGACAACCCTGAGCACCTGTG[G/A]TAGGATGCCAGTCAGTCCACAGAGG	34	[G/A]	NODE_1_length_235_cov_48.144680	TGCAGGTGATGTCATAGTGGACAACCCTGAGCACCTGTGGTAGGATGCCAGTCAGTCCACAGAGGAGTGAGAGAACTTTGCTAAGCCACTTAGATCTTTGTTTGCGTTTCATTCACCATGGTGGAACCTCTCCCGCTCCTTTTCTATGAGGTCTTTCAGTCAGTCGTTCTTCTTACGAGGAAATGGATACTGTATATTATCTCTGAATTAAAATATATTATCACCATATCTGTTAATTAAACTGAAGCAAAAAAAAATTCAACAA
230	CGAGCAGTTCATTTGAAAGATTCAAACAAAGAC[C/G]AGGGAGGTTTTCCAATGCCTAGCAA	34	[C/G]	NODE_1_length_224_cov_55.044643	TGCAGGCGAGCAGTTCATTTGAAAGATTCAAACAAAGACCAGGGAGGTTTTCCAATGCCTAGCAAAGAACGGCACCGAAGGAAGGAAACCACTCAGGGATTTCACTGAGGCCAATTAAAACCGTCACAGTGTTTCATGGCTGTGATAGGAGGAAACTGAGGATGGATCAACAACATTGTAGTTACTCCACAATACCAACCTAAATGACAGATCGAAAATAAGGAAGCCTGTACAGAATATGCCAAAAACATGTA
231	ACACCTGTATTACTATCCAGGTAA[A/C]TTGACACCATCAGAAAGCACACATTGTGTACTGT	25	[A/C]
232	AAAGTACCCCCCACAACATGATGCTGCCACCCCTGTGCTTCACTGTTGGGAT[A/G]GTGTTC	53	[A/G]	NODE_1_length_220_cov_37.150002	GGAAAGTACCCCCCACAACATGATGCTGCCACCCCTGTGCTTCACTGTTGGGATAGTGTTCTTCAGCTAGCAAGCATCCCCTTTTCCCTCCAAACATAACGATGGTCATTATGGCCAAACAGTTCTATTTTTGTTTCATCAGACGAAAGGACATTTCTCCAAAAAGTACGATCTTTGTCCCCATGTGCTGTAGTCTAGCAAACTGTAGTCTAGCTTTTTATGGCGGGCTTGGAATGGTGGCTTCTTCCTT
233	TAGTGTCTGTCCCAGCTGGTAGTGTCTGTCCCCGCAGGTAGTGTCTGTCCCAGCAGG[T/G]C	58	[T/G]	NODE_1_length_172_cov_19.250000	AGAATTTGGGATTTCAGTCCTGTATTGAAGATTTGCCGGTTTGCCTGTTATTCGAAGGGCGAAGTGGAATTTCCTGTTCAAGTAGGAAGAAGATAGTTTCTGCCTCAGAAGGTAGACCTTCTACCTGCTGGGACAGGCACAACCTGCTACCTGCTTAGACAGACACAACCTTCTACCTGCTGGGACAGACACTACATTTGAC
234	TAAAGCCCTACCGTTTTATTTTAAATCTCTCTAAAACG[G/A]TTTGCCACAGGCGAATTGTC	39	[G/A]	NODE_1_length_229_cov_67.222710	TGCAGGTAAAGCCCTACCGTTTTATTTTAAATCTCTCTAAAACGGTTTGCCACAGGCGAATTGTCCGAGGGCAGACCGCTACAAGTCTCCTGGAGAACAAGCCATCGCAGTGTGCAGATCAGTTTGAGTCATGGGGAATGAACGGGACCTTCTGCCCTAAGCCAGAGTTTGCTGGGAACCCTCCTATGGTGAGCTATGACAGCTCTTTCTTTCTACATGACTTAAGTGTCCTGCTTCTTTTTTGTAAAGAACATTTTCT	O46522	CY24B_BOVIN	CY24B	CY24B_BOVIN Cytochrome b-245 heavy chain OS=Bos taurus GN=CYBB PE=2 SV=1
235	GGGA[T/G]TGCTTTGCCATTTCGGTTGTGTGTGGGAGAGAGACTGGTGGGGCTCCCTGAGCC	5	[T/G]	NODE_1_length_221_cov_35.995476	GGGATTGCTTTGCCATTTCGGTTGTGTGTGGGAGAGAGACTGGTGGGGCTCCCTGAGCCTCCCGTGCTCCCCCCCACCCTGGCCGTGTCAGTAACACTCAGAGCCAGCTTAATGACTTCCTCCTCGTCTACCAGCCCGTCAACCACCGCACTGAAACGTCGCTTAACACGCGCCGCTCCCATGGTGCTAAATACAATGTCTTACGCTGATGAAGCTGTAGTCTCAACTCCTATGTGCTTTGTGAGTTTATG
236	GCACATTCTCACTGCAAAGAGCCATCAGCTGGTCTAATGATGA[T/G]CAGCAGGCAGTAACC	44	[T/G]	NODE_1_length_132_cov_31.992424	CAGGGCACATTCTCACTGCAAAGAGCCATCAGCTGGTCTAATGATGATCAGCAGGCAGTAACCTCTCCACTGATCACAATTCACACTTTATAAGTCGGGGCATCCAACACGTGTGATCTGTTGACCCCTAACCACACCAGTAGCCACGTCACTACCCCCCCC
237	TGATCCAGGTCACAATAGAG[A/G]TCAAGCAGTGGGAGGAGGAAGACGAGGAAGACGTGGTG	21	[A/G]	NODE_2_length_121_cov_26.867769	CTGCCTCAGTCATTGTCATGGCGTGATTTAAGACATGCTCTACAAATACTGCTCGGATTTCATTGGACACTCTTTGCTGTTGCTGCCGCTGTCTTGGTCCGTGGCCTTGTCCTCTACTACGTTCCCCCACACCTCTCAAACGAGGCCCACG>NODE_3_length_121_cov_31.520660
238	CCTG[G/A]GAGAGAAGGGTATGAGAGAGAGAGATCGAGAGAGAGAGAGGGAGAGAGAGGGAG	5	[G/A]	NODE_2_length_128_cov_12.109375	TCTCTCTCTCTCTCTCTCCCTCTCTCTCTCTCTCTCTCTCATCCTCTCTCCCTCTCATCCTCTCTCCCTCTCTCTCCCTCTCCCTCTCCCTCTCCCTCTCTCTCTCTCTCCCTCTCCATCTCCCTCTCCCTCTCTCTCTCTCTCTCTCTCTCTCTCTC
239	GGGCCTGATTAGAAACGGTTGCTTTTCCAGCCCCAGAGTTGAGGTCAACAAA[T/A]ATGGAA	53	[T/A]	NODE_1_length_217_cov_14.193548	GGGCCTGATTAGAAACGGTTGCTTTTCCAGCCCCAGAGTTGAGGTCAACAAATATGGAAAACGAAAGGCAAAATATGTCTTGATTAGCTTTGTGCCGATGTGATGGATTTTTGTTGTTGTCTGTCTTTACTAATAAATCCCACTGTTCTTTGTTGTCGGTTCCAAGAGGGACATGTTTCCACCACACAAATTGGAGTTACTAAAAGAACTCCCAATGTGGCAACGCGTTGAACTTGACTCTACCCAG
240	ATAATGGCTGCTTGCTGCAT[C/T]ACTGCATTGGCCAGTGCATTGTCATACACCCTGACAGA	21	[C/T]	NODE_1_length_230_cov_67.760872	ATGCAGGATAATGGCTGCTTGCTGCATCACTGCATTGGCCAGTGCATTGTCATACACCCTGACAGAAGAGATTCGTACACACAGTGAGTGCGATACACTCATTTATACTGATGCTGAGAGTGACAGATGCAGGTTTGTTGAGAATGGGACAAACACTGATACCTGATGAAGACAAACAATATATAATACTTGAGTGAGTACACGCGTGTAAGCTGTAAAGGCTTATACACACACTGATATGCACACAGATCCCCTAGCTC
241	ACACACCACACACA[C/T]GGACAAGTGCACATAGATCGTCCAGGGACAGAAAGGTGAACAGG	15	[C/T]	NODE_1_length_234_cov_71.722221	TGCAGGACACACCACACACACGGACAAGTGCACATAGATCGTCCAGGGACAGAAAGGTGAACAGGTATTTGAGAGGCTGTATATTTTACCAAGCAGGCAGCTGCTGAAGAGTAGAGGTTTGTGGAGAACCATGCTGATTGCACAGGAAGGGACTACAGGGGGAACATACCAAACAGTGTTACTATAACTCCACAGTCACATAACTACAGCAGGCTCACTGATGCTCTGGGCCCAGTTTTTCAAAAATTACAGTATCTACCTGGA
242	TTGCCCTCGTGCTTGGAGGA[A/G]GAAGAGGAGGATGATGATGACGATGACCGTCTCGAGCC	21	[A/G]	NODE_1_length_218_cov_22.798164	TTGCCCTCGTGCTTGGAGGAAGAAGAGGAGGATGATGATGACGATGACCGTCTCGAGCCAGCTCCATCACCGTTAACCTCGAGGACAGCCTCAACCTCTGCTGCTAATTTAATCTCCTCTACCATGCACTTATCGTCCTCGTTGTTGCCGTACGAGGAGGCTGAAGAAGAACAATCTTTCTCTGCTGCCTGTTCCGGCGCGTCTCTGGTGTCCATGTAGTCTGGGGAAGATCGCTTCCCTCTCGGGGA
243	AGAATTCATCATCCATCCCTGCAGCAGAACTCATCATCCATCCCTGCA[G/A]CAGAACTCAT	49	[G/A]
244	TGAAGCACAGCAAGCAGCCAAAACCAGGCC[T/A]TGACGTTTCAATTCTCAATTGATCTCCC	31	[T/A]	NODE_1_length_212_cov_60.080189	TGAAGCACAGCAAGCAGCCAAAACCAGGCCTTGACGTTTCAATTCTCAATTGATCTCCCAACACACACAGATCTGCAGGAACTCGCATTAAGTCACCCGCAAAACTATCCCCTTTCAGACAGCACTGAGACTCTTGATCATCAGTAAGCAGCAGTATGATACTGTCTGAGAATGAGACCTATAAATAACTAACGTTCCCATTTTCATCTCTCTTTGAACAGGAAAGATCCAAGGTTGCAGCA
245	GAAAACACTGGA[A/G]TGGATTGGAAATGTATATTCTGGAGACACACAATACAAGGATTCAC	13	[A/G]	NODE_1_length_226_cov_70.845131	TGCAGGGAAAACACTGGAATGGATTGGAAATGTATATTCTGGAGACACACAATACAAGGATTCACTGAAGAACATGTTGGGCCTCTCAGTAGATTCTAGCAGTAATACTGTGTTTTTAAAAGGGAACATCCAGATTGAAGATACAGCTGTGTATTATTGTGCCTACCCTCACAGTCATACAAACCAGCACCAGAGCTGTATAAAAACCCATCCTCTTGGGAGACACTGTATAGAATATGGAAGCTGAAGAGCAGCA	P19181	HV05_CARAU	HV05	HV05_CARAU Ig heavy chain V region 5A OS=Carassius auratus PE=4 SV=1
246	GTTCCTTGTGCGGGATTAATTATTGTGATC[G/C]TCTGTTTGGTGTACTTGTGTGCACGTCT	31	[G/C]	NODE_1_length_181_cov_14.165746	GTTCCTTGTGCGGGATTAATTATTGTGATCGTCTGTTTGGTGTACTTGTGTGCACGTCTATGGGTTTTGTGTTTTACATTTACATTTACATTTAAGTCATTTAGCAGACGCTCTTATCCAGAGCGACTTACAAATTGGTGCTTTCACCTTATGACATCCAGTGGAACAGCCACTTTACAATAGTGCATCTAGGTCTTTTAAAGGGGGGGGG
247	TCTGTGTCTGATTCAGGCAAAGCTCTCAGAAACAGAGGT[C/T]CGATCTGCTAGGTAAGACT	40	[C/T]	NODE_1_length_194_cov_37.654640	TCCTGGTCAGAATTCTATTGGCTGTCCGGATAGTGGATGAAGTCTTGATAGATTGCATTGACGGTGGTCTGGCCAAAGACGAAAGTGCCGATGGTTACCATGATGACACCGTAGACCACCATCCCATGCCAGCTATGGAGAGAGAAGATCAGTGTTTAGTAACAGTTGCAAGAGGAGATTACGTACAGGTAGTGAGTCTTACCTAGCAGATCGGACCTCTGTTT	Q6DEL1	S38A7_DANRE	S38A7	S38A7_DANRE Putative sodium-coupled neutral amino acid transporter 7 OS=Danio rerio GN=slc38a7 PE=2 SV=1
248	CTGACCTTGGTCGTCGGTTGAATGGTGTTTCCTCCGACACATTGGTGCGGCTGG[T/G]TTTA	55	[T/G]	NODE_2_length_142_cov_55.507042	CCCTGGACCCATTCCAATTCATATACTGCCCCAACAGATCCACAGATGACGCAATGTCATTTTTTTGTGCCTTTTTTTCACCCCAATTTTGATATTGTCTCATCTCTGCAACTCCCCAACGGGCTCCAGAGGTGAAGGTCGAGTGTCCTCCGAAACATGTCCCACCAAACCG
249	TGAAGAAACTGGATGTGGAGGTC[C/T]TGGGCTGGCGTGGTTAAACGTGGCCTGTGGTTGAC	24	[C/T]	NODE_1_length_165_cov_114.424240	TGGCCCGCCTGTTAGCTTAGATGATTCTTGCCATTCTCCTTCGACCTATCTCATCAAATAGCTGTTTTCACCCACTGGACTGTCACTGACTGGATGTTATTTTTGATTTTTTTTGTCAAGCCATCGTCAACCACAGGCCACGTTTAACCACGCCAGCCCAGGACCTCCACATCCAGTTTCTTCACCTGCATAGCT
250	AGGCTCTGGACCTAATTAGGCATCTTAGAGTAATT[C/A]AACTAAACAGAGCTTTCACGCTC	36	[C/A]	NODE_1_length_207_cov_17.560387	AGGCTCTGGACCTAATTAGGCATCTTAGAGTAATTCAACTAAACAGAGCTTTCACGCTCCACTCCTCTCATTCATCACGCTCTACTCAAGCACAGAGCCATCCTACTGTACTGTATGTACAGAGGCAGAGAGAGCAGCACTACGGCCTTAGTGGAGGAAGTAGACCAGTGACCAGTAGCTTGACTTAACTTACTGAGAGTTTAAATGCTTGACTCTTGCACACCACATCATGTCCTC
251	ACAAGGTACATTTCTGTG[C/G]CACAAAAAGTGCCACAAAAAAGGACAGGAAAATTGCAATT	19	[C/G]
252	CGCGACACAAAACGTTGAAATAAAAATATAAATCATGCCTAAGCTTTGA[A/C]GAGCTTCTT	50	[A/C]
253	AGGCCTTTTTCCTTTTGGTCGGCCGTCATTGTAAATAAGAATTTGTT[C/G]TTGACTTGCCT	48	[C/G]	NODE_1_length_223_cov_33.766815	CAGGAGGCCTTTTTCCTTTTGGTCGGCCGTCATTGTAAATAAGAATTTGTTCTTGACTTGCCTAGTTAAATAAAGGTTCAATAAAAAATAAATGACAAATAAATACCCCACGGGGCCCACAGCTAAAGATCTGTCTGTCTGTCTAGAAGGCCCCATGAGCCCTTGCTTCTCTCCATAGAACCAGCCGCACGTCGCTGTGTTGTCGTGGTGATGCCAACAATTCAGACTGCAGTCATTTCCTCTCACCCCAGCA
254	A[G/A]AAAAATGGATGTCAGAAAATTGTGAAATTGAATGGTCTTCTTGCCCAAGGAATGAGC	2	[G/A]	NODE_1_length_225_cov_28.208889	ACGGTGCAGGAGAAAAATGGATGTCAGAAAATTGTGAAATTGAATGGTCTTCTTGCCCAAGGAATGAGCCACCCCGCATGGCTGCCAATGTGATAAGGATGTAACCAGGGCCGATGCGGATGGCGGTTAGGACATGAAGTCTTCTGTTGAACGGTTCATCACAGACACCATCCAGAAAATCATTCTGGACTGCACTAATTTGGAGGGAAGGCATGTTTTGTAGCGAGAATTTTTTTTTACATTTTAGGGGTGGAT	P85442	VGLL3_MOUSE	VGLL3	VGLL3_MOUSE Transcription cofactor vestigial-like protein 3 OS=Mus musculus GN=Vgll3 PE=2 SV=1
255	ACTAGCTAACAACA[C/T]AGGATTTATCCTATAGTACAGTGAGACTAAAGTAAAACTCTGCT	15	[C/T]	NODE_1_length_207_cov_34.202900	ACTAGCTAACAACACAGGATTTATCCTATAGTACAGTGAGACTAAAGTAAAACTCTGCTGCCTCCCCCTCTAATCAAAAAGATGAATGTTTAGTAGTCTTTTTTGTTAATAGTTGAATGGAAGCTGATGCTGCCAACGGTAATTACGGGTAATTGATGGGACAATAAGGTGATGACAGCTGTGGGGTTGGCAGCGGGTGTGGGTGTGTGTGTATGTGTGTGAGGAGCAGGGCTCGGC
256	AAGGTTACCACATGAGGGAGGAGGATGTCTTCCCTTAAA[T/C]GCACAGCATTGAGATTGTC	40	[T/C]	NODE_1_length_224_cov_109.151787	GCAGGAAGGTTACCACATGAGGGAGGAGGATGTCTTCCCTTAAATGCACAGCATTGAGATTGTCTGCAATGACAACAAGCTCAGTCTGATGATGCTGTGTCATACTGCCCCAGACCATGACGGATCCTCCACCTTCAAATCGATCCCGCTCCAGAGTACAGGCCTCATTGTAACGCTCATTCCTTCGACGATAAAGGCGAATCCGACCATCACCCCCAGTGATACAAAACCGCGACTCGTCAGTGAATAGCACT
257	TCCTGGCTGTAGTCCAGTTT[A/G]AATTTGGGCAGCTTGACCTGCATGGGTCTCTCTCTGGG	21	[A/G]	NODE_1_length_229_cov_58.484715	GTGCAGGTCCTGGCTGTAGTCCAGTTTAAATTTGGGCAGCTTGACCTGCATGGGTCTCTCTCTGGGCAGGCGGTTGTACAGGTCAGAGATGTTGAGCTTTGCTGTGAGGGCTGACACATTCACCTGGCCATTCATGGGCATCACTATCAGCAGGCTCATCTGATTCTTGAAGGGGAAGCGAGCCACCTGCACAGGAAGACGAGGACAATTATGAAGTGAGGTAATATAGTGTGCAACAATTTTGTGACTCGGGAAAATA	P08697	A2AP_HUMAN	A2AP	A2AP_HUMAN Alpha-2-antiplasmin OS=Homo sapiens GN=SERPINF2 PE=1 SV=3
258	GACAGGGCCCTGGGATTACATTTTTT[T/A]AAATAAATATAGAACAAAACACACATCACAAC	27	[T/A]	NODE_1_length_208_cov_27.788462	GGGACAGGGCCCTGGGATTACATTTTTTTAAATAAATATAGAACAAAACACACATCACAACAAGAGTGACAACACTACATAAAGAGAGACCTAAGACAACAACATAGCAAGGCAGCAACACATGACAACACAGCATGGTAGCAGCACAAAACATGGTACAAACATTATTTGGCATGGACAATAGCACAAAGGGCAAGAAGGTAGAGAAAACAAAACATCACACAAAGCAGCCACAACT
259	GACTTCAGGTAGCGGAG[G/T]GGCCCTTGCCCTGCAGTGACCAGTGACTTCAGGTAGCGGAG	18	[G/T]
260	AGCACGTGCTACGGGTGGGTGT[G/T]GTTATTGTGACCAGCGAGCTGAGGTAAGGCGGAGCT	23	[G/T]	NODE_1_length_211_cov_32.374409	AGCACGTGCTACGGGTGGGTGTGGTTATTGTGACCAGCGAGCTGAGGTAAGGCGGAGCTTTACCTAGCATAGACTTAAACATATCACTTTGTATTCAGGACAAAAAGTGAATTGCTTTTTCACATTTTTTGTGGTATTACTTTTGTGCCTTGATTGCAAACAGGATGCATGTTTTGGAATATTTTTTATTCTGTTCAAGCTTCCTTTTCACTCTATCAATTAGGTTAGTATTACGGAGTAA
261	GCCTGCCTTTTGGAGGGGTGCCCACGGTCCTCGCCATCAATGTTGTCCTGTGGCTGG[T/G]A	58	[T/G]	NODE_1_length_230_cov_21.856522	TATGCAGGGCCTGCCTTTTGGAGGGGTGCCCACGGTCCTCGCCATCAATGTTGTCCTGTGGCTGGTATGTTGCTGACACAGACACACCGATACATGTATGTATACACAATCACACGCGCGCACACACACACACACTACAGTGCTACAGCAGTACCAGAGAGACATTTTCCCCAAAGACCCATCCTTCACGTGAAGTGCAACATTGTATCAAATCATCAACCGGGTCGATCCAAAGCTGTCCCTCGCGAACTTGCAAAATT
262	T[C/T]CTCCTTGGTGATTGGTGTAGTAGAGCCTGTTTATGGTGAAACACTATCAGTAAATAA	2	[C/T]	NODE_1_length_200_cov_35.619999	TATGTACAAAATAAGTAAAACATTTTTTTTAAAACTTACAAACATCACACACACAAAAAAAAAACTTACAAATATCATAAAAAAAACAATCTGTTGGGGAATAAATAAAATGTCAGCCTTCTTCTCCGGCACCATGGTTACATCCTCAATGGGTCCATATGTTGGAGCATTTTATTTACTGATAGTGTTTCACCATAAACAGGCTCTACTACACCAATCACCAAGGAGGA
263	TACTGTAGAGACAACGAGCCTACTTTAACATTGTTCGAACAATGTAAAACGAA[G/A]TACAT	54	[G/A]	NODE_1_length_144_cov_33.222221	CGAAAACGAGGTAGCTAGCTTCCATTTCTAGATGACTTTTTTTTATTGTATCCGTGGTCATGTAAGCCTACATATCTGCTGACTGTTTTGCAGCGTCCGTCATAATAATAAGAGTTTTTCAATGTAATGTTTTCCAGGACAAGAGAGCATATTTCTTTTGTTGTAGTAGTGGTG
264	TCCTGCTCCAGCTG[G/C]AGCCTCTGGGCCTCCAGACGTTGGAGGTCCTGCGGGGTGCGTCG	15	[G/C]	NODE_1_length_237_cov_28.991562	GCAGGTCCTGCTCCAGCTGGAGCCTCTGGGCCTCCAGACGTTGGAGGTCCTGCGGGGTGCGTCGCCGTGGCGACACGAACTGCAGCTCCTTGAGGAGCTCTTCCTTCTCAGAGACCAGGAGGAGACGTTCCCGCTCCACGTCCACCGCCCCCGGCCACGCCTCGCTCTCCAGCTTGGCCAGCTCCACCTGCACGTTGGCCATACTATGGGAGGAAGGAGAGAAACAGAAACAGAGGGTAGTGATGCTATATACACCAAAAGTATGTG	Q6DJR2	WWC2_XENTR	WWC2	WWC2_XENTR Protein WWC2 OS=Xenopus tropicalis GN=wwc2 PE=2 SV=1
265	GTCAGACAGCCAGGGAAGACCAGT[C/A]TTGGGAGCTCAGGTGAATTTTGCAGTATATTATA	25	[C/A]
266	TAACACCAACATAAACTGTCTTAATAGGGCATTGG[A/G]CCACCACGAGCCTCCAGAACAGC	36	[A/G]	NODE_1_length_219_cov_6.680365	TAACACCAACATAAACTGTCTTAATAGGGCATTGGACCACCACGAGCCTCCAGAACAGCTCCAATGTGCCTTGGCATAGATTCTACAAGTGTTAGGACCTCTATTGTAGGGATGTGACACCATTCTTCCACGAGAAATTCCATAATTTGGTGTTTTGTTGAGGGTGGAAAACGCCGTCTCAGGCATCACTCCAGAATCTCCCATACGTTTTCAATTGGGTTGAGATCTGGTGACTGAGACACACACACA	P35072	TCB1_CAEBR	TCB1	TCB1_CAEBR Transposable element Tcb1 transposase OS=Caenorhabditis briggsae PE=3 SV=1
267	ATGAAGCGTT[C/T]CTGCTCTGAGAAGGCCCTGATCACACTGGCCCCCTGGACCGTCTCATT	11	[C/T]
268	CCCGCTCCATGGTCGAGGTGTGTGAGCGCTTCAAACTGATCACCCAGGGAGCCTT[T/C]ACA	56	[T/C]	NODE_1_length_229_cov_48.515285	GAGGATTTCCTGTCAATCAGGAAGAAGAGAAAGGAGGATTTCCTTTCAATATCAGGAAGAAGAGAAAGGAGTTAGTAAACTGTTTGTGGAACAGATTAAGTTACCAATATACACTAATCACAGACCCTAGATCTGTGCCTAAGGTTACTTTTCTCTTTTGGAGAACCTTACCTGCATGAAGGTGTGGCAGTCGTATGTAAAGGCTCCCTGGGTGATCAGTTTGAAGCGCTCACACACCTCGACCATGGAGCGGGCCTGC	Q6PBU5	GRT1A_DANRE	GRT1A	GRT1A_DANRE Growth hormone-regulated TBC protein 1-A OS=Danio rerio GN=grtp1a PE=2 SV=1
269	GAGAGAAGGAAGGAGAGAGAGATAAAGAGAGAGAG[A/G]GGGGGGGTGGAGGGAGCAGGAGA	36	[A/G]
270	GTTCCCCGGGGTCGAGCCATGTACCTGGGGGGGACACAGACACAGTGTATCAGGA[G/A]GGG	56	[G/A]	NODE_1_length_202_cov_64.024750	GGGTTCCCCGGGGTCGAGCCATGTACCTGGGGGGGACACAGACACAGTGTATCAGGAGGGGTGTCCTAAATGACACCCTCTTAAGTACACTGCTTTTGACACAAGCTCTAGACACTCTTATTCAGACCTGACTAGTCGATCATGTCATATAATATTACGAGCCCAGAGTGATCTGGAGTGAACACATGATGTACAGTACACAAGTTAGATAACCACTCTGTAGTTAGAATCT
271	ATATCTGACCCACCCTGACCACAAA[G/T]CAGCAATTACAACCCTACACAAACTCCTTCTAC	26	[G/T]
272	GCACTCAGACTGCAGCTCTGGAGAACAACACAAGTTCATAGAATGACACTTAAAAAA[A/T]A	58	[A/T]	NODE_1_length_229_cov_97.973801	TTCCTAACCTCAAAAGTACATCAATGTTGTCCATGACCCAGGCAATGAGTTGTTTTATTCGCTGCTCATCTTGTCCATGTTTTTGGGGTTGGAACATGTACAGATTATTCACAACACAACTGATGTTGTAGGGTGTGGATTTGGCTTGATGTCCGAGTCCATTTTGAGGTTTGAAAACAACAAAAAAACGTTTATTATTTTTTTTAAGTGTCATTCTATGAACTTGTGTTGTTCTCCAGAGCTGCAGTCTGAGTGCCCT
273	TTTTCCACCAGGGAGATGAGCAGGCCGCTGTTGTAGAGCTCCTGGGCCAACTG[A/G]GCCAC	54	[A/G]	NODE_1_length_216_cov_63.092594	TTTTCCACCAGGGAGATGAGCAGGCCGCTGTTGTAGAGCTCCTGGGCCAACTGAGCCACCGTCTCTGTGTGAGGCTCCTTGTCACCGGTCCCATATAGTATCTCCTTCATGGCCACAAGACACTTAGACACCTCCTCTGATGCCTGGGACAGGGACACCAGTTAGACACACAGGCACAATATGTACTTCTAAGAGTATTGCTGCTAATAATGTATTGCTGCTTATAAAAAAAAACTGCCATGGTAT	Q9Y376	CAB39_HUMAN	CAB39	CAB39_HUMAN Calcium-binding protein 39 OS=Homo sapiens GN=CAB39 PE=1 SV=1
274	AACTAGTCACTGCTTTGATGTCTGCAGAAAACGACAGGGTGTTGTCCAGGGTCACG[C/T]CA	57	[C/T]	NODE_1_length_223_cov_44.892376	AACTAGTCACTGCTTTGATGTCTGCAGAAAACGACAGGGTGTTGTCCAGGGTCACGCCAAGGTTCTTTGTACTCTGGGAGGGGGGACACCGTAGAGATGTGAGCTGTGATGGAGAGGTCTAGGAGCGGCCAGGCTTTCTTCCCCGGGAGGAAGAGCAACTCCGTCTTGTTAAGGTTGAGCTTGAGGTCGTTGGGCTGACATCCTAGTTGAGATATCTGCCAGGCACGCAGAGATTCATTTTGCCACTTGGGTG
275	TGAGTGCTGCAGCCAGTGTTGTCGGTCAGGC[A/C]CTGGGGGACCTGCTGGAGCACGTATGC	32	[A/C]	NODE_1_length_222_cov_46.409908	GGTGAGTGCTGCAGCCAGTGTTGTCGGTCAGGCACTGGGGGACCTGCTGGAGCACGTATGCCACTACGGCTCCCACGGCGAGCCCATTGGTCGCTACGACCAGGCCACAGACACCATCATGACCGTAACAGAGAGCATCTTCAGCTCCATGGGAGACGCAGGTGAGGAGAGGAGGGAAGGAAGGGGATTCCCTAGTAGTGGTAGAGATGAAGTCGCTAAATAGAACTGTTAAATGCCAATAAAGCTTGATTT	Q9Y4G6	TLN2_HUMAN	TLN2	TLN2_HUMAN Talin-2 OS=Homo sapiens GN=TLN2 PE=1 SV=4
276	CTTAGCA[T/G]GCACAGTCCCCCAAATCCAGCCACCCCTTTACCTCCTGGCTGGCTGAGCGT	8	[T/G]	NODE_1_length_223_cov_53.914799	AGGCTTAGCATGCACAGTCCCCCAAATCCAGCCACCCCTTTACCTCCTGGCTGGCTGAGCGTGAGAACACACGGTACTAGCCATTGTTAATCCAAGCAGGCATCCATCCTGTTGGCTACAGCTGAGAGCCCCACTAGCTAAACACCCACTGCTTTATCACATTGTACTGCATACAAGCTGTTTAAATAGGATGTTCTGCTGATATCAACTTGCAGGGCAGAGTTCACATAGCAACAGTTCCAGAGAGCATTCA	P98093	CO3_ONCMY	CO3	CO3_ONCMY Complement C3 (Fragment) OS=Oncorhynchus mykiss GN=c3 PE=1 SV=1
277	TTGC[T/C]GTTGTGTTCTTAGACACAGGGACTATGGTGGTCTGCTTGAAACATGTTGGTATT	5	[T/C]	NODE_1_length_251_cov_56.051792	AGGTTGCTGTTGTGTTCTTAGACACAGGGACTATGGTGGTCTGCTTGAAACATGTTGGTATTACATACTCAATCAGGGACATGTTGAATATGTCAGTGAAGACACCTGCCAGTTGGTCAGCACATGCCCCGAGCACACATCCTGGTAATCCGTCTGGTCCCACAGCCTTGTTAATGTTGACCTGTTCTTACTCACGTCAGCTACAGAGAATGTGATCACACAGTCGTCCAGAACAGCTGATGCTCTCATGCATGCCTCAGTGTTGCTTGCCTCGAGGCGAG
278	TGCGCGTGCAGCAAGGTGCTTTGTGGAAGTGCCGCACT[T/A]CCTCCTTCTGTCTTGCGCTC	39	[T/A]	NODE_1_length_189_cov_98.671959	GTCTGCTAAGCAAATAAATAATTTAATGCATATCCCAGCATCGTTCCTCCTGCCAATTAAGCTAACCCGTTTGAGCTGTAAGTGATTTTATTACATTAGCATGCCGTAGCTCTGAATGCATTAGGGAGGGTTTAATCAGTCTGTAATCAAATTAGAGCGCAAGACAGAAGGAGGAAGTGCGGCACTTCCACAAAGCACCTTGCTGCACGCGCACCTGCA
279	TACTTGGTGA[G/T]TTCGATGCAGATGTTCATCATCATGTTCTCAGCAATCAGCTCCCTCTG	11	[G/T]	NODE_1_length_249_cov_58.040161	ACCTATCATTACCTGGCTAACACCGCTATTTAAGCAACAGTGTATGTAACTTCCTGTCAATGCCCAAATCGATTACAGATCTCATCTCTTCTGTATCCTTTCCCTCCCTTCCTCCCTCGTCCCTCCCCCCTCTTCACTCCCCTTCCTCTCCCATAGGTTCTCCAACCACCAGTCCTTCCTGGACATCCTGAATGAGATGAACGACTACGCAGGACAGAGGGAGCTGATTGCTGAGAACATGATGATGAACATCTGCATCGAACTCACCAAGTACCTGCA	Q5U3Q6	CIP4_DANRE	CIP4	CIP4_DANRE Cdc42-interacting protein 4 homolog OS=Danio rerio GN=trip10 PE=2 SV=1
280	CCTTGGTATTGCC[A/T]GCCAGCCTACCTGTTTGATGCAGAAAGCAACAACACATTTTAAAT	14	[A/T]	NODE_1_length_204_cov_58.191177	CCTTGGTATTGCCAGCCAGCCTACCTGTTTGATGCAGAAAGCAACAACACATTTTAAATGTGTATTGATCAAACCCCAGAAGCTTCTCTGGAACCAGGCCCATTATAAAGTTAACTTACCCCAACAACTTTAATTTAAGATCAACCGCTGTAGCGGCCTCTCAATTACTATCCATTCAATTCTCCATCAAGTCACGGAGAGACTGAATGGGGCCGGTTTTAGGCCTACCCACTG
281	CAGCATGCCAATTGCACGCTGCCTCAAAACTTGAGACATCTGTGGCATTGTCTT[G/A]TGTG	55	[G/A]	NODE_1_length_232_cov_96.150864	TGCAGGCAGCATGCCAATTGCACGCTGCCTCAAAACTTGAGACATCTGTGGCATTGTCTTGTGTGACAAAACTGCACATTTTAGAGTGGCTTTTTATTGTCCCCAGCACAAGGTGCACCTGTGTAATGATCATGCTGTTTAATCAGCTTCTTGATATGCCACACCTGTCAGGTGGATGGATTATCTTGGCAAATGAGAAATGCTCACTAACAGGGATGTAAACACATTTGTGCTAAATAAGCACATGGAACATTTCAGATAT
282	CCCAGAGGCCTGC[A/G]TTAAACCCCGTAATGTGTGGGAATAATACCAGGTTCATCTGATCT	14	[A/G]	NODE_1_length_223_cov_40.968609	TGCAGGCCCAGAGGCCTGCATTAAACCCCGTAATGTGTGGGAATAATACCAGGTTCATCTGATCTTAACCCAGGAAATAGGAACACAATCACATCAGATTCTGGTTTGACGTGTTTTCTCTGAACTCATCAGTGGAAGAGCCAGCCCCAGCCCTTCACCTCTGGAAATGTCAACTCTCCCTGATTGTTTGGAGAATAAAAGAGAACACCGTGACCAGACTACTTCTGTGGTGGTGAGTGTGTAGTGTACTGTT
283	TTGCACTGACTTGGACAGTTAGAGATACAGGGCCA[G/A]GGCCCCTTTAAACACTGACTATC	36	[G/A]	NODE_1_length_198_cov_30.676767	TTGCACTGACTTGGACAGTTAGAGATACAGGGCCAGGGCCCCTTTAAACACTGACTATCCAAAACTCTTAATACAGTAGTTGCCTCCTAAAACCTCAGCTAGCGACATTAATTTGTTTGGGCTGGTCCAGCAGAACAGTCTGAAACCAACAAATCCGCCTCAGTGGCCCCTATCTACAATGTCGTACCATGATGGAGATCACCAAATTAAAGTAATGTAATCACCTTA
284	CGCCCGGCCCACCACCAGA[G/A]CACACTAGAGCACACGCGATGAGCCAAGTAAAGCCCCCC	20	[G/A]	NODE_1_length_223_cov_40.426010	CGCCCGGCCCACCACCAGAGCACACTAGAGCACACGCGATGAGCCAAGTAAAGCCCCCCGGACAAACCCTCCCCTAACCCGGACAACACTGGGCCAATTGTGCACGCCCTATGGGACTCCCGGTCATGGCCGGTTATGACACAGCCTGGGATCAAAGCCGGGTCTGTAGTGACGCCTCAAGCACTGTGATGAAGTGCCTTACACCTCTGAGCCACTCAGGAGGCCCATTCCTTTTATTTTTTATCCTGAAAAA
285	TGGCAAGGTGCCCGGACCTGGGATGCCACTGCCCACAGGCCC[G/A]GGCAAACACCCAGCTC	43	[G/A]	NODE_1_length_218_cov_27.041285	AGGTGGCAAGGTGCCCGGACCTGGGATGCCACTGCCCACAGGCCCGGGCAAACACCCAGCTCGGCAGGGGCCCAAGGGGGAAGCTGCCAGCCAGCAATACCACCACAAACACGTGCACCACATCCACCACCCGGCCGGAGGGAAGCCCAAAGAGCAGGTGGAGGCTGACGCAGCCACGAGGGTCAATGGTAACTTCCACTGGGGGATGGAGCAGCACAACTATGGGTCCAAGTCTCGCAACTATGCTG	P57094	AXN1_DANRE	AXN1	AXN1_DANRE Axin-1 OS=Danio rerio GN=axin1 PE=1 SV=2
286	AAGGAAGCGTTGT[G/T]TGTTTGTTATTTATTTTATAGGGACTTGTTCCTGGGCCCTGCACC	14	[G/T]	NODE_1_length_186_cov_11.666667	AAGGAAGCGTTGTGTGTTTGTTATTTATTTTATAGGGACTTGTTCCTGGGCCCTGCACCCCACTAAAGCATGTGTGTTTGATCTAGCTTGACTACAGGGTTATAGTTGACACCAGATCAACTCTATAGCAGGGAACCTTTTGATCCAGAGGCAAACTAACAATTCGTTATTCTCTTTTATCCATTTAACAATAACACTATCCAATCCACTAACTAT
287	AACAATAAATGTGAATTTTGATCTGGATTATAATTAAT[G/T]GACATTTATGTAGGGGCTGA	39	[G/T]	NODE_1_length_212_cov_22.235849	AACAATAAATGTGAATTTTGATCTGGATTATAATTAATGGACATTTATGTAGGGGCTGATATCTTTTCGTAAGGGAAAATCAAGTCTGAAATTTCACAATGGAAATTACAAACTTCAGAAACCTTTTAAACCTAAAATACACTACATTTTTTGCATTTCCTGCATTTCGAATTAAGAGCATACATCTGTAGCAGCTTTGGAATTGGATATTAGGGATGGGGAGGACATACACTCCATAGACA
288	TTACATCCAACATATTTCTTTTTATTTCATTGGAA[G/A]CCAGGTAGGATGATAATTTGGCC	36	[G/A]	NODE_1_length_216_cov_37.300926	TTACATCCAACATATTTCTTTTTATTTCATTGGAAGCCAGGTAGGATGATAATTTGGCCAATATTAACCGTGGGTGGTTGGCATTGATAACAGACTGGGGCAGACACCCAGCAGGAGATGTGACAGAGCCTGTGAGGGTGACCTCAGGTTACTTAGAGGTTAGTTAGAGTGTATCTGGGTCATACAATGACTAAGTGTTGGTTGTGAGGGACATAGCACAGCCCCACATACATACATTTGAAGATG
289	[G/A]CATCCTTTCATTCCGTCCAGCTTCATGTACCCTGGACAGCACTCATACAGCACCGTCC	1	[G/A]
290	AGAGC[G/T]TCTGCTGAAGGCCAGAGAAAGTGTTATTCATTCCAGAGGAGGGGACTTCAGTG	6	[G/T]	NODE_1_length_223_cov_63.659191	CAGGAGAGCGTCTGCTGAAGGCCAGAGAAAGTGTTATTCATTCCAGAGGAGGGGACTTCAGTGATTCTCTGAAGAAGAGGTTTGATGACTACTGCACCCCCACAGGGGACATCCCTTATGAACTCAACCCCTTCTACAGCTGTGTGCAGAGAGCAGGTCTGTGTGTACTTCACTATATTTACTTGTAGTTTAAGATGAAACTATAAAATCACTATTGTCAGGTAAACCTGACCAAGATGGTCCAAATAGATAG
291	GCCTACC[G/A]GCTTACGACACACCAGAGGTGTTTGGCCTGCACCCCAATGCTGACATAACG	8	[G/A]	NODE_1_length_224_cov_40.633930	GCCTACCGGCTTACGACACACCAGAGGTGTTTGGCCTGCACCCCAATGCTGACATAACGTATCAGAGCAAGCTGGCCAAAGACGTCCTGGACACCATCCTGTCCATTCAGCCTAAGGACAGCTCCAGTGGCGGAGGGGAAACCAGGGAGGCCATTGTGGCCAGGCTGGCTGACGACATGCTGGAGAAACTACCTCCAGACTACGTACCGTTTGAAGTGAGTAGCACTGGTCTGGAGTTAGCTAACCCTACTGGA	Q8TE73	DYH5_HUMAN	DYH5	DYH5_HUMAN Dynein heavy chain 5, axonemal OS=Homo sapiens GN=DNAH5 PE=1 SV=3
292	GAGGAGAGTGAGAACGTGTTGACGCTGAAGGG[C/T]CTGACGCCTACTGGCATGCTGCCCAG	33	[C/T]	NODE_1_length_246_cov_41.963413	TGCAGGGAGGAGAGTGAGAACGTGTTGACGCTGAAGGGCCTGACGCCTACTGGCATGCTGCCCAGTGGGGTGCTCTCTGGGGGAAAACAGACCCTGCAGAGTGGTGAGGACCAGGCCCAAGCCAGGCCATGTTTTTGTCTATCCTCCCTCCGTCCCGCCTGCCCTCTCCTCGTTTCCCAACCTGTCTATCCGTTCCTCTTTCTATCACTGTGACTCTTACTCTCTTTCTGTCACAGTCTCCGTCGCTCTCCATCTCTCCCTGGGTCTTTGTCTTCG	Q08209	PP2BA_HUMAN	PP2BA	PP2BA_HUMAN Serine/threonine-protein phosphatase 2B catalytic subunit alpha isoform OS=Homo sapiens GN=PPP3CA PE=1 SV=1
293	TGGCTGTCAAGATGCTGAAAGGTACAGGGTTTTACCTGTGTGATGTTTTAC[A/C]CTGCTGG	52	[A/C]	NODE_1_length_233_cov_73.231758	TGGCTGTCAAGATGCTGAAAGGTACAGGGTTTTACCTGTGTGATGTTTTACACTGCTGGCTAAGTGTTGGTGTTTGCTGAAGACACACTTTGTTTTTCATACTATTTAACATACCCTGCACCAGTGAAGTCACTCAGGTCGTTGTTGAGTCTTGATGTTTGCCCATGCAGAGAAGCATGAGACAGTGGAGAAAGAGGCTCTGATGTCAGAGCTGAAGATGTTGACTCACATCGGACGGCATGCTAACATCGTCAACCTGCTGG	Q00342	FLT3_MOUSE	FLT3	FLT3_MOUSE FL cytokine receptor OS=Mus musculus GN=Flt3 PE=1 SV=1
294	T[G/T]TGTAGGTGAATGGACAGAGCTACTAGCTTTGTAATTAAAGGTGAGTTTGTCTTACCT	2	[G/T]	NODE_1_length_187_cov_54.390373	TGCAGGTGTGTAGGTGAATGGACAGAGCTACTAGCTTTGTAATTAAAGGTGAGTTTGTCTTACCTGTAGGTCTGTCATCGGCGAGGGAGATGTTAGTGAAACTCCCGTCCTCTTCTTCCAGCTCTGCTTCCATGACCGGACTGGAGTTTTCCCTGATTCACCCTCGTAGTTTATTTTTCTCTCTGGACTCTGGACTCTGGTCTCTGGTCTCTGGTCT
295	AGATCTGTCTGACCTTCCTACACAACGCCGGAAAGTTCGACTCCCAGGTAAG[G/A]CACTCT	53	[G/A]	NODE_2_length_133_cov_16.120300	CCTCCATGGGAGAAGGAAGGGAATTGGGGCACACAAACACATACGAACGCACATGTTGGCAAACACACTCAATAAATCCATGTGTGCACTAACATACACGCATGTACACACATACACATGTAGACTTAAACAAACACACACACACACACACACACACACACAC
296	CCACGGAACTAAGAGATCCTGGTCTAGATGCTCACCCTGATTAGTTGCTACCATG[A/T]TGT	56	[A/T]	NODE_1_length_232_cov_55.379311	TGCAGGCCACGGAACTAAGAGATCCTGGTCTAGATGCTCACCCTGATTAGTTGCTACCATGATGTTGTCATGGTGTGTTGCTACCATGCTGTGTTGTCATGTGTTGCTGCCTTGCTATGTTGTTGTCTTAGGTCTCTCTTTATGTAGTGTTGTCTCGCTTGTTGTGATGTGTGTTTGTCCTATATTTATATTGCACTTATTTTTAATCTCAGGCCCCCGTCCCCGCAGGAGGCCTTTTGCCTTTTGGTAGGCCGTCATTGTA
297	ATC[A/G]TCTGAGACCAGCCACCTGGACTGCTGATGAAAATGTGGGTTTGCACAACTGAATA	4	[A/G]	NODE_1_length_243_cov_50.135803	TGCAGGATCATCTGAGACCAGCCACCTGGACTGCTGATGAAAATGTGGGTTTGCACAACTGAATAATGTCTGCACAAATCGTCAGAAACCGTCTCAGTGAAGCTAATCTGCATGCCCGTCGTCCTCACCAGGGTCTTGACCTGACTGCAGTTTGGCGTCGTAAACAACTTAAGTGGGCAAACGCTCACCTTTGATGGCCACTGGAGAAGTGTGCTCTTCGTGGTTGAATCCCGGTATGGCGTTTGTGTGGGCGAGCGGTTTACTAATGTCAAC
298	GAGAGGCATCAGTGAGGTGTAGTAC[A/T]CTCTCTCCACCTCTTCTCCATTGTCCTTCCTCC	26	[A/T]	NODE_1_length_158_cov_60.468353	ATGCAGGGAGAGGCATCAGTGAGGTGTAGTACACTCTCTCCACCTCTTCTCCATTGTCCTTCCTCCAAGCTGCATTTGAACTTAATATTCCATGAAATAAGGCAGCCCATCAAGCCATTGTAATGGCGTCATTCTCACTCCCTCCCTGTCTCTCTCCATGGCAGTCTCTCAACCCCACTACTTTTTTT
299	TCATAGTTCTGAACTCCGTTCTGGTAGTCCTGGAAGGGAACCAC[A/G]GTCAGGGCGAACGG	45	[A/G]	NODE_1_length_190_cov_70.189476	AGGTCATAGTTCTGAACTCCGTTCTGGTAGTCCTGGAAGGGAACCACAGTCAGGGCGAACGGTCCGACCACATTCTTACTACGATTGGTCAGTTTCACCTCCAATGGCACAGCGTCGCCCACCTTACAGTCAGCGATGATGTCACAGTCACACGGTTTCCCGTTCACCACCACGTCTAGAGAGGAGGAACACAGAGAGAGAGAGAGAGAGAGAGAGAGAG	Q6PA97	TPPC9_XENLA	TPPC9	TPPC9_XENLA Trafficking protein particle complex subunit 9 OS=Xenopus laevis GN=trappc9 PE=2 SV=1
300	CC[T/G]CAGTGAGTCTTACCTGGAGCCTCGTAGCTCTATGAGCATGGGTCCTGGGCGCTCCA	3	[T/G]	NODE_1_length_231_cov_34.354977	AACGGTGCAGGCCTCAGTGAGTCTTACCTGGAGCCTCGTAGCTCTATGAGCATGGGTCCTGGGCGCTCCAGGTTAAACTGGTAGATTGGGTTGTGCTTGTACGAGTCCTTGTAGTTCCCACAGCCCCCCGCACTCGGCCCCTTCCACTGGCCATTGATCTGCACAGGGAAAGAGAGGGGGCTTTCACAATGTAAGATGGTGATTTTGTTATCATGCCAATAGAGAATTTGAACAAAGAGACAAGTGGAAGTAAATGTTACA	A0FKG7	CAN7_PIG	CAN7	CAN7_PIG Calpain-7 OS=Sus scrofa GN=CAPN7 PE=2 SV=1
301	CTGACTTTGGTTGTCAGTAGGACGGTGTTTCCTCTGACACATTGGTGTGGCTGGG[T/G]AAA	56	[T/G]	NODE_1_length_207_cov_28.111111	AGGCTGACTTTGGTTGTCAGTAGGACGGTGTTTCCTCTGACACATTGGTGTGGCTGGGTAAAGTGGGCGGGTGTTAAGAAGCGCGGTTTGGCGGGTCATGTTTCTGAGGACGCATGACTCGACCTTCACCTCTCCCGAGCCCGTAGGGAAGTTCCAGCGATGAGACAAGATCGTAATTGGATACCACAAAATTAGGGGAGAAAAAGGGGGTAATTTTTAAAATATATTTTAGGTTTG
302	CA[A/G]AAAAATACCTGGAAAAGACATGACTTCCATTAATATGGGGATAATTGGCATTCAGA	3	[A/G]	NODE_1_length_232_cov_58.366379	TGCAGGCAAAAAAATACCTGGAAAAGACATGACTTCCATTAATATGGGGATAATTGGCATTCAGAGGCTGACTTTGCTTGGAAGTAATCTAATTATGTCACTATCAATTGATTAAGCTATTCACTTTCTGTACAATTTAAAAATGTTCAACCCAGGCAGCTTTTAGGGAAACACCTGTGACCTTCTCTTTTTGGGTTAAGCCACGGAAGAAGAGTAGCCAGCAGTAAAAGCTTAACATTTTCTGCTCTGTCTGGGGTGGAAA
303	TCACAAACACACGCACACAAACACACAGACACATGTACATGC[A/G]CGCACACACACAGAGG	43	[A/G]	NODE_1_length_231_cov_52.541126	TTTGCAGGTCACAAACACACGCACACAAACACACAGACACATGTACATGCACGCACACACACAGAGGCATATACATTTGTACTTGATTTGACATACACACGCACAGACACCACACCACACACATAAATAAACTCCCAGTACACCTCCTTGGCCCACTGTAGGCGTCAACCTTAAATAAATGTAACTTATTTTCCTAAAGGGTAGAATACATTTCACCGAAAGGAGTCAAGTACCGCATTATCAAGATGGTGTTCAGTAGCG	Q69566	U88_HHV6U	U88	U88_HHV6U Uncharacterized protein U88 OS=Human herpesvirus 6A (strain Uganda-1102) GN=U88 PE=4 SV=1
304	CTGCAATGTTTTTA[T/A]TTGTTGGCTTTATGTAGGCTATGTTTACGTAGTTGGCAATGACA	15	[T/A]	NODE_1_length_219_cov_35.904110	GTGCAGGCTGCAATGTTTTTATTTGTTGGCTTTATGTAGGCTATGTTTACGTAGTTGGCAATGACAATAGAAGTTACTTGGTATCATTTTCATTTAGATTTGGATAGAATTTCGATTAACCACATTACCATGATTTTGATATATGAAGAGTTTATTATAAATTATTTTAAACTGTTTCATGAAAATGTGCATTTGAAAACCATAACTGGCACGTAGATCAGTAGAAATCTTAAGATAAATTGTCATTCT
305	GAATTTACTTACCCCATGAACACAGTTTAACTGAACTGTCGAAATAAAC[A/G]GATATTTTG	50	[A/G]	NODE_1_length_216_cov_23.537037	GCAGGGAATTTACTTACCCCATGAACACAGTTTAACTGAACTGTCGAAATAAACAGATATTTTGCTTTTTTCATATTTGTGGTAATATGAAATAGAACAGTGAAGTGAAGACATCTGGGTGTTGCTGGGAGGTGAGGGGTTCAGGGGGCCATTGCAGCGAAAGTTATTGGCTCACAGTTCATCTCTTACTTCCCTTCATGTAGGAAGGGATGGCTCCCCTGGCTGTCAGGCCCTCAAAGCGCTTGT
306	GCTGGATGGCATACCTGTTGAGGGATACCAATT[C/A]TTTTTTCAACCACTCCTATAATAAT	34	[C/A]	NODE_1_length_181_cov_31.834253	GCTGGATGGCATACCTGTTGAGGGATACCAATTCTTTTTTCAACCACTCCTATAATAATGGTAGATTATCAGATACTCAACAAGAAAGTCTGATTTCATTTTTACTGAAACAGGACCCAAGTGGTAAATATAAAGATCCAGTCCATAAAAAGATGTGAGGCCCCTTACAGTGTTGTGTTGCAAAATTATAGCAAAATGCACCGCGCATAGA
307	CTTCTAGACTTCAGCCTCCAACCAGAACACCATGCTGCCTACCCTAAGATCCCACTT[T/C]A	58	[T/C]	NODE_1_length_220_cov_56.263638	CTTCTAGACTTCAGCCTCCAACCAGAACACCATGCTGCCTACCCTAAGATCCCACTTTAGTCAGACACTCAACCCTTGGCTGGTTTACCTCTGGGTTTTGTTCACTGTTTAAATCTTTGCCCTGGATAGTGAAAAACAAATTACATTTGACAGGAAATGTTGTTTCTTAAAGTGACTTTTCGCAGGTTATTTTCTTAACGTTTGAAGTATTTCAGCACCTTTCACAAGCCAGTCAAGTACAGGTGTATCT
308	ATC[C/T]CTTTCTCATCCTTCAGAGAGAATTTACTGTAGGATAATCCACATTCTTTCAAATG	4	[C/T]	NODE_1_length_220_cov_37.240910	TGCAGGATCCCTTTCTCATCCTTCAGAGAGAATTTACTGTAGGATAATCCACATTCTTTCAAATGAATGGACAGAAAGCACAAGGTATCACATTACATGGATTTTTTTGTATTCAATGCAGCAACAGTGGACATGTTTGATTGTCCATTTCACCAGCACTGCATAAAATATGATTCATAGGAGAAAGGAAATATGAGATTTTGAATAAATATGGTAAAAGCATATTTTGTAATAAGAGTGAGAGTAATGG
309	GATTTGTAGTTTTCCATGATGTCTACTTTGATGCTAATTAACATTTTCGAA[A/T]CTGAGAG	52	[A/T]	NODE_1_length_206_cov_13.252427	GATTTGTAGTTTTCCATGATGTCTACTTTGATGCTAATTAACATTTTCGAAACTGAGAGTAAATAGAGCCAAATATATTGATAAAAGTCACCTTGTCCGAGAGAGATTTACATGGTTATCAAAACATCACGACAGGGTAAGTCCACACGAAACACAGCCCTTATTTTAAGTGTTTCTAAAATCCCCTATGGGAAAAATGAATGGTGGGAAAACGATTGGAACCATTTCCCTGTTTG	Q64323	PIGA_MOUSE	PIGA	PIGA_MOUSE N-acetylglucosaminyl-phosphatidylinositol biosynthetic protein OS=Mus musculus GN=Piga PE=2 SV=1
310	GATTAATA[A/C]ATATAATTCATCAATCAACTTTTTTTAATATATATTTTTTTAAGTCTAAT	9	[A/C]	NODE_1_length_217_cov_38.741936	AGGGATTAATAAATATAATTCATCAATCAACTTTTTTTAATATATATTTTTTTAAGTCTAATGTCTAGGCCCATTCTTTCTCAATCATGATGTCTCTCTTGCTCACGCTCTTTAGTTGATGATGCCTTTGCCCATGCCTGAGTACCTAAACGTGAACTACATCTGTGAGTCGGCCTCAAGACTCCTCTTCCTGTCCATGCACTGGGCGCGCTCCATACCTGCATTTCAAGCCTTGGGGTGAGTCCCT	P49116	NR2C2_HUMAN	NR2C2	NR2C2_HUMAN Nuclear receptor subfamily 2 group C member 2 OS=Homo sapiens GN=NR2C2 PE=1 SV=1
311	ACCCGCAGGAAGAACTTCTG[G/T]GTGGATGTCTTTGAGGTCAGGGAAGACATGCAGGGCAG	21	[G/T]	NODE_1_length_217_cov_17.451612	ACCCGCAGGAAGAACTTCTGGGTGGATGTCTTTGAGGTCAGGGAAGACATGCAGGGCAGCTGCAGCTCCCGTCCGCCCAGCGTACGCTTCTGGGCAGCCACAATCACCACGCTCTCAGAGCCGTCGAACCTGCGCCCCCGTCAGCACGCGAGGACGGGCGACAAGGCAAAGTACTGTCATTATACAGAAACAGAGTGGCAGTAGAGCAGTATAGACAAACGCATACAGACACACCAAGGAAAAAGCT	Q7Z6Z7	HUWE1_HUMAN	HUWE1	HUWE1_HUMAN E3 ubiquitin-protein ligase HUWE1 OS=Homo sapiens GN=HUWE1 PE=1 SV=3
312	CCCTGAAAGGGGGAGTGTGTGTATCTAC[A/C]GCTGGCATATGACCCAGGCCTAGGGAGGGA	29	[A/C]	NODE_1_length_223_cov_41.807175	CTCTGGATACAGGCTGGTGACAGAGTCAGGCAGAGGGGGCTACTCAGACACACAGGACGAAATATACCACAGTCTGGGCTGCATTTCAGGAAACCTGCAGAGAGAGGGGGGTATGATGGATGCTGCTCCAGCCTAGCCTAGCCCAGGCCAAGCCAGAGCAGTTGCAGCCTGAATGGGACACTCCCACATACAGTCCCTCCCTAGGCCTGGGTCATATGCCAGCTGTAGATACACACACTCCCCCTTTCAGGGC
313	T[A/G]GCAGTAAATGGTTCTCATTTGTTAGAATACAAGCACAGAATCCCACTGGACAGGATT	2	[A/G]	NODE_1_length_239_cov_57.225941	TGCAGGTAGCAGTAAATGGTTCTCATTTGTTAGAATACAAGCACAGAATCCCACTGGACAGGATTGACACACTTTCTATAAGTGGGAAAGTTAAGGTGCACGCCCTTGGTTTCATACCAAACTCAGTAAGTACCCCCCCATTACTCTACTATATGTCCATACTAGAATAATAAAACATTTTTCAGCTCACTCTGTAATGACTGTCTTTATTATGATTTTCTCCTATAGGCAATATATTCAATATCAGGCGAAACAGGTGACCTGGTGAG	Q91VD1	LEG12_MOUSE	LEG12	LEG12_MOUSE Galectin-12 OS=Mus musculus GN=Lgals12 PE=1 SV=2
314	GGTAGCAGGAGATCTGGACCTGCCTGGTGGGGTAG[C/A]AGGAGATCTGGACCTGCCTGGTA	36	[C/A]
315	GAGGGGGGCTGGGATT[C/A]AACATTTAAAAAATAGGACAAAAAACACACATCATGACGAGA	17	[C/A]
316	CTCTGCTCCCTTTTGGCCTCCTGCTGCTTCTTCTTCTGCTGCTGCTCTC[G/T]GAGCTGCTG	50	[G/T]	NODE_1_length_227_cov_44.101322	CAGGCTCTGCTCCCTTTTGGCCTCCTGCTGCTTCTTCTTCTGCTGCTGCTCTCGGAGCTGCTGGATCCTCTGCAGGTGGTCCTGCATGCTGGCTGTCTGGATGGTCACCACGTTCTGAATCTGGTGGGCTTGTACCTGGCCTCCTGCCTGCTGGATCTGAATAGGCAGCTGCAGCTTGATCTGCTGGGGCACTGCCCCACCCTGCTGGGCCTGGAGCTGGGCCGCCACGTGGGTCTGGATGGTGCCCAGCACCTGGA
317	GTCATCCCTCATTCAGTGCCTGAGAGACAGTGCCA[G/A]ACACTAATCATATTTACCCGTCA	36	[G/A]	NODE_1_length_179_cov_42.642460	AGACGTGCAGGGTCATCCCTCATTCAGTGCCTGAGAGACAGTGCCAGACACTAATCATATTTACCCGTCAGCTGTGATGAGAAGGTATCTGTCTGACTGGATACTCCTGGCTTCTAGAGCAGGGAGACTGAGAGATGGGCTTAGAGCATGATGGCGACACAAGGGTGTTTTTTTCGCGCGTGTGTGTGTGTGTGTGTGTGTATATGTGT
318	GATGTTCTCTTGTTAACCGGCTTGGCCT[A/G]CGCAGAAAAGGCTCCAGCCATCCCCTGAGA	29	[A/G]	NODE_1_length_225_cov_28.591110	GCAGGGATGTTCTCTTGTTAACCGGCTTGGCCTACGCAGAAAAGGCTCCAGCCATCCCCTGAGAAAACCACAGAAATCATGGTGCAAACTGGTGAAAACACGGCCACAAATTGCCCTTACAGTTCACACATGCACAGATCATCCATGTGCACGCCTTTATTTATTGTTTGATTTAGTCTAACAACCTGATCACATTGCTGTTATTGTAACGTTGCCATTTACTGTATGATTTTACTATTATTATTGTTCAGGAAA
319	TCCACTAAAATACAGACGCCTCAATATAAAGTTGTACATTCAGTCGTATTTT[A/T]AAAAAA	53	[A/T]	NODE_1_length_232_cov_17.349138	TCCACTAAAATACAGACGCCTCAATATAAAGTTGTACATTCAGTCGTATTTTAAAAAAATCAGAGAATCACCGAAACAACGAGTTATGAGAGCGAATCAAATTAATGATATTTAGGTTTAAATATATATATTTTTCAACCGTGGAAAGAGAATGAGTGGAGATAGCTTGTGCTGAGAATCCGTGTATAAAGGTAGACGCACTTTTAGGACGCACAACATTTCAAAACCGTTTCAACTGACTCCACAAGAGATCAGCCATGGA
320	CTGATTGTCACTTTCCGGGACATCACAATATCTTTCAGAGACTCCAAAGACACC[A/G]AGAA	55	[A/G]	NODE_1_length_204_cov_26.044117	CTGATTGTCACTTTCCGGGACATCACAATATCTTTCAGAGACTCCAAAGACACCAAGAATCACTATGGTATTCAAACCAATTCTTGGCTCAATGAGCAACAGCTCCGTCCATCTCCCGTCTGATAATTTGGACATTAGCCTAGCTCCACTTCCAGTCTGATGGAAATATGTATTTTATTTTTGGGTGCTCTCATTTGTGGGTTATGCAGACTCTTAAGATTCAAGTAGGCCTCG
321	GCTTTTCG[T/C]TGGGTTGTCTCCCTCCTGGTACTCCAAATACAATGAAATTTGTGTCGGAA	9	[T/C]	NODE_1_length_247_cov_61.202431	AACGTTTGCAGGGCTTTTCGTTGGGTTGTCTCCCTCCTGGTACTCCAAATACAATGAAATTTGTGTCGGAAAACAATGCGAGCTCTCGGCGCAGTGGAAAGAAAGGTTTGGAGTGGCCTACTTTGACAGGGTAGCAGAGAACTGTGTCAAGGATGTGATGCCTGACTGCATGCACAACAGAGCAGGGGACTGACAAAATGTTATAACGTGTGGCCTTACTATTTAACCTCGGATCTGAACGTTTCTTCATTCACACTGGTAGCACCTCACCATGAAG
322	CTGACTTCAATCGTCAGTTGAACAGTGTTTCCTCCTCCACATTGGTGCAGCTGGCTTC[C/T]	59	[C/T]	NODE_1_length_236_cov_61.622883	AGGCTGACTTCAATCGTCAGTTGAACAGTGTTTCCTCCTCCACATTGGTGCAGCTGGCTTCCGGGTTGAGTGGGCGGGTGTTAAGAACCGTAGTTTGGCGGGTCATGTTTTCAGAGGACACATGACTTGACCTTCGCCTCTCCCGAGCAAGGTTGGGGAGTTGCAGTGATGGGACAAGATCGTAAATGGATCGCAATTGGATAATCGTGAAATTGAGGAGAAAAAGGTGGTAATATACACTGCTCAAAAAAATAAAGGGAACATTA
323	TCCTCCGTAGCCTCCAGACACGA[T/C]GCTGGTCTCATTCAGGTTGGGACCAGACACCATCA	24	[T/C]	NODE_1_length_223_cov_61.278027	ATATACTCTACAGGTGCGTTACGCATTAGTCAGTCCCTCCAGGATTCGCATTTGTTTTTTGGCGCAGAATAATCAAGTGTTTTTGGCCGCAAATATCATAAATCTCTGCAAAATCTGTGAGGGACTGATTAGAGTTAGGCTATATCTATTCCATTGATGTGTTGTGGCTTCACCTTAGGACCTGCAGCAGGTGATGGTGTCTGGTCCCAACCTGAATGAGACCAGCATCGTGTCTGGAGGCTACGGAGGACCT	P53365	ARFP2_HUMAN	ARFP2	ARFP2_HUMAN Arfaptin-2 OS=Homo sapiens GN=ARFIP2 PE=1 SV=1
324	CTCAT[C/T]CTGACATGATCCTCCCTCATGTGGTACCCTTCCTGCAGACTCATTCTGACATG	6	[C/T]
325	ACGCCGTGTGGCGAGGCCCGCCTCCCACCAATGGCGTGATGCATGTGGACGA[G/A]TGTATG	53	[G/A]	NODE_1_length_161_cov_47.217392	ACGCCGTGTGGCGAGGCCCGCCTCCCACCAATGGCGTGATGCATGTGGACGAGTGTATGGAATTCCACCGCCTCTGGAGCGCCATGCAGTTTGTTTACTGCATACCTGTCGGCACTCACGAGTTCACCGCAGAGTGAGTTACTGTAGAGGGCATGGCAGCATACTCACACACACAGTAAGGAGTGAGTTAC	Q5R414	CYFP2_PONAB	CYFP2	CYFP2_PONAB Cytoplasmic FMR1-interacting protein 2 OS=Pongo abelii GN=CYFIP2 PE=2 SV=1
326	ATCATTTGAGTCCAACCACCCGGACAGCTGATGAAACTGTGGGTTTGCACAACT[G/A]AAGA	55	[G/A]	NODE_1_length_122_cov_49.188526	CTGTTACAACGCCAAACTGCAGTCAGGTCAGACCCTGCACGCGGCACGCAGATGAGCTTCCACGAGGCCGTTTCTAAAAGTTTGAGCAGAAATTCTTCAGTTGTGCAAACCCACAGTTTCATCAGCTGTCCGGGTGGTTGGACTCAAATGAT
327	AGCGAGTCACTGCTTGATGTTTGCAGAGAACGACAGGGTGTTGTCTAGGGTCA[C/T]GCGGA	54	[C/T]	NODE_1_length_203_cov_8.748769	AGCGAGTCACTGCTTGATGTTTGCAGAGAACGACAGGGTGTTGTCTAGGGTCACGCGGAGGTTATTTACGCTTTGGGAGGGCGACACTGTGGAGCTGTCAACCACTGGTGGAGAGGTTTTTGAGCAGGCAGGCAGGCCTCCCTGGGAGGAAGAGCAGCTCTGTCTTGTTGAGCTTGAGGTGGTGGGCCAACATCCAAGTTGAGATATCTGCCAGGCACGCAGAGATGCGTGTC
328	GCGGTGTCTGGTGCTGGGCTAGAGCCTGACAGAAGCCA[G/A]GGGGTGTCTGGAGCTGGGCT	39	[G/A]
329	[G/A]GTCCTAAAATTCAAAATCAAATAGCTAAATGATCCTTGGTATGACCATCTTGAAACAA	1	[G/A]	NODE_1_length_223_cov_51.367714	GCAGGGGTCCTAAAATTCAAAATCAAATAGCTAAATGATCCTTGGTATGACCATCTTGAAACAATTCCATATAGCTTAGTAGAAACCTAGCCTCGGGCCCTTAGACTCTCTAGGAGGATATGCATTTCTTTAGTAAAAACACAGGTGCTGCTGATAATACTGCCCTCATCGTAGAGGCGGAGGACATGTATGTGTAGGCCATGTATCTGATGCGCTCCAGCCAAAATGAGTATGGCATGTCATACTCTTTTTG
330	GACAC[A/T]ACTCAGTCCCAGTCTCACCACCCTTACACATGGATTGGCTAATCACATCCAGC	6	[A/T]	NODE_1_length_224_cov_27.571428	TGCAGGGACACAACTCAGTCCCAGTCTCACCACCCTTACACATGGATTGGCTAATCACATCCAGCAGGGGGCGGTGACCACCACGTACAGCTCGGGGAGCCAATCCCAGCCCGGCTCTCCTCCTCCGGGCGCGCTCAGTTCAGACGACCCTCAGCTCTCAGCCTTGCTCAGAGGAAAGGACAATAATAAGGATGATGAAAACCACGATAGTAATAATAATCATCATCGTGGCGTTAATCAAGGAGCCACCACGG
331	CTAACGGAC[G/A]CATTGACCACAACCAGACAGCCTACTTCCCCCGCTTCGTAGCCACCAGG	10	[G/A]
332	TT[G/A]TGTGTGGGCCTGTGTGATGACTCCCCTCTACTCCTCATGATCCAGTTGGTCAGTAC	3	[G/A]	NODE_1_length_150_cov_4.066667	CTCATGTCAACATTGTGAACATAGGGGGCCCATTGTCGTGTCATTCATTTGCCACCATCACTTAATGTTTCAGCATGAAGATGCACAGCCCCATGTTGCAAGGATCTATACACAATTCCTGGAAGCTGAAAATGTCCCAGTTCTTCAATGGTTGGGGAAGGGGGAGGAGAGGCAGGTACT
333	TCAGAGTTTTGGAGAAGATGCTGAAGTCTGTTCAATACAGTG[A/G]GTCTGTTTTATTCTTA	43	[A/G]	NODE_1_length_229_cov_55.812225	GGTCAGAGTTTTGGAGAAGATGCTGAAGTCTGTTCAATACAGTGAGTCTGTTTTATTCTTACCAATGTTCATATCTTCACAAACATTTTTAAATTGCATTCAGACAATTTCAGATAAAAAAATATCACTGATCTGGCAATAATGTCCCAGTAAATGAAAACAAACAGTGGATCTCTGGTTTTAAACATGTCTGTTTTTCTCTGTTCAGCGCCTGTGATTCTGGACCCCAACACTGCCCATCCATGTCTCATCCTGTCTG
334	CGCACGGCCCACCACAAGGAGTTGCTA[G/A]AGCGTGATGAGCCAAGTAAAGCGCAGAGTGG	28	[G/A]	NODE_1_length_230_cov_46.247826	CGCACGGCCCACCACAAGGAGTTGCTAGAGCGTGATGAGCCAAGTAAAGCGCAGAGTGGGTTTGTCATGTCACCTGTCACATTATGAAGCTTACCATAGTTCCCCAGAACGGTTGAGCCAGTCACACGCTTGTTAGTAAATCGCACAACGGGAGTGTATAGATTTTTAGATCTATAGTGAGTCTCTGTTGTGCGGCGCACATGAGGTGATGAAGTTACACATGTATGCAATTCACTACTAAAATGTTTGCCGTCAGATAT
335	AGCGAGTCACTTCTTTGATGTTTGTAGAGGACGACAGGGTGTTGCCCAGGGTCACGC[C/T]A	58	[C/T]	NODE_1_length_202_cov_39.638615	AGCGAGTCACTTCTTTGATGTTTGTAGAGGACGACAGGGTGTTGCCCAGGGTCACGCCAAGGTTCTTTGCACTCTGGGAGGGCGACACTGTGGAGTTGTCAACCGTGATGGAGAGGTTTTTGAATGGGCATGCCTTCCCCGGGAGGAAGAGCAGCTCAATCTTTTCGTGTTGGGCTTGAGGTAGAGGTCCGACATCCAAGCTAAGATATCTGCCAGGCAAGCAGAGATTTGT
336	ACACCTACCCACCAGACCACGAGGACCACGAGTGCTGC[A/G]AGAGGGTTGTCATTAATATC	39	[A/G]	NODE_1_length_231_cov_24.437229	CCAGAGGAACGTTAACGGGCCTCCTCAACCGTCCACCGGACTGGTAGTAATATAGAATAGCGTCGAAACTGGGCCGGTTCCGGTCAAAAAAGTACTCGTTTCTAAGCGGGTCGAAGTAGCGCATTCTCTTTTTGGGGTTACCTAGTAACGTCTCGGGGAACTGACTGAGTGTCTTTAACTGGGTCTCGAAGCGCAGCCCTGAGATATTAATGACAACCCTCTTGCAGCACTCGTGGTCCTCGTGGTCTGGTGGGTAGGTGT	Q09470	KCNA1_HUMAN	KCNA1	KCNA1_HUMAN Potassium voltage-gated channel subfamily A member 1 OS=Homo sapiens GN=KCNA1 PE=1 SV=2
337	CACCCAGCCCTCCACAAGGAGTCACTAGAGCACGATGA[G/A]CCAAGTAAAGCCCCCCCAAA	39	[G/A]	NODE_1_length_207_cov_23.821257	CACCCAGCCCTCCACAAGGAGTCACTAGAGCACGATGAGCCAAGTAAAGCCCCCCCAAACCTTCCCCTAACCCAGACGATGCTGGGCCAATTGTGCATCGCCCTATGGGACTCGCGGTCACGGCCAGTTGTGACACAGCCTGGGATCGAACCCGGGTCTGTAGTGACGCCTCTCACACTGCGATGCAGTGCCTCGTACCGCTGCGCCTATCGGGAGGCTCCATTTCGGTGGGCTTAA
338	GTTGAGCTCTTTCATATGGGCCAGCAGCA[A/G]AGCAGGGGAAACACAAACACAACACAGTC	30	[A/G]	NODE_1_length_235_cov_46.506382	GTTGAGCTCTTTCATATGGGCCAGCAGCAAAGCAGGGGAAACACAAACACAACACAGTCACTTTAAAGGGCCCTGGCCTAGGGCACGTAAACACTGGAGCCCACTCATTCACTTTACACACACCCCTACCCCCTTTCACCCCCTCCCTTCATCCCTCCCTCACTACTTCATCCCCTGCTTTAGTCTCTCCCTCCTCCACTCCGTTCCACCTCTCTCGTCTCCCTGTTCTCATCTCTCTGGAAAGTGGAGTCCTCTCCTCGAGTCT
339	TGCAGCTATAGACT[A/G]AACCCTGGGGGCTTACACATTACTTCCCCATGTCAACTGAATTT	15	[A/G]	NODE_1_length_236_cov_68.088982	GCAGGTGCAGCTATAGACTAAACCCTGGGGGCTTACACATTACTTCCCCATGTCAACTGAATTTCATGTTTACTCTGCTGTCCATTCACATTCCTTCCTCTGCTGCTGTCACAGCTGAACAATATTATGTGGAATTTCATTGCCAACTACGCTGACCTAATCTGGGGATCTTTATTACGACTTCACTACAACTGGTGTGAAAGAATAAAAGAGGAGTTTGAATAGTTATTTCTACTCTGTGAAAAATAACTTGTCATTTACATCTA
340	GATCATAAACAAAAACATATGCAAAAAAATGTATGCACTCACT[C/G]TATTGCACGTCACTT	44	[C/G]	NODE_1_length_203_cov_43.847290	CAGGGATCATAAACAAAAACATATGCAAAAAAATGTATGCACTCACTCTATTGCACGTCACTTTGGTTAAACGCGTGAGTCTGCTTAGTGGTATATATTGGATTATATAATATGATGACAGGCAGCTGCACAGAGACAGAGTACAGACTCTCGTCTCCTTTTCTACAGGAAGAGGAAGATACGTTTCCAAAGGGAAGACCAGATATCCTGAGTGAAGGTTTACTGTCTGAGGA
341	TAGATAGACAGTTTGGGTATTGAGT[G/T]ACGTGTTAATACCCAGGTGTTCACGTAGAGAGA	26	[G/T]	NODE_1_length_171_cov_21.269007	GGTAGATAGACAGTTTGGGTATTGAGTGACGTGTTAATACCCAGGTGTTCACGTAGAGAGAGGGATATAAGCTGGACTGCAGGCCTCCTCCCTCCTACTCTCACTTCAGGGGGAAAACGACAACAACAAGCACCAGATGAAACCCATGATTGAGGAAGAGACAGTGGCAGATGCTCTCTCTCTCTCTCTCTCTCTCTCTCT
342	CCCAGGG[T/C]TGGTGACCACTGTCTTAGCAGTAGGCCTCTCCCTGTGGTTCTGTCATGCTG	8	[T/C]	NODE_1_length_230_cov_53.834782	CATCGTAGAGTTCAAGTACAAGCGGCGGAACATTGAGAAGAACCTGAGGATCAAGCAGAAGCTGCTGGAGATGGACCTGCCAGAGCAGATGTGGGACATGTACCTGACGGCTGTGCCTGCAAGGGGACCTCCCTCCCCTCTGGACCTCCCTGTCAATGGGCACAAACCCTCCACTGGAGCAGCCTATGTAATGGGCCTGGACAGCATGACAGAACCACAGGGAGAGGCCTACTGCTAAGACAGTGGTCACCAACCCTGGG
343	AGGTATGTTGGCGTGCTGAACACTGACACATTTCATTACTTTGACTATATTA[A/T]CAGGAC	53	[A/T]	NODE_2_length_140_cov_28.928572	AATTTATAACATTTTTGACATGTGTTTTTCTGGATTATTTTGTTGTTATTCTGTCTCACATTGTTCAAATAAACCTACCATTAAAATTACAGACGTATTATTTCTTTGTCAGTGGGCAAACGTACAAAATCAGCAAGGGATCAAATACTTTTTCCCCTCACTGTGTGTGT
344	CTTACTTACGTCATCAGGTGAAC[A/G]GTGTTTCCTCCGACACATTGGGTGTCTGGCTTCTG	24	[A/G]	NODE_1_length_226_cov_24.393805	TGCAGGCTTACTTACGTCATCAGGTGAACAGTGTTTCCTCCGACACATTGGGTGTCTGGCTTCTGGGTTAAGCAGGCAGGTGTTAAGAAGTGTGGTTTTGCGGGTCATGTTTCGGAGGACGCACGACTCAACCTTCACCTCTCGAGCCTGTTGGAGTTTAATTTACATATGTATTCAGACCCTTTACTCTGTACTTTGTTGAGGCATCTTTGGCAGTGATTACAGCCTTGAGTGTTCTTGGGTATGACCCTACAAG
345	CACCCGGCCCGCCACAAGGAGTCGCTAGGG[T/C]GCAATGAGCCAAGTAAAGCACCCCCGGC	31	[T/C]	NODE_1_length_229_cov_21.017467	TAGTTAGGTGTTTGGGGGACAGGAATATGTCTATCAGTGCATATAGTATATGGCTTAAAAATGTTAACTAATGGGCCTCCTGAGTGTCGTAGCGGTCTAAGGCACTGCATTTCTGTGCTAGAGGCATAACTACAGACCCGGGTTCATTCGCTGGCGGTGCCACAATTGGCCCAGCGTCGTCCGAGTTAGGGGAGGGTTTAGCCGGGGGTGCTTTACTTGGCTCATTGCACCCTAGCGACTCCTTGTGGCGGGCCGGGTG
346	CCTGCACCGACACGGCCCTCATCAACCTGGTCCTGGACCGCGTGG[C/A]CCACACTGACAGC	46	[C/A]	NODE_1_length_196_cov_94.352043	GTGATTATGACTGAGACAATCATCCACACTGCAGGGGAACTAGACAGCCCTGTAGGTAGGTGTCAGCATGCTAAATACTGTACTGAGGACTGGGGTGACCTCATTACTTTGGAGTGAAATGACTTTGGCCTCTGGTGTTACTGTGGCAGTACCTGCGATCATGCTGTCAGTGTGGGCCACGCGGTCCAGGACCAGGTTGATGAGGGCCGTGTCGGTGCAGGCCTGC
347	GGGTTTGTGTGTTGTGATTGAGTGAGGGGAAACAG[C/T]TGCGGGCAAGGTTCTGGCAGATG	36	[C/T]	NODE_1_length_221_cov_35.787331	AGGGGGTTTGTGTGTTGTGATTGAGTGAGGGGAAACAGCTGCGGGCAAGGTTCTGGCAGATGGGTGTGTCTTGGTGGTGGCAAGGACACACCCAGAAAACACCCTCTTCAAATCACACCCCCAAGCCAACTCACATTTGGCTTCTATCATGGCTACCAGCATGTCTTGAGGAGCAAGCCAAATAATGAAGCCAGATCAGCGTGTGCAGTTCCCCTTTAAGATATAACTGTACTAGACAACCCTGTCATGTT
348	TAGCAGCAAGGGTGGGTATAATTGGTGGAACTTTCCAACAGGATATTGTTCCA[T/G]AAACC	54	[T/G]	NODE_1_length_238_cov_43.794117	TGGTAGGGAGCGGGCAATTTAGTTACGCGTTTCACTCACCACGTTTATTCCCCCCCAAAAATGTCTATCCTCACTCTGGTAACCTATGGACAAATATTAAGAATAAGCTATATGATGGTTTGATACCTATTCGGCAGCTAATCGGCTAGGTGAATTAATCATTCTACTTTCTATTCGTTGTTTGTTGGCATCCTTGTACTTTACGAGGTTTATGGAACAATATCCTGTTGGAAAGTTCCACCAATTATACCCACCCTTGCTGCTACCT
349	TTCATGGCCAGAGTCAATCAGATTTACCCATAAAACATTGAAGACAACCAAATC[A/G]AATG	55	[A/G]	NODE_1_length_232_cov_21.366379	TTCATGGCCAGAGTCAATCAGATTTACCCATAAAACATTGAAGACAACCAAATCAAATGTGTAAGCCTACTGTAAATGAAACTGTTAATTGTGTTTCTGATTATTCAACATCCATTTCCCCCACTCTTTATCTTTTCCCAGGGGAAAGTTCGCTGTGGTGAAGAAGTGTATTGAAAAGGCGACAGGGAAGGAGCACGCTGCCAAGTTCTTGAGGAAGCGTCGGAAGGGCGAGGACTGCCGCATGGACATCCTCAACGAGATC	Q9GM70	ST17A_RABIT	ST17A	ST17A_RABIT Serine/threonine-protein kinase 17A OS=Oryctolagus cuniculus GN=STK17A PE=2 SV=1
350	GTACACACATCACCTAGGGAGAGACACCACACAGAACCCTAC[T/G]TTAGGATTATGGCTAG	43	[T/G]
351	AGAAGGAGCAGAAGCA[T/C]GAGCAGCTGAAGCAGCTGAAGAACCTGAAGCGTAATGAGATC	17	[T/C]	NODE_1_length_222_cov_28.513514	TGCAGGAGAAGGAGCAGAAGCATGAGCAGCTGAAGCAGCTGAAGAACCTGAAGCGTAATGAGATCATGCAGAAGCTGCGGCGGCTGCAGGAGCTGACAGGCAACGAGCAGCTGGCCTTCAGTCAGGTGGACCTGGAGGGAGACTTTGACCCCCAGCAGCATGACCAGCTCATGCAGGTGACCACTCACACACCTCAAGAAGAGAAACGGATTATAAATAAAGACACTCCTCTTATTGTCTCTCCCTGTATTT	Q6DRJ4	KRI1_DANRE	KRI1	KRI1_DANRE Protein KRI1 homolog OS=Danio rerio GN=kri1 PE=2 SV=1
352	GGTATGTTTATGTCCAAAGGACTGTTTTTATTATTGAA[C/T]TTGTTTGTACTTTTCTGTTT	39	[C/T]	NODE_1_length_246_cov_34.414635	TATGCAGGGGTATGTTTATGTCCAAAGGACTGTTTTTATTATTGAACTTGTTTGTACTTTTCTGTTTCATTTGTTCCCAGGGGGGAAGGGGAAGGCACCTAGGGAGTGCTTAGGCAAGAGGCCCACGGGCATACATAACCCGTAGTATTCACTGTCTATACACACTAGGTAAGACCTGGGTGGACCACCCCCTGTATTTAGTTAAGTAGTGCGTAGGCAGGCAAGGTAGGAGAGGGGGCTTTGATATTTACTTTCTTTGCTCTGATTCCATCCAGC
353	CTTGTC[T/C]GCCTCTCTCCGTCCCCGGGTCAACTTGGAAAAATACGCAGAGAATCCTTTTT	7	[T/C]	NODE_1_length_231_cov_38.969696	ACGGTTGTTTCTATAACCAGTGGGCTATTCACCTGTCTTATGTTGCTCTTGGTAGTCGCGCAGCATCAAAGAGTTCAGGTAGATGAGGTTCCAAACCAGAGAGAGATGGGGACGCGCTCACTCCAGAGCATGGACACCTTGGCTACGGACGGAGTGAAGGCTGTTCAGCAACAGGTCAACTCGGAGGCGCAGACGAAAAAAGGATTCTCTGCGTATTTTTCCAAGTTGACCCGGGGACGGAGAGAGGCAGACAAGCCTGCA	Q8JHF2	LFNG_DANRE	LFNG	LFNG_DANRE Beta-1,3-N-acetylglucosaminyltransferase lunatic fringe OS=Danio rerio GN=lfng PE=2 SV=2
354	CCAAACC[G/C]TACCCAAACCCGGACAACGCTGGGCAAAATGTGGACCGCCCCATGGGTCTA	8	[G/C]	NODE_1_length_190_cov_30.763159	TGCACTGTTGAGTGATGGTCAACTGATCCAGATTTGATAATCTGATAATAAAGTTGTTGTTTGAATAATCTAGTCTCTCTCCCTATTGGTTAGAATCTCCATGACAGGCCTCCCGAGTGGTCGGTGTCCTAAGGCACTGTATCTTACTGCTGTGCCACTAGAGATCCTGGTTTGAGTCCAAACTCTGTAGACCCGGTAGACCCATGGGGCGGTCCACATT
355	CTCATCATGACATGAGCCTCCAGCAAGACAATGCCACTAGCTATACTGCTCATT[A/C]TGTG	55	[A/C]	NODE_1_length_223_cov_78.973091	GGCTCATCATGACATGAGCCTCCAGCAAGACAATGCCACTAGCTATACTGCTCATTATGTGCGTTATTTCCTGCAAGACAGGAATGTCAGTGTTCTGCCATGGTCAGCGAAGAGCCCGTATCTCAATCCCATTGAGCACTTCTGGGTCCTGTTGGATAGGAAGGTGAGGGCTTGGGCCATTCCCCCCTGAAATGTCCAGGAACTTGCAGGTGCCTTGGTGGAAGAGTGGGGTAACACCTCACAGAGAGAACTG	P34257	TC3A_CAEEL	TC3A	TC3A_CAEEL Transposable element Tc3 transposase OS=Caenorhabditis elegans GN=tc3a PE=1 SV=1
356	GGTCCCAGTCTGTCCCTCGGTGATGATGTCACCTTTCACACCACCCCTATCATTT[C/T]TAA	56	[C/T]	NODE_1_length_220_cov_53.486362	GGTCCCAGTCTGTCCCTCGGTGATGATGTCACCTTTCACACCACCCCTATCATTTCTAATACTACTGAAGCAGGGCAATAAAAATAAGTAAATACTTATTATAATATAAAACTGTGTGTTGTGTGTGCATGTAAAAAAAAATGTTTTAATGTAAATTGGACTGATTTGATTTCAAAGACCCTTGAAATGTTACTAATTTGATGTAAAGTATTGCGTTATCTTTGTGAGATACTTGTGGGTTGGTTTTTGA
357	GTGACCTCGGATGTCAGCGACACATTGGTGCGGCTGGCTTCCGGGTTATGCGGGCGGG[T/G]	59	[T/G]	NODE_1_length_203_cov_13.103448	GTGACCTCGGATGTCAGCGACACATTGGTGCGGCTGGCTTCCGGGTTATGCGGGCGGGTGTTTTGGAGGACACATGACTCAACCTTCACCTCCCGAGCCTGTTGGGGAGTTGCAGCGATAAGACAAGATCGACATGTTGCTTACATTTGTATATTATCACGAATCTCTATTATGCGTGTGAATACTTGGGGACAGATTTTTTAAAGTAAAATCACTTTGAGCTGAATTCCTGG
358	ACAGGTACAAGAGGGCAACAACAACTCCC[C/A]GAGTTACACCAGGAACGCACAATCTCTCC	30	[C/A]	NODE_1_length_232_cov_50.784481	GCAGGACAGGTACAAGAGGGCAACAACAACTCCCCGAGTTACACCAGGAACGCACAATCTCTCCATCAGTGCTCAGACTGTCCACAATAGGCTGAGAGAGGCTGGACTGAGGGCTTGTAGGCCTGTTGTAATGCAAGTCCTCACCAGACATCACTGGCAACAACGTCGCCTATGGGCACAAACCCACCATAGCTGGACCAGACAGGACTGGCAAAAAGTGCTCTTCACTGACAAGTCACGGTTTTGTCTCATCAGGGGTGAT	P03934	TC1A_CAEEL	TC1A	TC1A_CAEEL Transposable element Tc1 transposase OS=Caenorhabditis elegans GN=tc1a PE=3 SV=1
359	CAGACAATTGATAGTAGCCATTAGTGAATGATT[A/G]GGTGGACAGAGATAAACTATATTCC	34	[A/G]	NODE_1_length_184_cov_57.619564	TGCCAGCTCTCTTTATACATGACAGAATGCGGAGAGCCAGAAGCTTCACTCATGGAAATTATGAATATAAAGTCATGCATTATAGATCTCCAACAAAATGTATTATTTCCCCGGCAAAAGTTGGAAATGTAAGCCGGCCAAATCAATGGAATATAGTTTATCTCTGTCCACCTAATCATTCACTAATGGCTACTATCAATTGTCTGCCTGCAGA
360	AAGG[G/T]TACCACATGAGGGAGGAGGATAGCACAGCATTGAGATTGCCTGCAATGACAACA	5	[G/T]	NODE_1_length_242_cov_46.789257	GTGCAGGAAGGGTACCACATGAGGGAGGAGGATAGCACAGCATTGAGATTGCCTGCAATGACAACAAGCTCAGTCCGATGATGCTGTGACACACGGCCCCAGACCATGACGGACCCTCCACCTCCAAATCGATCCCGCTCCAGAGTACAGGCCTCAGTGTACCGCTCATTCCTTCAACGGTAAACACGAATCTGACCATCACCCCTGGTGAGACAAAACCGCGACTCATAGGCGACGTTGTTGCCGGTGATTTCTGAGGACCTGCCTTACAA
361	ACATAGAGGAGACGATGAACACGGCGCTGAACGAG[T/C]TGCGTGAGCTGGAGAGGCAGAGT	36	[T/C]	NODE_1_length_215_cov_24.874418	ACATAGAGGAGACGATGAACACGGCGCTGAACGAGTTGCGTGAGCTGGAGAGGCAGAGTTCGGCCAAGCACGCTCCCGATGTTGTGCTGGACACCCTGGAGCAGAGGCAGTCGACCGGGGGTCCCACCCCAGCCAGCTCCAGCGAGTCCCTCAGCCCCCTCCACAACATCCTTCTGAGGGCTCAGACCGGCGAGGCCGGGGGGCCCCCGATGCGCCGCAGCACCAGCTCTTCCAGCGACACCATG	Q7Z6B7	SRGP1_HUMAN	SRGP1	SRGP1_HUMAN SLIT-ROBO Rho GTPase-activating protein 1 OS=Homo sapiens GN=SRGAP1 PE=1 SV=1
362	GCTGCTGTT[C/T]AGCAGCAGATCACTCCACGACCCACACTCTGCAGGGCTGCTGTTCAGCA	10	[C/T]
363	AAGGCAGCCTTGGCTACATGGAGTGTCCAGAGACAGTGGGTTGAGAAGATGAG[G/C]GAGGC	54	[G/C]	NODE_1_length_229_cov_87.244545	TGCAGGAAGGCAGCCTTGGCTACATGGAGTGTCCAGAGACAGTGGGTTGAGAAGATGAGGGAGGCTGTAACCAATAAGTTGATAGATGAGGCTGGAGATGGCCTCTGTCATGCTCCTTCTCTAGTTACCCTCCAGCAGGTCTGTCTGGGGTCAGAGGCTCCTCTCCTCTCTGGGTGAAACCTTACATCTGTGTTTAATGCTGCTGCCTACTGACACAGACCTCCTGACCCAACACACACACACACATACACACGTAATT
364	ACAGGTAGATACACCACCATGAATCATCTAGCATCCTCTAACCCAGCGC[T/G]CCAGAGGGG	50	[T/G]	NODE_1_length_227_cov_37.982380	TGCAGGACAGGTAGATACACCACCATGAATCATCTAGCATCCTCTAACCCAGCGCTCCAGAGGGGTAACTACTATGTTAGCTAGATTTACTCAGGATTTTCTAAAGCTAGCCAGCTTCAGCTAGCTTCACATTCCAGTTCAGGCTTCATCCGTGACGGTGGATATTGCTCGTCCGCCTGCCACCAACTCTAGCAGGCTTGTAAGTGTGTGTGCATGTCACACGTGGCTAGCCAAACGCTGAACTCTTCATTGAGACA
365	TCTGAATACAGAGTAA[A/G]TGACAATAACATAATTAAGTATTAAGTATAAAATATAAAGAA	17	[A/G]	NODE_1_length_242_cov_260.107452	CGTTTGCAGGTCTGAATACAGAGTAAATGACAATAACATAATTAAGTATTAAGTATAAAATATAAAGAAACCAACAGTGAATACATCTATCAGTATGATCATTTGTTCAGTGTTACCTGTGACAGTCAGAGTTGTTCCAGGGAAACTGTGTCCCCATCTTGATGTCTGTGTGTTGAATATGAACTTGTACTCAGCAGAGTCCTCCTCTCTCAGATCTGTGATTCTCAGATCTGTGATTCTCAGGGTGGAGCGACCTCTCTCCTTCTCTCCAA
366	ATGTGTATTCATCG[G/A]CCGGATTGTTTTCATCCGACAAATTAAGTTTGCTAAAGAGCATT	15	[G/A]	NODE_1_length_199_cov_9.276381	ATGTGTATTCATCGGCCGGATTGTTTTCATCCGACAAATTAAGTTTGCTAAAGAGCATTGGCACTTTATCGGAATCGGAACCAGTGCTTTGGTCAGATGACCTGAAAATAGAGGTGGTTGACCAAGCACACCAGTGGTGGGTTCGGTGGCGTAATGAGAATGAGTGAACAGAAAAGAACCCCATTGTAAAATATGGTGGTGGATTTCTAATGTTACAGGGATATTTTGC
367	AAACTTGATATAGGCCTAGATGTGCTGGTTCTATTGCTCCCACAG[A/C]TAGATATGAAGAG	46	[A/C]	NODE_1_length_211_cov_16.236967	AAACTTGATATAGGCCTAGATGTGCTGGTTCTATTGCTCCCACAGATAGATATGAAGAGGGAGATGGGAGAGAGAGAGATAATGACAGAAATAAAGACAGAAAAAAGAGAGAGAAGGAGACAGAGAGAGAGAGAGAGGGCATGCGAGGGAATAAGAGAATGAGGGGAGAGAGACAGAAGACACTTGTCACCAAATTGTCATATTATAGCCCTGAACAAAGCCTATCCCCTTTGTGTCCATA
368	TGGCAGTAGAT[C/T]GACAACTTTGGCTTTATATCTGTTCAAACAACACACTCCAGGTGGCA	12	[C/T]	NODE_1_length_246_cov_49.581303	CTATGCAGGTGGCAGTAGATCGACAACTTTGGCTTTATATCTGTTCAAACAACACACTCCAGGTGGCAGTATGCACCAAAATAGTAGAAGAAGAAAATTGACTACTTCAGAATGTAGATGGCCTCAGTTGCATTGCCCATGCTCTCACAGACGCCATAATGTGACAGATACAATGTTGGTCCTTTAACTATCTCTATGGTCAGCACAGGGATGGAAATGTTCTTCCTCCAAACCCCATGTACTGTGGTATTACTCAGCAAAGAGAGAGAGCAGAAA
369	TGCCTGTCACTATCACATTATCCATTGTAGTAACTACCCAGCCTGCCCTTCTCCCCC[C/T]T	58	[C/T]	NODE_1_length_224_cov_15.290178	TGCCTGTCACTATCACATTATCCATTGTAGTAACTACCCAGCCTGCCCTTCTCCCCCCTTCCATAATGTGCAATCAAATCTATCTCTTGATATTGAATAAAGTTTTCTCAGCAACCACTTTCAAAGTATTATTTTTTTCTACCGAATGATGAGGTGTGCTCCGATGCTGTGGCTACTTCAAAACATCTCAATGTCACCAGGTGCTGAAGATGCATCTAGAACGAGAGAGAGAACTATGTGATGTGACTTTCTCG
370	G[C/A]CTGTAGTTCTCTCTCTCCCCTCCCTCCTCTCACCTCTCTGTCCCCCATCAGGGCCTG	2	[C/A]
371	TGGAGGGGCAACAAGACC[G/A]AGGGGATAGAGAGAGATTAGTTAGATGACAACATAGCCAC	19	[G/A]	NODE_1_length_231_cov_63.082253	TGCAGGTGGAGGGGCAACAAGACCGAGGGGATAGAGAGAGATTAGTTAGATGACAACATAGCCACTCTCTAGCCACTTTAAACTATGCCACTTTGTTTACATACCCTACATTACTCATCTCATATGTATATACTGTACTCCATACCATCTACTGCATCTTGCCTATGGCGTTCTGTACCATCACTCATTCATATATCTTTAAGTACATATTCTTTATCCCTTTACACTTGTGTGTATAAGGTAGTAGTTTTGGAATTGTTA
372	GCCGGCTCCAAGCATAAGTGACCAATGTGGTTGCTAAGGGGGCCCC[A/C]GGGGTTGCTAGG	47	[A/C]	NODE_1_length_206_cov_105.475731	TTTGCCATGATTAGATAGCTGGCTAGACTACTTTACCAATCTAAAAACTGTTAGCTGACATGCATAGTTGAGTGATTGTCAAAACTGCTGATGCATAACCAAATGTATAACTTGCACATTATTACACTATTGTAACTCTTAACAGTAAGTTGAGACCCTGACTGAATCCCCCTAGCAACCCCTGGGGCCCCCTTAGCAACCACATTGGTCACTTATGCTTGGAGCCGGCCCTGCAC
373	CGCGACAAAAAAACGCAGAAATAAAAATATAATTAACTCCCTAC[C/A]TTTGACGAGCTTCT	45	[C/A]	NODE_1_length_229_cov_107.179039	TGATGCAGGCGCGACAAAAAAACGCAGAAATAAAAATATAATTAACTCCCTACCTTTGACGAGCTTCTTTTGTTGGCACTCCAATATGTCCCATAAACATCACAAATGGTCCTTTGTTCGATTAAATCCGTAGATGTATATCCAAAATGTCCATTTATTTGGCGCTTTTGATCCAGAAAAACACCAGTTCCAACTTGCGCAACGTTTCTAACTACTACTAGTTAGATGACAATGAGAAGAAACCCCAATTCCACATTTA
374	CCACCGTCCAC[A/G]GCCATGAAACTGGGCCTTCAGCAGGCTGAGGCAGAGTGTCTCCACGA	12	[A/G]
375	ACTCGGGAGATACTGTGGGGACAGGGACCAGGGGTGTGCGACAAA[G/T]GAGGGAGAGACAA	46	[G/T]	NODE_1_length_236_cov_64.347458	TATGCAGGACTCGGGAGATACTGTGGGGACAGGGACCAGGGGTGTGCGACAAAGGAGGGAGAGACAAAGTAGCCACTGACTCGCGCTAGTTAGACACTTGTAAATGCCATAGGTTATCTATCATCCAATATGGCAGTGCATGTCTTTACTGAACAACCCTGTTCAGAGTAAACAGCCTATACTGAAGGTTGCTCATTGTAGGCTACTCCTCATTTAGTTTACTTAATTCTGTAATTTTAATTCAACTTTTCTTTCATTGCTTAGAG
376	CCAGACCAGTTCAAGTGCGAGGA[T/C]GGCACCTGTATCCACGGCAGCAGACAGTGCAACAG	24	[T/C]	NODE_1_length_214_cov_23.168224	CCAGACCAGTTCAAGTGCGAGGATGGCACCTGTATCCACGGCAGCAGACAGTGCAACAGCTTGCGTGATTGTGCAGATGGCACCGACGAAGTCAACTGCAAAAACTGTGAGTGTTCAACCAGAAGTAATGTCGTCCCGAACGAATGTACATGGTGTTGCTACACTACAGAACGTTTCCGACACGAGGTCATTTTTGTGTCGGTGTTCAGTTATTCCTGTATGAGTTGGGTCAAAATATGCTCAA	P98155	VLDLR_HUMAN	VLDLR	VLDLR_HUMAN Very low-density lipoprotein receptor OS=Homo sapiens GN=VLDLR PE=1 SV=1
377	GTAAATAAAACGAGTTTGAGATCAAATAACTGAAAAAA[G/T]AAAACAAACTTGGAGGAAAA	39	[G/T]	NODE_1_length_236_cov_63.898304	GGGTAAATAAAACGAGTTTGAGATCAAATAACTGAAAAAAGAAAACAAACTTGGAGGAAAACTGGGAGAAAAATTCGAAGCTATGTTCGAATACTTATACTAACCACACTAACCATACTATTTGTAACGTACATTGAGTATATAGTATGCTTTTTGGTCATAGTATGGATAGAGTTAGTATTCCAAAAGTTCCCGGATGTCATACTACATTCGCCAAAAAACAAAGTATACACGCAGTGGACACTATTTCCGTACTTTTAGGGCCT
378	ATCGTCTGAGACCAAC[A/C]ACCCAGACAGCTGATGAAACTGTGGGTTTGTACAACCAAAGA	17	[A/C]	NODE_1_length_226_cov_49.314159	GCAGGATCGTCTGAGACCAACAACCCAGACAGCTGATGAAACTGTGGGTTTGTACAACCAAAGAATTTCTACACAAACTGTCAGAAACCGTCTCAGGGAGCTCATCTGTGTCCTCATCTTGCTCACCATGGTCTTGACCTGACTGCAGTTCGGTGTTGTATCTGACTTTAGTGGGTAAACACTCACCGTTGATGGCCACTGGCACCCTGGAGAAGTGTGCTCTTCCCAGATGAATCCCGGTTTCAACTGTAAATCA
379	AGGAACCGCCC[C/T]TGCACAGCAGAGGAGGGGCCGTGATAAGTGTAATAGAGATTGTCATC	12	[C/T]	NODE_1_length_221_cov_40.705883	AGGAACCGCCCCTGCACAGCAGAGGAGGGGCCGTGATAAGTGTAATAGAGATTGTCATCTATGGATCTGTTAGGGCAGTATGCGAATTAGAGTTGGTCCATGGTGTCTTGGATGATTTTGTTGTGAGCCATGACCAGCATTTCATGGCTATAGATGTGAGTGCTACGGGGCGATAGCCATTTAGGCAGCTTGCCTTGGCGTTCTTGGGCACAGAGACTATGGTGGTCTGCTTGAAACAAGTTTGTATTATA
380	AAAGTTAAATGAATCTCCCAGTGTGGGTTGGA[A/G]AGCAGACTGAACCAGGTTTTCCTCTA	33	[A/G]	NODE_1_length_232_cov_47.676723	CAATTTACTTTTTGTCCCGAATACAAAGTCTTATGTTTGGGGCAAATCCAGCACAACACATTACTTAGAGCCACTCTCCATATTTTCAAGCATAGTGGTGACTGCATTATGTTATGGGTTTGCTTGTAATCGTTAAGGACTGGGGAGTTTTTTAGGACAAAAAAATTACAGAATGGAGCTAAGCCACACAAAATCCTAGAGGAAAACCTGGTTCAGTCTGCTTTCCAACCCACACTGGGAGATTCATTTAACTTTCCTGCAC
381	CCCTGTCTGATTGATGTTGTTCCTGTGAAGAAAGC[G/A]GAGGGACAGGTCATCATGTTCAT	36	[G/A]	NODE_1_length_176_cov_61.926136	TTTGCAGGCCCTGTCTGATTGATGTTGTTCCTGTGAAGAAAGCAGAGGGACAGGTCATCATGTTCATCCTCAACTTCCAGGAAATCATTGACCCCTCCCTCAAGAAACCAGGTCTGAGACAGAGGGTGGCCCAGGGCTGGGTATGGGCAGGTCAGTGTGGAAGTGTGTGTGTGATACTGTCTGTCTGTCTGTCTGCATCAACCTGT	Q12809	KCNH2_HUMAN	KCNH2	KCNH2_HUMAN Potassium voltage-gated channel subfamily H member 2 OS=Homo sapiens GN=KCNH2 PE=1 SV=1
382	GTAGATTAGAAGGCTGTCAT[C/T]AGAGCTTTGGGCCCTGGGAGAATCCCTCTGGAGATGTT	21	[C/T]
383	AACAGACCCAGGTCTGCCACCTCCCTCACCACCGT[A/C]CCGTTAGGCAGCTTCAGGTCATC	36	[A/C]	NODE_1_length_231_cov_53.129871	CAGGAACAGACCCAGGTCTGCCACCTCCCTCACCACCGTACCGTTAGGCAGCTTCAGGTCATCAGCCGGGTTCCCGTCACAACACCCTGGGAGACACACCAGCAGGGAGTAAAAGGTGCTTAACCAACGTGAGACAAGGTGCAACCAAATAATAGTATGAGCATTGAGAAGGAAGAGGCGCAACTCTCGATCACAATTTAAAAACAACTTGATACTTTATTTACAAAACTGTTACGGATACACTTATATTCATCACATGTA
384	GCTGAAATTCAATTCAAAAT[A/G]CGAAAAGCTTCATTATCTATCCAAAAAATGTCTTTGGC	21	[A/G]	NODE_1_length_220_cov_43.759090	GTTTGCAGGGCTGAAATTCAATTCAAAATACGAAAAGCTTCATTATCTATCCAAAAAATGTCTTTGGCATGAGGCTCACATGCAACACATAAAAACACATCCTCTTTAATTGTATTTTTTTTAAATCATCACTGTGTGTCTTGTAAATCACTGTGTGTTTTTATTTAATGAAAATAACTCCTAGATTTGTTATCATTTACTTCACTGAGCCTCATTTTGGCCCTTGAAATGCTTAGTCTGATCATGTGGG
385	CTTAATTGAATCGCCAGTTGAACTGTGTTTCCTC[T/C]GACACATTGGTGCAGATGGCTTCC	35	[T/C]	NODE_1_length_163_cov_16.711657	GCGCATCCAACCCGGAAGCCAGCCACACCAATGTGTCGGAGGAAACACCGTGCACCTGGCAACCTTGGTTAGCCCGCCACAGGAGTCGCTGGTGCGCGATGAGACAAGGATATCCCTACCGGCCAAGCCCTCCCTAACCCGGACGACGCTAGGCCAATTGTGTGTCGCTCGCTTAACCCGGAAGCCATCTGCA
386	TGTGCGTAATGACGGATCCCAGGACCGGT[G/A]GTTCGTATACTGGCGACGTCAAACTCCGG	30	[G/A]	NODE_1_length_215_cov_25.446512	CATACACTGCTACTAGATTTATACATGGTTTATGAACTAATATGCTGGATTCAAAACGTAGCGTTTTTCACTTTAAAATATTATGTGACTGGTGCATCCAATATAATGTTGTATTGGTTGCAAGAATTATTTAAACATTTTCTTAGAACTTTATTTAATTACAGTCACACCTACTCCCGCTCCTCCCCGGAGTTTGACGTCGCCAGTATACGAACCACCGGTCCTGGGATCCGTCATTACGCACA
387	CCCTCAACATCCGCATCGGCACCCACAT[C/A]AAGAGGGGCCCACGGGCCTCCAATAAGGAC	29	[C/A]	NODE_1_length_166_cov_38.096386	CCCTCAACATCCGCATCGGCACCCACATCAAGAGGGGCCCACGGGCCTCCAATAAGGACTCAGGCTGTAGGATCCGCAGGCGGAGACGAAGGAGGAAGGGGCTGAGTCTGGCCACAGAGGGGGGAGGTTCCTCCAGCCAGAACCAGCACCTCACCCACCCGCCCCTCATTCCATCTCCCACCCCCACCCCCACCTC
388	GCCTAGACACTGTGTTCTAAAGCAACACTGTCACGACTTC[C/T]GCCGAAGTTGGCTCCCCT	41	[C/T]	NODE_1_length_150_cov_12.026667	CAATCCCGCACAAAACAAGGGCGGGTACACATACTTTAAATAAGGAATCTCATTAAGCACATACAACAGGACACAGGTGAAACTAATAAGACAAAACAAACAGACAACGAAAAAGGGATCGGTGGCGGCTAGTAGGCCGGTGACGAAGACCGCCGAGCACCGCCCGAACAGGCAGGGGAG
389	CTGACTGATCGTCAGTTGAACAGTGTTTCTTCTGACACATTGGAGCTAAGCGGG[T/A]GGGT	55	[T/A]	NODE_1_length_230_cov_42.573914	GCTGAGAGGTCAAATATACTATTTAGACTTTCTACTACCAAGTTTACACCTTGGCTATTGCAGCAAAACATTTTGTCCCCCCTTTTTCTCCTAATATGAATTACGATTTTGTCTCATCACTGTAACTTCCCAACGGGCTCAGGAGAGGCGAAGGTCGAGTCATGCGTCCTCCGAAACATGACCTGCCAAAAAACACCCACCCGCTTAGCTCCAATGTGTCAGAAGAAACACTGTTCAACTGACGATCAGTCAGCCTGCAG
390	GGAGTATAGGTGGTGTTA[G/A]TGTTCGCTTTGTCAATAATTGTTGCTAGTGTATTTATTTA	19	[G/A]	NODE_1_length_242_cov_23.115702	TCTGCAGGGGAGTATAGGTGGTGTTAGTGTTCGCTTTGTCAATAATTGTTGCTAGTGTATTTATTTACTTACTATGTCTTATAGAAAAATTCCATGCATCACTGCATATGTGTTTGTTATCTAACTACTTTACTCTCTCACCTTTCCACTTGTGCATGGACTCCAGTGACCTCCCCCTACACCCCACAAAGTAACCAATCAGCAGCAGAGTGACCCCTAGGAGCCCAACTATCAGCAGCAGCAAAGGGAGACTGGGAGGGCTCTGTCCAGAG
391	CTGATGATCCGGACC[C/G]TCTCTTCGCCCTAGTTTGGAACAAACTGTGGAGGGAATCCGGG	16	[C/G]
392	TGGCAGTATACACATGACCAGCCGTAACAGCAGTAC[C/T]GAGAGGCAGAAGCATAACTGCA	37	[C/T]	NODE_1_length_223_cov_38.053810	CTGCCACTGCAACCTCGTGTATATCATCACCATACTGTACAATAGCCCAGGCTATGGCCCTTTCACTGATACCTTGCGTCCTTTCATCACATCCTCTCATCGCCTCCTTTTGAAAATGACAGAGGAAAGCGAGGTGAGGAAATGTGGAACCAGGATCCAAGGAGATGTGCTTCTAAGAAATGTGACTCTCCTTATGCAGTTATGCTTCTGCCTCTCGGTACTGCTGTTACGGCTGGTCATGTGTATACTGCCA
393	ATTTTTCCTTTGCTTAGCTCTATTCCGTTTATTTTTAT[A/C]AAAAAAAAAAACTCTAGTTC	39	[A/C]	NODE_1_length_216_cov_12.953704	ATTTTTCCTTTGCTTAGCTCTATTCCGTTTATTTTTATAAAAAAAAAAAACTCTAGTTCTTGCCGATGACAAGCATACCCATAACATGATGCATCCACCACCATGCTTGGAAATATGAAGAGTGGTAGTCAGTGATGTATTGTGTTGGATTTGCCTTAAATATAACACTTTGTATTCAGGACATGACGTTTTTGCAGTTTTACTTTTGTGACTTATTGTCACACCTTGGTCAATATGTTTTGTGTT
394	TTCAGGGTCACCTGGGAGTCGGGGGAGGACAGAGAGAAAGTCAGGGATA[A/G]AGAGAGGAG	50	[A/G]
395	AGGCCTTTCTACCCTGTCACTGCAGGAGGCCTTTCTACCCTGTCACTGCAGGAGGC[C/T]TT	57	[C/T]
396	GAACACAGTCAATTCTCCCAAGCCTCACCTGGATAAATGATGCAAGC[T/A]GACTGTTGCCT	48	[T/A]	NODE_1_length_214_cov_17.990654	GAACACAGTCAATTCTCCCAAGCCTCACCTGGATAAATGATGCAAGCTGACTGTTGCCTCTGTAACGAAGCCCCTTCACCAAGCTGCCTGAGTAGAAAGACAAAATTAGCTTGTCCTTTCTTTTGTAGTAATGCTAGTGTGGGTAGAGGGGGGAGAAAGGGGGAGGCAGCTCCTTCCTGCTGAATTTGTTTTGGGGGTGAGGGGGAATGAGTGGGAGGGAGGTGATAACTCTTTGTTCGTTTCA
397	TACAGTGCATGTTAGTCATTTAGCAGAGGCGCTTATACAGAGCGACTTA[T/C]GGGAGAAAT	50	[T/C]	NODE_1_length_230_cov_50.978260	TGCAGGTACAGTGCATGTTAGTCATTTAGCAGAGGCGCTTATACAGAGCGACTTATGGGAGAAATTATGGTTAAGTGCCCTGCTCAAGGGCACATTGACAGATTTTTAACGTAGTCGGCTCGGGATTTGAACCAGCAACCTTCGGTTACCATCCGAACGCTCTTAACCGCTAGGTTAACTGCCGCCCAGAGTCCAGCCATAGTACTAGTACAGTATTAGAATCTCCTCAAGTCACCCAACCCTGCTGTCCCCACCAGCCC
398	ACTCAGTCTAAAATAGGTTGACTTTTTTTTT[T/A]AAATAAAATAATTCACCACACCTTATT	32	[T/A]	NODE_1_length_218_cov_10.577982	ACTCAGTCTAAAATAGGTTGACTTTTTTTTTTAAATAAAATAATTCACCACACCTTATTGGATTTAACATTGCGGAACCAATTTTCTTTATTGTAAACATAAGTTTAATTGTAAACATTTTGAAAAGACACAAATGTCAATGACAAAATTGGCGCCCCGGAGCTAGTACTTGGTAGCACAGCCTTTGGCCAAGATGACCGCAGACAAATGCCTTTTCGTAGCCATCAATGAGCTTGGTGCACCTTTCT
399	TAGAAAATAT[A/C]CTGATAAAATAAACATCCTATAAATCACATTGGCTATGCATGACCTGT	11	[A/C]	NODE_1_length_221_cov_11.402715	GGTAGAAAATATACTGATAAAATAAACATCCTATAAATCACATTGGCTATGCATGACCTGTCTGCAATGAACTTTAAATATTCAATCAACTATCAACTAAGTCACCCGGAACTCACGCTAGCAAACTTGAAACATTGTATAAAATATTCTGTGCCCTCATAGTTTCCCGTGCCAGTGACCTTGGGACATACACAGCTGTAGGCTATTTGTGCAAGGGATAAGAAGTAATCAGGTATTTTATGATGTTTCCC
400	CATCAGCTA[G/T]GTAGCCAAGTGATCATAGGGGGCAGCAATCGATGGAACAGGGAAGCCGC	10	[G/T]	NODE_1_length_214_cov_9.121495	CATCAGCTAGGTAGCCAAGTGATCATAGGGGGCAGCAATCGATGGAACAGGGAAGCCGCGGAGTAGTCGTTACTACGCTAGCACGCGGGTGACACGGCGTTTAAAGTTAGTAGCCCGTGGCTAGTGGAAGCGTCTGCTCCGACGGAGGCCAGTTGAATGCACAGTGGATGGAGTGCTCGTCGGCAGACCAGTCGTGGTGGTGCGGCGGGGCGCCGTGTCGACAAAGGATCCAATCCAGATGGCG
401	TTGCCGCGCGACCCGCCCAGGGCCCCGC[C/T]CCTGATGGGTGCAGGGCGGAACTTGGAGCG	29	[C/T]	NODE_1_length_231_cov_14.978355	TTGCCGCGCGACCCGCCCAGGGCCCCGCCCCTGATGGGTGCAGGGCGGAACTTGGAGCGGAAGGTTACAAAGGAGAGGCTCTTGCTGCGTTGTTTGTCACAGCCGGCTGACCTCATCCTCATCTCCTCGTTCTCCTCTTCTCCCTCCACACAGTCATGTAGAACCGTGCGGAACAGACGAGCCACCTCGTAAACTTCCGGCTCGGTCTTTGTCACCAGATTCCTGAACCTGGGTAGAGGACAAAGGTAAAAAAGGAGTTTG
402	CTGACTTGTCTTAAT[T/C]GATGAGTCATGTGAGTCATGTGAAAGAAATGCTATAACCCCCA	16	[T/C]	NODE_1_length_209_cov_22.775120	CTGACTTGTCTTAATTGATGAGTCATGTGAGTCATGTGAAAGAAATGCTATAACCCCCAGCCACATCTTGCTAAGTGGATGGGTCTCCAAAGAAGGTGTAAACAGTACAGCCAAATGGTTATTTGTACAGTAGCAATAACAGAAAAATGTCAATATTAATCAAATAATATACAGTATGTATAATAACAATATCAAAAACAATATCAGTGATAGATGAGGTAGTTATATGCATACAATCA
403	CAGTCAGGATGTCTCTGTGTATGTCAGAGTGT[C/G]TTTTTGCCTCTTGATTACGAGAGGAC	33	[C/G]	NODE_1_length_184_cov_16.336956	CAGTCAGGATGTCTCTGTGTATGTCAGAGTGTCTTTTTGCCTCTTGATTACGAGAGGACTTGTCATTAGAACTGCCTTTCCATGGATAGCCAACAGGCAGCCCGATCCTATACCCCAAGACCCTAAACCGTGGCTCTGCCACTCCTCTGTGTCCTCCTCCCTGATTGGCTCGGCCCAGGCAACCCAGAGATGATGGCCCCAGCCAGCATGGAGA
404	CTCCATCCAATAGGAGACCTCAATACTTCGTTCCGATAGGATAGACAAA[G/A]GACAGCTCA	50	[G/A]	NODE_1_length_244_cov_54.643444	GCAGGCTCCATCCAATAGGAGACCTCAATACTTCGTTCCGATAGGATAGACAAAGGACAGCTCACTTCCTTGTTTGTCTTGTTGGGGTTGGTCTGCATGTACAGTATCTCTATTGCGGATGGTGGAGTCAGATTAACTGTCTGATTTAGACTCCTACAGATACAGCTTCCTGTCTTCTGGGTGGATGGCTGTCTGTTGTTGATGTGGCGATAAAGTTTTTCCTGAAATATAAATTACACTGGCTTTTACATATATACATTTTTATTTGCCTTCA
405	AGTTAGAGTTAGGATCCACACTGAACTGGTTGCCTTTTTCAAGCGAGA[A/T]CAAACAAAGC	49	[A/T]	NODE_1_length_223_cov_57.834080	AGTTAGAGTTAGGATCCACACTGAACTGGTTGCCTTTTTCAAGCGAGAACAAACAAAGCATTTTGCCCAAAGTTTTCTGTGCACTATATTACATCTGGCCACGATTTCAATAGAAATGTCTACAATTTGAACGAGAATATTTGCCTTGACCTTTTGATTAAAAAATAATCAGGTCTTTCAAATGTTAATTTGCTTATTAAACACATAATGTTATAGATGACTAGACGGTTAATAGAAATACACACAGACCTCA
406	AGGACATAGAGATACATCAGGTGTTGTTACGCATGTGCACACACACACACACACACA[C/T]A	58	[C/T]	NODE_1_length_135_cov_29.711111	CTGTACATAGAAACGTTGTTTGGCAAGTGCTTTAATCAAGGCTGTTGGAATTTCATAATGATCAATGATAGCTTAATCTCATCCACCAGCCGGCTATTTCTCTCTATAGCAATTACCCTTGGGACAAGGTTAATGGTACTGTACTAGCTTCACAACAACAAGAAA
407	CAGTTCCTGTGGAGTTTCCGTCTGCCTGGCGAGGCTCA[A/G]AAGATTGACAGGATGATGGA	39	[A/G]	NODE_1_length_235_cov_43.059574	TGCAGGCAGTTCCTGTGGAGTTTCCGTCTGCCTGGCGAGGCTCAAAAGATTGACAGGATGATGGAGGCCTTTGCCCAGAGATACTGTCACTGCAACCCTGGGGTCTTCCAGAGCACTGGTACACACACTTACCATCGTTATAACAGAGGTCTACTAGCCACTTCTCATCCTATGGTTCCGCTCTCTCCTCAGATACGTGCTATGTGCTGTCGTTTGCTATCATCATGCTGAACACCAGCCTCCACAACCCCAACGTGAGAGACAA	Q2KI41	CYH2_BOVIN	CYH2	CYH2_BOVIN Cytohesin-2 OS=Bos taurus GN=CYTH2 PE=2 SV=1
408	GTCATGACTCTGTCCTAG[T/C]AAATGTTCCATCCAGCAGGGTCATGACTCTGTTCTAGTAA	19	[T/C]
409	CTGCTGATGGTCCCGGGGCTGGCTGCTAACGGGCTGGTCCAGGGGCTGGCTGGGGG[T/G]CA	57	[T/G]	NODE_1_length_227_cov_17.762115	CTGCTGATGGTCCCGGGGCTGGCTGCTAACGGGCTGGTCCAGGGGCTGGCTGGGGGTCAATCTCATCGTCTTCTTCCAACTCGCTGTCAGACTCCGAATTGAACGAGACATGATCCTCATATTCTGAAAATTCTTCATCTTCCAAAGTGGGAGTATGGTGTATGGTCCTAATAGTAGAGACATGTAACTTAATACAGTGCACCATGTTTTTTAAATAATGCACTGCTCACATGTCATTTTATGAAAGGAAAGAGACA
410	CTTATCCTGACATCAC[T/C]CTCCAGCATGACAATGCCACCACACACAGAACAAGCAGTATG	17	[T/C]	NODE_1_length_233_cov_57.351933	CTTATCCTGACATCACTCTCCAGCATGACAATGCCACCACACACAGAACAAGCAGTATGACTGATTTCCTGGAAGACAGTGTTCTGCCATGGCCAGCGAAGAGCTCAGATCTCAATTCCATTGAGCACGTCTGGGACCTGTTGGATCGGAGGGTGAGGGCTAGGACCATTCCCCCCAGAAATGTCCAGGAACTTGCAGGTGCCTGCATGGTTATTTGCATGGTTATTGGTTATTATGGTTATGGTTATTTGCAGGAACTTGCA	P34257	TC3A_CAEEL	TC3A	TC3A_CAEEL Transposable element Tc3 transposase OS=Caenorhabditis elegans GN=tc3a PE=1 SV=1
411	TGTTTGAGGAGCTCTTCAGCTT[T/C]GCCTGTCCCAAGTTCCTGTCCCCGGTGGTGCCCAAC	23	[T/C]	NODE_1_length_225_cov_25.386667	CAGGTGTTTGAGGAGCTCTTCAGCTTTGCCTGTCCCAAGTTCCTGTCCCCGGTGGTGCCCAACTACGATAATGTGCTCCCCAACTACCACAAGGAGCCCTTCCAGCAGCAGCTCAAGGTGTTCGCAGAGGAGGTGCAGCAACAGGCCCAGCTCTCTACCATCCGCAGGTAACGAGTTATCTCTGAGAGTCTGGTGAGCTGCTACAGTCAGTCAAGTTCAGCACCTCCCTGTTTCACTTCGTTTAAAAATATTTCT	Q7T2A5	EIF3L_DANRE	EIF3L	EIF3L_DANRE Eukaryotic translation initiation factor 3 subunit L OS=Danio rerio GN=eif3l PE=2 SV=1
412	TAGGCCTAGATAATATCACTGTTACTATACAGAC[C/T]GTGTTTGGGTTAGCTGGAAAACAC	35	[C/T]	NODE_1_length_235_cov_46.382980	GGTAGGCCTAGATAATATCACTGTTACTATACAGACCGTGTTTGGGTTAGCTGGAAAACACTTCAACGATGGGGGCAAAACAAAGTGATCTGCAGTATGTGATAACATCACGAAGCTGCCCCCTACAAATGTATGTATATGCTATGTAAACACTGGAGCCTTGCACGAAACACCAACACATAGTATAAGGATTTGTATCTTTCTTTCTTCAGGATAGGCTCTTGTGAGTGTGTTGTCGTACATGGGGTGTTTATATAGCCATTGA
413	CACTGTGAAACAGACAGGAGACAGGGTGCTCTC[C/A]TTTTTCTCTCTCCTCCCTCCCTCTC	34	[C/A]	NODE_1_length_186_cov_30.123655	CACTGTGAAACAGACAGGAGACAGGGTGCTCTCCTTTTTCTCTCTCCTCCCTCCCTCTCTCTTAATTGTATTTGTTTATTAATCCATTTTCCGCCCACTTTTCCCTGTTGTTTGTGTTCTTGCTCCAATGGGCTTTTGCTCCGTCGCTGAACCTTTAACCGGCAGACACTGACCTTTCAGTAGATTCCAAAAGACTCTGTAAGACAACCCCCCCCC
414	TAGTT[G/A]TTCACTATGCTACAGGACAGGTGTGAGGAGCCAACAGGTAGTTATTCACCCTG	6	[G/A]
415	ACTGGTTCGAAGTC[C/T]AGCCAATGCCAGGCTGGAGTCTGGCCAGTGTTTTTTTACTGCAG	15	[C/T]	NODE_1_length_222_cov_66.445946	ACTGGTTCGAAGTCCAGCCAATGCCAGGCTGGAGTCTGGCCAGTGTTTTTTTACTGCAGTGAAGTTCCTTGTTGGAGCCTGGGTTGAAGTGATAGTTTAGTTCTCCTTTGGCAAACATTTGTGATATGGAACTACCCTTTAAAAACACCTGCTCTTTCCATGACATAGACTCACTAGGTGAATCCAGGTGACAGCTATGATCCCTTATTGACGTCACTTGTTAAACTACTTCAATCAGTGTAGATGAATGGG
416	AGAGGAGGGGAAGAGGGGACCCAGAGGAGAGCCCGGCGCTGCTGGACCTCT[C/T]GGACCTC	52	[C/T]
417	GCAGCAGT[A/G]ATGATCTCCCCGACACGGGCCCAGATACGACCCGACTCCTTGGAACAGAA	9	[A/G]	NODE_1_length_231_cov_41.056278	GCAGCAGTAATGATCTCCCCGACACGGGCCCAGATACGACCCGACTCCTTGGAACAGAACGGGTTCTGAGCAATGACCTCACGGAGCAGCAGGATGTCGTGGCGGGCGGAGAATCGCACCTGTCGCTTGCGGGGAGTGGTGGAGGGGCCGGCGAGGGAGAAACCTGGGGAGAGGAAGGGGGACGGAAAAAGTGAGAGGCGATATCTAAGTCGTAGACTATTGGTATAGAATCCTCATATGACCTTTGCCAAGAGGTCTGGG
418	GTGACTGTTTGCCCCCATTT[T/C]CCCCAAAACCCACCTCCCTTATCTGCCTAGGGAGAGCA	21	[T/C]	NODE_1_length_216_cov_25.046297	GTGACTGTTTGCCCCCATTTTCCCCAAAACCCACCTCCCTTATCTGCCTAGGGAGAGCAAAGGAGCGAGTGACGAGGGCCAGGGAACACTGTTTGGTAAGGGCATGTCCTGCCCTGGCCTAACTCTGTTCCTGTCCTCTTCCAGGGGCCTCCGGGGCCACAGGCTGACCAGCACTAGGACAGACCTCCCAGCCTTGTTTTCGCACCGAGGTATGAGCCTGACTCTGGGCTGGCTGACGGAGACAGA
419	TTA[T/G]TACTGTTGGTGTCTCCCCTAGAGAACATAGAGGGGTTTCAGTTAGGTTTTTATTT	4	[T/G]	NODE_1_length_238_cov_72.029411	TTTGCAGGTTATTACTGTTGGTGTCTCCCCTAGAGAACATAGAGGGGTTTCAGTTAGGTTTTTATTTTTAAGATGCTTGGCATGCTCAATGTGACGTTTTCTCCAATAGACGTTTATTATACCATTGAATCAATTAGAACCATGATGTTATCAGGAAAAAATGATGTAATGTGCTCTGGAAATTCACTTACCCAATGAGCTGCTCTTGGGATAGATCTCTTGAGAATGGCATGAAGTCTGTAACACTCAGCCGTGAGCTGGCCCTCCT
420	GAGAAACGTTGTAGCATGGCAGA[G/A]GAATAGAGAGAGGAGGATCGGGGCTAGTCGCATTA	24	[G/A]	NODE_1_length_240_cov_53.854168	TGCAGGGAGAAACGTTGTAGCATGGCAGAGGAATAGAGAGAGGAGGATCGGGGCTAGTCGCATTAGAAGGGGTGGGAGATTAGGACACGTTGGACGGGCTATGAGGCATGGCTGAGTGAAATAGGAATCCGGACTTAATGAAGTGGTCATTAAAGAGCTCAGCCATTTGCTTCCTGTCAGTAACAACCACATCATCAACATTAACCTCTTGCTTCTACTCGGGACGCGTGCGTCCCAACTAGAGCTCTGGAAATGCAAATGCGCTACGCT
421	GGCGTTGGTGAGGCCAAAGGGCATGACCAGCTGT[T/A]CGTAGTGGCCGCTGGCAGTGTTGA	35	[T/A]	NODE_1_length_231_cov_45.848484	ATGCAGGGGCGTTGGTGAGGCCAAAGGGCATGACCAGCTGTTCGTAGTGGCCGCTGGCAGTGTTGAAGGCGGTCTTCCACTCGTATCCACCCCAGGTGGTAGGTGTTTTGTAGATCCAGCATGGAGAAAACAGTGGCCCCCTGGAGCAGGTCGAAGGCAGAGGAAATTAGTGGTAGTGGATAACGGTTCTTCACAGTAATGTCATTAAGTCCTCGGTAGTCAATGCACGTGCGCAGGGTCTTGTCCTTTTTTTCCACTAAG	Q05654	RTF21_SCHPO	RTF21	RTF21_SCHPO Retrotransposable element Tf2 155 kDa protein type 1 OS=Schizosaccharomyces pombe GN=Tf2-1 PE=2 SV=1
422	A[G/A]GAGAAGAAGCAGGAGAAGCAGAACGGCCGCCTCAAGAACAACGGCACGGCGGTCACC	2	[G/A]	NODE_1_length_218_cov_23.729359	TGCAGGAGGAGAAGAAGCAGGAGAAGCAGAACGGCCGCCTCAAGAACAACGGCACGGCGGTCACCACGGAGACGGAGCCCGAGAACAAGCCCACGGAACCCACCTGGGTGCATGACATCTTCCAGGGAACTTTGACCAATGAGACGCGCTGCCTCAACTGTGAGACGGTGAGTCAGCGCTGGTAGACCCTATAGAGGGATTTCTGGGGTAGTGGGTTTTGTGGAGCCTCTCAAGCCGCCTGATCTCAT	A5WWB0	UBP46_DANRE	UBP46	UBP46_DANRE Ubiquitin carboxyl-terminal hydrolase 46 OS=Danio rerio GN=usp46 PE=3 SV=2
423	CGCGACACAAAACGCA[A/G]AAATATAAACATCACAAATGGTCCTTTTGTTAGATTAATTCC	17	[A/G]	NODE_1_length_179_cov_15.100558	TTTATCGATTATTCACATTAAAAAATACCTAAAGTTGTATTACAAAAGTAGTTTGAATTGTTTTGGCAAAGTTTACATGTAACTTTTGAGATATTTTGAAGTCACGTTGCTCAAGTTGGAGCCGGTGTTTTTCTGGATCAAATGCGCCAAATAAATGCACATTTTGGATATATATCGACGGAATTAATCTAACAAAAGGACCATTTGTG
424	ATCAGTATGTACCCTGCGGGACGGTCAAGCTAACGTA[A/G]GCTAATGTGATTAGCATGAGG	38	[A/G]	NODE_1_length_216_cov_37.412037	ATCAGTATGTACCCTGCGGGACGGTCAAGCTAACGTAAGCTAATGTGATTAGCATGAGGTTGTAAGTAACATGAACATTTCCCATTACATAGACATATCAGATATGGACAGAAAGCTGAAATTATTGTTAATCTAACTGCACTGTCCAATCTACAGTAGCTATTACAGTGAAATAATACCATGCTATTGTTTGTTGAGAGTGCACAATTATGAACTTGAAAATGTATTCATAAACCAATTAGGAAC
425	CCGAG[T/G]TCCTTTACTCTCTCAACATCAACTCCACTACTCTCCCCTTCTAAAAATAGGTT	6	[T/G]	NODE_1_length_217_cov_13.599078	CCGAGTTCCTTTACTCTCTCAACATCAACTCCACTACTCTCCCCTTCTAAAAATAGGTTAGGCATATGCCTTCCTTGCTTTATATTAGGCAGGTCCTCTTTGAAGCGTCAGGATGGGGATCCATTTTCCTCCCTTCATCCCCTCCTTTATATCTCCTTTCATCTGCCCCAGACAACACAAGGCCCCGAAATGGAAGCCTTTAATTAGATTGAAAACCTTCAAGGCGAGAGAATTTATATTACAGTGA
426	AAGGATCATTGG[T/C]ATAGATCAAGAATCAGCCAGCTACCTGTACACATAACTCATCCTCC	13	[T/C]	NODE_1_length_231_cov_22.346321	ATGCAGGAAGGATCATTGGTATAGATCAAGAATCAGCCAGCTACCTGTACACATAACTCATCCTCCTAAAACTTGAAAGCATTTTACAGGACAGTAATCATCCCCTTCACTCAAAATTCAGTCACAGCAGCAGCCAGACAAAATATAATTAAAACAGATAGATATGGGGCCTTTTTTAGTCTGTTGGTCCCTCGAGTATACAGCATATTGCACTTTCACTGTACATGTGTAGCTATAGCACTTTAAATTCATTTTTTTGTG
427	ACGTGGAGCC[T/C]GTGTTCTTGAGGGGAGTGGGAGAAGACGAGTATGTCATCAATGTAGAT	11	[T/C]	NODE_1_length_234_cov_25.991453	GCAGGACGTGGAGCCTGTGTTCTTGAGGGGAGTGGGAGAAGACGAGTATGTCATCAATGTAGATGAATATGAACCAGTTCAACATGTTGCATTCACCAGAGCCTGGGTATCCGGGTGTCAATGCACGGGCGCAGGGTCCTGTCCTTTTTCTCCACGAAGAAGAGGAAGAGGGATGGATAAATCCAGCAGCTAGGAAGTCCCCAATGTAGGTATCTATAGCCTTGGTCTCTGGTCCCAACAGAGAGTACAGATGTCCCCAGGGCA
428	AGCATTGAAAAAAAATGAAAAAAA[C/A]CTCCCGGGCCCCTAACATAGAAATCAGAGTGTTT	25	[C/A]	NODE_1_length_234_cov_46.303417	TGCAGGAGCATTGAAAAAAAATGAAAAAAACCTCCCGGGCCCCTAACATAGAAATCAGAGTGTTTCAGATTAAAATAACATACTGAACAATATGTGTTATTAAATGTACTAACTAGAAGCTTCTGCTGCACTATACTACAATTATGCAGATACTAGATACTACCACCTTCATCCTTCAAACAGTATAGCACACATTTTTGATTCCTAATGTTTTAACAAAAGCTGTCTCTGTCATGAGATTTGTATGATGCTTTAATATAAATA
429	AGAGTACATTAAGACGTGGAGGCCGCGGTACTTCATCCTGAAGAG[T/C]GATGGCTCCTTCA	46	[T/C]	NODE_1_length_209_cov_58.995216	TTCTTCCTGCTGACGGACACAATCTGTGTTAACATGACTAGGAAACTCTCATCATCATCCAAGTACCACCAGGCTCTAGAAGTTGGCCCAGAAATGACAGACACCAACCTGCCACAGAGAAGTTGTTGAGGGGTGGGAGGCTGTGGTCGGACGACATCTCTGGCTTCTCCTTGTAGCCGATGAAGGAGCCATCACTCTTCAGGATGAAGTACCGCGGCCTCCACGTCTTAATGTACTCT	Q6IP76	AKT2B_XENLA	AKT2B	AKT2B_XENLA RAC-beta serine/threonine-protein kinase B OS=Xenopus laevis GN=akt2-B PE=2 SV=1
430	CTACATCTTCCTTTATCATCAGATCCTTTATATAGCACTTCAC[C/T]AACAAGACAGTATCC	44	[C/T]	NODE_1_length_220_cov_60.345455	ATGCAGGCTACATCTTCCTTTATCATCAGATCCTTTATATAGCACTTCACCAACAAGACAGTATCCGAGTCCCAATCAGCGCCCTATTCTCTATAAAGTGCACTACATTGGACCAGGGCCCACAGGCCCATAGTGAACTAGGTACGAAATAGGGTGTAATTTGGGACAAAAGGCAGTAGCAGCTATAGAGTGAAATCAGGTCATATGAAAATAAACCTCTGAATGAGTAGGCGTAATTGCACAACGTTAG
431	ACTGTCCATTAATCACGGTACTCCATTCTGCTTGTTTATGTTTTATCTGT[C/T]GGCCCCAG	51	[C/T]	NODE_1_length_245_cov_83.302040	GCTATGCAGGACTGTCCATTAATCACGGTACTCCATTCTGCTTGTTTATGTTTTATCTGTCGGCCCCAGCCGCACTCAGTCTCTGTGTGTAGTTAATCCGACCCTCTCTGCCTAGTCTCTGCCATTTTACCTGCTGTTGTTGTGCTAGCTGATTAGCTGTTGTTGTCTCACCTACCGTTTTAGCTACCTCTCCCATTCAACACCTGTGATTACTGTATGCCTCGCTGTATGTCTCTCTCAAATGTCAATATGCCTTGTATACTGTTGTTCAGGTT
432	AAGGGTACCACATGAAGGAGGAGGCTGTTTTCCTTGTAAC[G/A]CAGCATTGAGCATTGAGA	41	[G/A]	NODE_1_length_227_cov_16.396475	AAGGGTACCACATGAAGGAGGAGGCTGTTTTCCTTGTAACGCAGCATTGAGCATTGAGATTGCCTGCAATGACAGCAAGCTCAGTCCGATGCTGCTGTGACACACCGCCCCAGACCATGACGGACCCTCCACCTCAAATCGATCCCGCTCCAGAGTACAGGCCTCGGTGTGACGCTCATTCCTTCGATGATAAACGCCAATCCGACCATCACTCCTGGTCAGACAAAACCGTGACTCGTCAGTGAAGAGCACTTTTT
433	AAGTCTCCAGAGGGTTGTGCATAGAGGAGAGACAAGGTAACCTACTT[G/C]GAACAGAATGG	48	[G/C]	NODE_1_length_213_cov_47.276997	GAAGTCTCCAGAGGGTTGTGCATAGAGGAGAGACAAGGTAACCTACTTGGAACAGAATGGACTCCTGTCTGTCAGCTGAGCAGAGACACAACACCACCACATATTAGTGACAGTTTACCTGCAAAGAAAGAGGAACTGAGAGAGAAATGGATCTCATTTAGAAAAGAGAAACTGTCATTCTCATTTATTGAATCTGCATAAAAACTGACAGAGTGAAAGTTATTATTTTATTTAAATCAGATT
434	TGTGAAGGAGAACAGCATAGACAGCCTGGTATTTGACACCCTCAT[C/A]CCCAAGCCCATCG	46	[C/A]	NODE_1_length_225_cov_42.360001	TGTGAAGGAGAACAGCATAGACAGCCTGGTATTTGACACCCTCATCCCCAAGCCCATCGTCCAGAGATACCTCAACCTGCTCATGGAGCATCGCCGCATCATCCTCTCTGGCCCCAGCGGCACCGGGAAGTCCTTCCTGGCCAGCAAGCTGGCAGAGTTCATTGTCACCAAGTCTGGTCGAAAGGTCACGGAGAGCAACTTGGCTAGCTTCAACGTGGACCAGAAATCCAGCAAGGTAAGAAAACGCTCAGCCAA	Q5TZ18	NAV3_DANRE	NAV3	NAV3_DANRE Neuron navigator 3 OS=Danio rerio GN=nav3 PE=2 SV=1
435	AAGACATCAAAGCAGACTCCACATGAGGGCTTTCTTGACAACAA[A/T]TGCCCCATTCTACT	45	[A/T]
436	CACCCGGCCC[G/A]CCACAAGGAGTCGATAGAGCTCAATGAGCCAAGTAAAGCCCCCCGGCC	11	[G/A]	NODE_1_length_187_cov_6.737968	CACCCGGCCCGCCACAAGGAGTCGATAGAGCTCAATGAGCCAAGTAAAGCCCCCCGGCCAAACCCTCCTCTAACCTGGACGACTCTGGGCCAATTATGCGCCGCCCTATGGGACTCCCGATCACGGCCGGTTGTGATAGAGCCAGGAATCAAACCCGGGTTTATAGTGACACCTCTAACACTGCAATGCAGTGCCTTAGACCGCTGCAACACTCGGG
437	ATC[T/C]TCTGTGACCGGCTACCCGGACAACTGATGAAACTGTGGCTTTGCACAACCAAATA	4	[T/C]	NODE_1_length_228_cov_45.350876	TGCAGGATCTTCTGTGACCGGCTACCCGGACAACTGATGAAACTGTGGCTTTGCACAACCAAATAATTTATGTCAGAAACTGTCTCGGGGAAGCTGATCTGCATGCTTGTCATTCTCACCAGGGTCTTGACTAAAGTAGGTAAATGCTAACCTTCAACGACCACTGGCACGCAGGAGAAGTATGCTCTTCACGGATTAATTCCGGTATCAACTATACCGGGCAGATGGCAGACATTGTGTATGGCGTCGTGTGGATGA
438	GTGTAGTGGTGTATATCGATGATATTCTGATATACTCTGCTACA[C/A]GCGCCGAGCATGTG	45	[C/A]	NODE_1_length_208_cov_40.331730	GCAGGGTGTAGTGGTGTATATCGATGATATTCTGATATACTCTGCTACACGCGCCGAGCATGTGTCCCTGGTGCGCAGGGTGCTTGGTCGCCTGTTGGAGCATGATCTATATGTCAAGGCTGAGAAATGCTTGTTTTTCCAACAATCCATCTCCTTCCTAGGGCATCGGATTTCCACTTCAGGAGTGGAGATGAGTAATTGGCCGACTCCAACCACGGTAAAGGAGTTGCAGCGTTTT	Q7LHG5	YI31B_YEAST	YI31B	YI31B_YEAST Transposon Ty3-I Gag-Pol polyprotein OS=Saccharomyces cerevisiae GN=TY3B-I PE=3 SV=2
439	CTGAAAGCAATGTCC[A/T]GCTGAAGTCGCCTTCCTCACAGAGTATGCTTCTACCATGAGCC	16	[A/T]
440	TGACCATAATGGTAAATGAATGGAGGTAGTGAATATGTTA[C/T]TGGCTGTGCGGTTACATC	41	[C/T]	NODE_1_length_232_cov_24.409483	TGACCATAATGGTAAATGAATGGAGGTAGTGAATATGTTACTGGCTGTGCGGTTACATCTGTACCATTGAAGCTGAGATATCCAGGGGGTATTTCCTGTACTAGTAGGTGTATAGTGTAGTGTCTCTTCCATACAGTGGGGCAAAAAAATATTTAGTCAACCACCAATTGTACAAGTTCTCCCACTTAAAAAGATGAGAGAGGCCTGTAATTTTCATCATAGGTACACTTCAACTATGACAGACTAAATGAGAAAAAGAAAT
441	GTGAGGAAAGAA[G/T]AGGTCTTTACTTTGTGACATAAACGTGATGCCTGTCTCAGATATGC	13	[G/T]	NODE_1_length_233_cov_31.484978	GGGTGAGGAAAGAAGAGGTCTTTACTTTGTGACATAAACGTGATGCCTGTCTCAGATATGCAGATACACAATATATTTTGTGTTTTTTAATATTTTATTGCTATGTAACTGTTATGAAAGTTGTATTGTCAATTTTGTTTTGTATTTAAAAGTAGTGTACATGACACTGCAACAAAATTTCCCCATGGGGACAATAAAGTCAGTAAGTCATTTTGGGATGTAGAAACAATGAAAGAAAGACCTCACACAAATGAAAATGAAAT
442	AGGAACC[A/G]CCCCTGCACTGCAGAGGAGGAGCCGTGACACTACACAAACTGATTTCATTA	8	[A/G]	NODE_1_length_147_cov_108.510201	AGGAACCACCCCTGCACTGCAGAGGAGGAGCCGTGACACTACACAAACTGATTTCATTATTTATTTACTAGCTAACTAAATAATAACACAGAACAACATACACACTTACATGAGACAAAGGTCCCTAGTGGACTGACAAGATATGACGGCTTGTTACAACATAATGTTAGATGGAGA
443	CTGGGTTTCGACTTGAGGTATTTCAGAAGGAGAGCATAAAGCAAAAC[C/T]GAGAGGGACGT	48	[C/T]
444	AATGTGAAATTGACTGGTTCATCTCAATGGCTCGTTAGGG[T/G]TGATTTCAGAATGTCACT	41	[T/G]	NODE_1_length_184_cov_49.972828	AACCGAAGGCGTTGTGAATTTTGGGCCAGCTCTGAAGTATGTGATAGTTGGCTACTAAACGAGTTGGAAAAAGTGGGTTTGGTGTCAGTTTGTATCAGTTTGGTGTCAGAATGATATCTAATTGACTGATGGACGATGACTTGCTGGTGACTCTTGTCCATTTGCAATATGTTTAAACAGTGATGTACCATCACCAAAAGTGACATTCTGAAAT
445	CGATGGAGGGAGGGATCAGAAGAACAGATGAATAAAGAGG[A/G]CAATCTGTTTACATCAGC	41	[A/G]
446	TT[A/T]TGGTAGCGGGCCGTGTCGGAGGCACTGTATTGTCCTCAAAGTGAGCAAAGAAGTTT	3	[A/T]	NODE_1_length_229_cov_24.834061	TTATGGTAGCGGGCCGTGTCGGAGGCACTGTATTGTCCTCAAAGTGAGCAAAGAAGTTTAGTTTGTCTAGGAGCAAGACATCGGGGTCCGCGACAGGGCTGGTTTTCATTTTGTCGTCCGTGATTGACTGTAGACCCTGCCACATACCTCTCGTGTTTGAGCCGTTGAATTGCGACTCTACTTTGTCTCTATACTGACGCTTAGCTTGTTTGATTGCCTTGCGGAGGGAATAGCTACACTGTTTGTATTCGGTCATGTT
447	GACATGTG[A/G]GACACGCATGTGGTAGATGTCTACCTCTGGAGGTAGTGTGGGAGACATCT	9	[A/G]	NODE_1_length_209_cov_55.990429	TTTCAGTTTTCCCCTCCCCACTACTAGTAATTATTGCTTGAGAAATTGTTCTTTGCTAAGAAGCTATTTTCGTTTATTTTTTACAATTTTAATTGAAAATAATCACAGTAAGACTCTTAATTGTTACCCAGAAATGATTTGATATTGAGGCAAAGCAGATGCAATGGACGTTTAAGAGATGTCTCCCACACTACCTCCAGAGGTAGACATCTACCACATGCGTGTCTCACATGTCCCTG
448	TGAGCCAGATCAGCATCCAGGTGAGCAAGCACATGGG[T/C]GGGGTCAAGGTCATGGCCACC	38	[T/C]	NODE_1_length_245_cov_44.265305	CCAAACTGGATGTAAAGTAACAAAGTTCAGTGTCAGTCACGCAAGCAAACAATATCCATAATGCATGTAGAGCTATAATCAGCTGCAATTCTTCACACATTGGATATGACACTCTATAACCCTTTCGACTGCCCGTCCCCCGTGACTGAGTGGTAGTTACCAGTCTCGTCCAGGCGCATGATGTCGTCCCTCAGGTTGGTGCCTCCCGTGGTGGCCATGACCTTGACCCCACCCATGTGCTTGCTCACCTGGATGCTGATCTGGCTCACCTGCAT	Q0IHV9	DDX6_XENTR	DDX6	DDX6_XENTR Probable ATP-dependent RNA helicase DDX6 OS=Xenopus tropicalis GN=ddx6 PE=2 SV=1
449	TGATTAACATGTTGACACTGATGCCTGATTTTAAGGGTGTGTTGAGAC[A/T]GTGGAGGACC	49	[A/T]
450	TCCTCCATGGCCCCCTCCATCCAGTTGTTGAA[A/G]GGTGCCGCCCTCTTGGCGTACTCCAG	33	[A/G]	NODE_1_length_194_cov_20.206186	TCCTCCATGGCCCCCTCCATCCAGTTGTTGAAAGGTGCCGCCCTCTTGGCGTACTCCAGGTACAGCTCGTCAATGGACTCCAGCTGCTTCTCTGTCCTCTGTGGGGGGAGAGACTGGGGTCAGGTACCTGCTGGGAACACTACAATCTGACAGGGATTGAACATGAGAGTCAGAAGTGGGGTAAGGGAAACCCTGGTAGAAAGTCTGTGTGTCTACACATTTTT	Q2PFV7	ACTN1_MACFA	ACTN1	ACTN1_MACFA Alpha-actinin-1 OS=Macaca fascicularis GN=ACTN1 PE=2 SV=1
451	CCTCCAGCCCCAGCGACA[C/T]CATCCAGAAACAGGTGGTGATGAAGCAGAATGCTGTGATA	19	[C/T]	NODE_1_length_215_cov_62.018604	GCAGGCCTCCAGCCCCAGCGACACCATCCAGAAACAGGTGGTGATGAAGCAGAATGCTGTGATAGAAAATCTGAAACAGAGGAAGACCATGACTCCAGCAGAGCGGGAGGAGAACCAGAGGTATGGCTGCCATTATTCACAGACATGACCCTTACATAACGACATTAATATGAATTACAGTTCATTACAATATGAATTATGTTTTATCTATTTGTCAGTTCCAAAACCTTATTATGCTTAATCCT	Q12830	BPTF_HUMAN	BPTF	BPTF_HUMAN Nucleosome-remodeling factor subunit BPTF OS=Homo sapiens GN=BPTF PE=1 SV=3
452	TGTTTGGAAGTTGCTCCCAA[T/G]GATGAACCAGACTTGTGGAGGTCTACAACTTTTTTCTG	21	[T/G]	NODE_1_length_127_cov_99.244095	TGTCATGGCTTTAGAAGCTTCTGATAGGCTAATTGACATAATTTGAGTCAATTGGAGGTGTACCTGTGGATGTATTTCAAGGCCTACCTACAAACTCAGTGCTTCTTTGCTTGACATCATGGGAAAATCAAAAGAAATCAGCCAAGACCTCAGAAAA
453	CTAAAT[G/T]ACAGTTTATGGAGAACGCTGTTATTTATATTGCAAAAAATATGGATGCTCTT	7	[G/T]	NODE_1_length_224_cov_24.370535	CTAAATGACAGTTTATGGAGAACGCTGTTATTTATATTGCAAAAAATATGGATGCTCTTTCTACTTGGAACAGGCAGGTACGCTTGACCTTACTCATGGTTTCCTCACATGTAAAGGTGGTGGAATTATTTGTCAGAATCTGTAGACACACCTCCGCCACATTTATTTTATCTCCACCCCAAACGCGTACCTCGCTGGCGTTGATGTTTCCCCCATGCTTAAATTTAAGGTCAGAATATGCGTAGAGAGAGAAA
454	CAGTCACTGAGTCCGAGGTGCTAAAGGAGCTCCTGAAACTTGACCCAGAT[A/G]AGGATTTA	51	[A/G]	NODE_1_length_191_cov_10.827225	CAGTCACTGAGTCCGAGGTGCTAAAGGAGCTCCTGAAACTTGACCCAGATAAGGATTTAGATCCTTTCTTTTTTAAAGTTTGCTGTCCCCATCATCGCCAAGACTATCTCTGACCTCTTTAACCCGTCTCTCCTTTCTGGGGAGGTTCCCATTGCTTGGAAGGCAGCCACGGTTCTTCCTTTATTTAAAAGGGGGAGATCAAGCTGATCCTAACTGTTATA
455	AGGTAGAGCATGTTGTTTCCAACCTTAAA[A/G]CAACAAAGAAAGTTAGCAGGTCTGTTAGG	30	[A/G]	NODE_1_length_225_cov_48.417778	GAGGTAGAGCATGTTGTTTCCAACCTTAAAACAACAAAGAAAGTTAGCAGGTCTGTTAGGAAATGCTTTTGTCACACCATCTGGATAAGGGCATTTCTGCTCTGCACCAGAAATACTCTAAATGGGGAGATGGGAAAACTCCATTCGATTCGTATTATTATCTCTTTCCTTTCCAAATCTCATGATGTGACGATGAGACATGTCTGTATCTAGTGGGATTTTTATTTAGCAGAGTGACTAGCAATTGCTGTGAAG
456	TTTACAGACAAGTG[C/T]TTATCATTAAAATGTAGAATTCAGAATCCATTAGATTAACAATG	15	[C/T]	NODE_1_length_220_cov_25.700001	GGTTTACAGACAAGTGCTTATCATTAAAATGTAGAATTCAGAATCCATTAGATTAACAATGTGAATAAAAGTGCATGTTAGTCATGAAGAATGAGTCATCGAAGGAAGGTAGGAAAGACCTCATTAAGTTTCTGGTGCGTCTCCAAGGGGAAATGTGGCAGCCATATCTCCAAAAATATCTAAAGCAGGGACAATGAACAAGGCCATACAATGACTCAACAACTACACCTTTGCGAGACAAGCCAAGATT
457	GGCTCTCGATAAGGCAGATCAGGTTCAGGTTTGACGGACAGCCAATCAACGAGAC[G/A]GAC	56	[G/A]	NODE_1_length_239_cov_48.606693	CTGCAGGGGCTCTCGATAAGGCAGATCAGGTTCAGGTTTGACGGACAGCCAATCAACGAGACGGACACACCTTCACAGGTACACTGCACAGACAACTGGCAGCTCTCTCTAAACACCCTCTACTCACTCTATTCTCTTATCTCATTCTTAATCACTCTAAAGCACAGCTTCTCTGATGCCATTATCTTGTCTCAACTAAAGCACACCTGCTCTCAATTAACTTGATTACTTTCTCACAGAACTTCCCACTCACAGAATCTCCCCCCTCA	Q6DI05	SUMO3_DANRE	SUMO3	SUMO3_DANRE Small ubiquitin-related modifier 3 OS=Danio rerio GN=sumo3 PE=3 SV=1
458	TGGAGCTGGAGGACGGCACCCTACAGCAGGAGGCTCCTCCCACGGTGGGCTC[G/A]GAGCAG	53	[G/A]	NODE_1_length_219_cov_50.045662	CGTCACTAATAACTATGTTTTACGTGTTCAAGACCAGTGAGTCTGTGCCTTGTCTAAACTGATGCCTTCTAACATGCTGACACTCTTACCCTCTTCCTGTCCCAGGGGCTGGTCACTCAGCTGGGTCTCCAGTGACACCTGTTGGCCGCCGTCCACCACCTGCGTCTGGCCCAGTTCCAGCATGCCCTGCTGCTCCGAGCCCACCGTGGGAGGAGCCTCCTGCTGTAGGGTGCCGTCCTCCAGCTCCAC
459	GAGAAACTTTGTAGTGGTGTAGGGGATGAAGAGGGAGGAGCATC[A/G]GGGTAGTTGCATTA	45	[A/G]	NODE_1_length_234_cov_64.705132	CTGTAAAACGGTTAAAGACCTGGAGAATAAACCCTCCTCCTCACATCTGCCCATGTCCCTTAATGTTGATGATGTGGTTGTTACTGACAAGGAGCACATGGCTGAGCTCTTTAATCACCACTTCAATAAGTCAGGATTCCTATTTGACTCAGCCATGCCTCCTTGCCCGTCCAACATTTCCTCATCTCCCACCCCTTCTAATGCAACTACCCTGATGCTCCTCCCTCTTCATCCCCTACACCACTACAAAGTTTCTCCCTGCAC
460	GC[G/A]TGTACTGTTCTGTACTATACTGAGCAGCCAGCCCTTCACCTGAACCAGACCCAAGT	3	[G/A]	NODE_1_length_231_cov_18.445887	GGCGTGTACTGTTCTGTACTATACTGAGCAGCCAGCCCTTCACCTGAACCAGACCCAAGTCACAGAGCAGTGGGGTATCAGTGTTTAGAGCCAGCAGCGTCCGGCCCTCTCCTCACGGCCCTGTCACAGACTGAAGGTGTCCACCCAGGAAACAGCAGTTACGTTAACCTCAGTTGGCTCCCACCAAACCCAGCATGCAGCAGGCCAGTCCAGGCCCACATACTGCAGATTTATACTCACTACTGTGGTCTGTACTTTGAC
461	CACTGTGGAGGAGC[T/A]GGTTCCTCCCTTAGTGCCCGCTCGATGTCCGTGTCCACCTCCCA	15	[T/A]	NODE_1_length_213_cov_24.122066	CAGGCACTGTGGAGGAGCTGGTTCCTCCCTTAGTGCCCGCTCGATGTCCGTGTCCACCTCCCATACTACCGGTGCTACCAGCTTGGCAGACGGAATGATGGGAGTAGGATCGATGGACCAGTCATCAGTGTCATATAGGCGGGACAGCGCGTCGGCCTTAGTATTGAGGGAACCTGGTCGATACGAGATCGAAAAAACGAAATCGGGTGAAATACATGGCCCACCTTGCCTGACAAGGATTCA
462	AGAGGGCGACT[A/T]AGGGCGGGTATAAACCCCCCTTTTACTGCTGCAGGGGCACATTCACA	12	[A/T]	NODE_1_length_224_cov_28.174107	ATGCAGGAGAGGGCGACTAAGGGCGGGTATAAACCCCCCTTTTACTGCTGCAGGGGCACATTCACAGCTACTCCCTCTCCCCTCCAAACCAGCCCTCCCCCATTACTAAAGCCCCCCATAAAAAGCAGCAGCCCTGCCGCCACAGGGGAGGGATTGACCTACCCAACCTACCCACTCAGCCATCCAAATAAAATGTCATCACTATAACACTATTCTATCAAACTCAAGCATGTTTTCTAATTGTGTGCCTGTGT
463	ACCCTGCGAACGGGCTCAGGAAA[T/C]CCTGTACCTCCTCTCCAGCAGGGTTCAGAGCTGTC	24	[T/C]	NODE_1_length_138_cov_44.695652	TTGCAGGACCCTGCGAACGGGCTCAGGAAATCCTGTACCTCCTCTCCAGCAGGGTTCAGAGCTGTCCACTGGGAACGGGTTACAGTCCAGTAGACCAGGAAGTACTACGTAGAGGGACTGGAACACACACACACACAAACACACACACACACAGCCACACACACACAC	A7UA95	RADIL_DANRE	RADIL	RADIL_DANRE Ras-associating and dilute domain-containing protein OS=Danio rerio GN=radil PE=2 SV=1
464	ATGGACT[G/A]AGACCAGCCACCCGGACAGCTGATGAAACTGTGGGTTTCCACAATGGAAGA	8	[G/A]	NODE_1_length_221_cov_32.932125	ATGGACTGAGACCAGCCACCCGGACAGCTGATGAAACTGTGGGTTTCCACAATGGAAGAATTTCTGCACAAACTGTCAGAAACCATCTCAGGGAAGTACATCTGCGTGCTCGTTGTCCTCACCATGGTCTTGAGCTGACTGCAGTTCGGCATCATAACTGACTTCAGTGTGCAAATGTTCACCTTCAATGCACACTGGCACGCTGGAGAAGTGTGCGCTTCACGGATGAATCCCGGTTTCAACTGTACCGG
465	GACGGGGGCTGGGATTTAAAAAAAA[T/A]AAATATATATAGGCCAAAACACACACCACGACA	26	[T/A]	NODE_1_length_211_cov_60.559242	GACGGGGGCTGGGATTTAAAAAAAATAAATATATATAGGCCAAAACACACACCACGACAAGAGAGACACCACAACACTACATAAAGAGAGACCTAAGACAACAACATAGCATGGCAGCAACACATGACAACACAGCATGGTAGCATCACCACATGACAACAACATGGTAGCAACACAACATGACAGTAGCACAACATGGTATCAGCACAAAACATGGTATAAACATTATTGGGTACAGACA
466	CGACGTGCAGATGTTT[C/A]ATTTCTCTCTCATGCTCTCATGGCTGAAGCCAGCACAATTTC	17	[C/A]	NODE_1_length_232_cov_35.646553	CGACGTGCAGATGTTTCATTTCTCTCTCATGCTCTCATGGCTGAAGCCAGCACAATTTCCTACTATTTGTGTCCAGGTTAAACGTGGGACGTCCCTCATTATAAACAGTCGGTTAAATTCATGGTTATTGCATCATTTTCAGATCTATTAGAAGCGATTCATAGACAAAACAATGTAATTTAACCAATTGACTGGCCAGAGATCAGGGCATTCATCAGCAAAGACGCAGTGCAAGCTGATAGTATTTTAGACAACCAAATTG
467	GGACAACAACAATCAAGCCTGAT[T/A]CACACAATAGGGCCCAACTGTACTGGCTCGAATAT	24	[T/A]	NODE_1_length_231_cov_6.904762	GGACAACAACAATCAAGCCTGATTCACACAATAGGGCCCAACTGTACTGGCTCGAATATTTTATTTTCACATTTTCATAGACACATGGATCTAGAGGTCTCTAATGGTTGAGTCTTGGTCTGGGTCTCACTGGTTCTGTTCCAGTCTGTCCTTTCATCATCTCTGGTATATTCAGTGGTATATATTCAAACATCAACATCATCCACTCCTTAAAGGTTTCTTCTGCACTGTTCAAGTAAATGTAAAAAAAGAGATTGTTTA
468	ACTTGCATTTTGGA[A/G]TGTGGTGTCCTCTTTATTAAAGACAGATCTCTCCCCATCTTAAC	15	[A/G]	NODE_1_length_249_cov_80.136543	TGCAGGACTTGCATTTTGGAATGTGGTGTCCTCTTTATTAAAGACAGATCTCTCCCCATCTTAACAACCATTGAATTGATATGTTTTGACCATGACAGTTTACAATCTAAGGTAACGGCAAGTAATTTAGTCTCCTCAACTTGTTCAACATCCACACCCTTCATTACCAGATTCAGCTGAGGTCTAGAACTTAGCGAATGACAAATACAATGTTCTTAGTTTTTAGAGATGTTCAGGACCGGTTTATTACTGGCAACTCATTCAAAACTCACTGCAACT
469	GTCTCCTACTGATGAGGA[T/G]GCTAAAGAGAAGTCAGACGCCATGCCCAACATCTCAGACA	19	[T/G]	NODE_1_length_248_cov_66.693550	GTGCAGGGTCTCCTACTGATGAGGATGCTAAAGAGAAGTCAGACGCCATGCCCAACATCTCAGACATCATGCTGAGGAAACTCAAACTGCACAGAGGGCTACCAGGCTGGTGGGTAATCACAGTATTTAGACTGACAGGGAATTACCTTTTACAATATATTTTGGTCTTTCTACTTACATACTGAACCTATATTTCCTCTTTGATTCTATTGCAGTGCACCTCCACTCACCGAAAAAGAAGTTGAGGTGAGTATCTACTCTGAAGAGTGTATTATACA	Q9Y6F6	MRVI1_HUMAN	MRVI1	MRVI1_HUMAN Protein MRVI1 OS=Homo sapiens GN=MRVI1 PE=1 SV=2
470	GCTTGACAT[G/T]AACCTCTTTTCCTACTTGTCTTTCAGACAAGGAGGTTACTGAAAATGTT	10	[G/T]	NODE_1_length_202_cov_18.019802	GCTTGACATGAACCTCTTTTCCTACTTGTCTTTCAGACAAGGAGGTTACTGAAAATGTTGTGGTGCTGTTTGATGCAAGAAACCACTTGACAGAATAGAATGCATTATTCCCATTATTATGCTTCTGGTTCTGCTACTTTTATCAATTTCGCTGGTCTCCTGTGTTTATTAAATGGATCATGGAATGGAACATTTTAAATGGAACATTTTTGTTGTCCAGGGGACAGAACTT
471	CCCACGGTCCCTAAGGAGTGTCAGAGACAGGTGGA[G/A]GCCCCGGAGCTGCTGGGAACGGC	36	[G/A]	NODE_1_length_234_cov_55.183762	AGGCCCACGGTCCCTAAGGAGTGTCAGAGACAGGTGGAGGCCCCGGAGCTGCTGGGAACGGCCTGCTCACGGCAGTGTAAGAACGGACACTGCACCCCCACCGGGAAGTGTTGCTGCAGCACCGGCTGGGAGGGACCCTTCTGCAGAGTGGGTGAGTCAGAGAAAAGTGCTGTTTGAAGTGTTCAACCATAACCTAGAATATTAGTAGAACATTACATAATAACCCTCTGCAGAGTAGCTGAGACCTACTGTATAACAAGAGTT	Q96QV1	HHIP_HUMAN	HHIP	HHIP_HUMAN Hedgehog-interacting protein OS=Homo sapiens GN=HHIP PE=1 SV=3
472	GGGAGACAGGTGAACACATGTTAACAGGACGTACCATACAGGA[A/C]CTACCATACAGGACC	44	[A/C]
473	TAGCATTAGCTAGTGCTAGTCGGCTGTACCTGCGCCTATACGGCTGTATTTTAC[G/T]TCCT	55	[G/T]
474	ATCATCTGAGACCAGCCACTCGGACA[T/G]CTGATGAAACTGAGAAGTATTTCTGTCTGTCT	27	[T/G]	NODE_1_length_212_cov_61.070755	ATCATCTGAGACCAGCCACTCGGACATCTGATGAAACTGAGAAGTATTTCTGTCTGTCTGTAATAAAGCCCTTTTGTGGGGAAAAACGCATTCTGATTGGCTGGGCCTGGCTCTCCAGTGGGTGGGCCTATGCCCTCCCAGACACACCCATGGCTGTGCACTTGCTCAGTCATGTGAAATCCATAGATTAGGGCCTAATGAATGTATTTCAATTGACTGATTTCCTCATATGAACTGTAACT
475	AGGG[G/A]GAGAGAGAGAGGGTAAGATGAAGGTAAGAGAGATTCAGAAGAGATGGACAGAGA	5	[G/A]	NODE_1_length_229_cov_55.842796	TGCAGGAGGGGGAGAGAGAGAGGGTAAGATGAAGGTAAGAGAGATTCAGAAGAGATGGACAGAGAAGGTCAAATAGATTGGAGAGAGAGAGAGGGATGCAGACAGGACACACACAATGACAAGGGAGGAAAGAATGTTTAGGGCGACTGAGAATGGCGGTGAGAGGAGAGGGAGCTCTGAGACTGGCGTGGCTTCCCCAGCGCATTAACACTGGCCCGAGATGGAGAGAGCGAGAGGGAGGGAGACAGCCGGGCAGATG
476	AATATCTATCTCATGGTTAGTTCC[T/G]AGTATAATGCAACTCATACATTTATACTCAGAGC	25	[T/G]
477	AAGTGTATCACATGAGGGAGAAGGATATCTTCCCTGTA[A/C]CACACATCGTTGAGATTGCC	39	[A/C]	NODE_1_length_226_cov_43.491150	CGTTTGCAGGAAGTGTATCACATGAGGGAGAAGGATATCTTCCCTGTAACACACATCGTTGAGATTGCCTGCAATGACAACAAGCTCAGTCCGATGATGCTGTGACACACCGCCCCAAACCATGACGGACCCTCCATCTCCAAATCGATACCGCTCCAGAGTACAGGTGTGACGCTCATTCCTTGGACGATAAACGTGAATCCGACCATCGCCCCTGGTGAGACAAAACCGCGACTCCTCAGTGAAGAGCACTTTT
478	GCTAGATCTAGGATAGAATGTGATACAGGATAGAATGTGATA[C/T]AGGATAGAATGTGATA	43	[C/T]
479	AAGGGTCCCACATGAGGGTGGAGAACGTCTTCCCTGTAAC[G/A]CACAGCGTTGAGATTACC	41	[G/A]	NODE_1_length_240_cov_27.308332	TGCAGGAAGGGTCCCACATGAGGGTGGAGAACGTCTTCCCTGTAACGCACAGCGTTGAGATTACCTGCAATGACAATGACAACAAGCTCAGTTCGATGATGCTGTGACACACCCTCCAGACCATGACGGACCCTCCAACTCCAGATCCCGCTCCAGAGTACAGGCCTCGGTGTAACGCTCATTCCTTCGACGATAAATGCTAATCCGACCATCACCCCTGGTGAGACAAAACCACGACTCATGCCAGTCCTGTCTGGCCCAGCGAAGGTG
480	ACAGAGAGACGCTATGCATTCTAATGACACACACACATCTG[T/C]AGACACACACACACCTG	42	[T/C]	NODE_1_length_236_cov_8.008474	CTATGCAGGACAGAGAGACGCTATGCATTCTAATGACACACACACATCTGTAGACACACACACACCTGCAGACACACACACACCTGCAGACACATAAAAACACACACTAACAGAGACACACTTACAGAAACACACAGGCTTCCAGATCAGTGTCTGGCTTCTAATATGAGTTATCTCCACTTGGCTAACCAGACCATCACACCAGCACTCTACATCTCAACCAAACAACAACCTTGTCCCACTGCAGTTAAACCGTTAACCACTGA
481	GTGAACATCATCAAGATATCCTTCAAGAGGAAACGCTTCCTTATGCAGCTCAGAC[A/G]CAA	56	[A/G]	NODE_1_length_249_cov_54.887550	GTTTGCAGGGTGAACATCATCAAGATATCCTTCAAGAGGAAACGCTTCCTTATGCAGCTCAGACACAAACATGTGAGTCCTGATTGGCTCAAAATTGCGCCCTGCTCTCCTATTGGCTGACCTTAGTGTTGTCTTCATAACCTGTGTGTGTTCCAGGGGGAGACGCAGGACTGTGTGGTGAGCCTGGTCCTGCCGTGCCCCAGGGCCTGTAAGAACCTGTGGAGGTCATGTGTGGACCATCACTGCTTCTTCTACACCAACCTGGCAACCTGTAGCCCA	A2ALK8	PTPN3_MOUSE	PTPN3	PTPN3_MOUSE Tyrosine-protein phosphatase non-receptor type 3 OS=Mus musculus GN=Ptpn3 PE=2 SV=1
482	[T/C]ATAATGGTTTATAACTTGTTATAAGAACGTATAAGCATTTGTTAAATGTATTATTCAT	1	[T/C]	NODE_1_length_240_cov_46.099998	CGTGCAGGTATAATGGTTTATAACTTGTTATAAGAACGTATAAGCATTTGTTAAATGTATTATTCATCTAAGTGTGTCTTGGTGTGTGTGTCCCATGTCCAGGTACTTGATCAGACCAGACCCTCTGTCTCTGTTGCCTAACCAGGGGGGCACTAGGAAGGTCAGCAACAGCCGCTCCGAGGGCCACAGGTTCGAAACACAGAACAGCACCCATTTGTGAGCGTAGACAACAGAACTAAACAGAACTAGAGTGTGAGTGGAGAAGGAAAC
483	CTGCTGATGAGCCGGTTGCTGACAGGCTGGTCCTGGG[G/T]TTGGCTGTTGACGGGCTGATC	38	[G/T]
484	GCCC[A/G]TGCCAGGGCAGCCTCAGCCCTCAGCTCTGGGGTCCTGGCCCCAGTAGGGAGGGA	5	[A/G]	NODE_1_length_222_cov_49.009010	GCCCATGCCAGGGCAGCCTCAGCCCTCAGCTCTGGGGTCCTGGCCCCAGTAGGGAGGGAGAGAGGGAGGTTCTGGCTCTCAATAAAAGCCTGGCAGGAGAAGCCATCAGGCCTCGTAAAGTCCAGCTCTCTGCTATAACACAGTTAGTCCGAGTCAGCAGCATCTGCCCTCAGCCCATGGTATGAGTGAAAAGACCATCTTACCCTGTCTGTCATATTTAACACAAGGCTTTTAATGGCCTGGCAACAGTAT
485	CAGACTTCCTCCTCTAGACTATAGT[T/C]CCGCCCACCCCAACTCAGAGTACCAGGAGCATC	26	[T/C]	NODE_1_length_234_cov_34.568375	ATGCAGGCAGACTTCCTCCTCTAGACTATAGTTCCGCCCACCCCAACTCAGAGTACCAGGAGCATCACCAGCTCAGAGTCTATCAGGGCCCGCAACACGAAGGGGCTGACACTCTGGCAGCCATTAGCACGGTGAGAACAACATGATAGACTGGAGGTGTGTGACTATAGCAGTAGTGTCCAGGAAAGATAGAGAGACAGAGATACTTTGTAATCAAGATATGTAGCTACTGTATGTGTATATGGGGGAATCACATGTTGTTTG	Q7ZT82	FOX1L_DANRE	FOX1L	FOX1L_DANRE Fox-1 homolog-like protein 1 OS=Danio rerio GN=fox1l PE=1 SV=1
486	AAGGCTTCCACATGAGGGAGGAGGATGTCTTCCCTGTAACGCACAG[C/A]GTTGTAATGACA	47	[C/A]
487	TAGTCTTGAGAAGAGCCATC[C/A]GGGATCTCTTCCAGGTACGGTGACAGAGGCGGACAAAC	21	[C/A]	NODE_1_length_230_cov_37.413044	GCTCATTGGGTCGTCTGCCAGCCTGTCCTCTGGGTTCCACCCTCAGTCCAACAGCCAGTCAGAGCGAGAAAATCAAGAATACGCCCGCAAAACCCTCCCCTGCTCTGCCACTGGGCTCTCACCTTTCGAGTGTTCCCTGGGTTATTAGCCCCCACTCTTCCTGGAGCAAGAGGAAGAGGTTGGCATACCCTCGGCCCAGATGTTTGTCCGCCTCTGTCACCGTACCTGGAAGAGATCCCGGATGGCTCTTCTCAAGACTA
488	TGAAGCCGATCCTATTGAGCTGCCTGAACACGCACCCACTTCT[C/G]CTCTTCTTCTCAGAT	44	[C/G]	NODE_1_length_181_cov_62.254143	TGCAGGTGAAGCCGATCCTATTGAGCTGCCTGAACACGCACCCACTTCTCCTCTTCTTCTCAGATGGTTTAACCAGCTTAAAGACAACAGAAAAACACTCAAACAAACTCAATCTGTGCTGGGTTCCAATTTACATCCCTCTTCCTTCCCCCTTTTTCTCTCTGTCTCTGCCTTTCTCTCGCTCTGTCTCTCTGGGTCTTTCTCTCTCTCT
489	AAGGGTACCACATGAGAGAGGATGTTGTCTTCCCTGTAACGCACGGC[G/A]TTGAGATTTCC	48	[G/A]	NODE_1_length_231_cov_44.324677	GATGCAGGAAGGGTACCACATGAGAGAGGATGTTGTCTTCCCTGTAACGCACGGCGTTGAGATTTCCTACAATGACAACAAGCTCAGTCCGATGATGCTGTGACACACCACCCCCGACCATGACGGACGTTCCAGCTCCAAATTGATCCCGCTCCAGAGTACAGGCCTCGGTGTAACGCTCATTCCTTTGACGATAAACGCAAATCCGACCATCACCTCTGGTGAGACAAAACCGCGGCTCGTCGGTGAAGAGCACTTTTT
490	CCAACTCTCGACGGACATCAACGTTAAT[G/C]GTCGATGAGAGCCCTGTCGTTCCATCCCGC	29	[G/C]	NODE_1_length_191_cov_13.120419	CCAACTCTCGACGGACATCAACGTTAATGGTCGATGAGAGCCCTGTCGTTCCATCCCGCTCCAGCGGCCAATGTCCGAAATTCCAGTGAGAACTCCTGGGCGCTCCTCGTCTCCTGCCCTAGGTGGAACAAACGTTTCAACTGCCGCTCTACAACTGCCGCTCTACCTTTGGGAGGGTGGTCGAAGAATGCCCGGAAGCGGCGGGTGAAGTCTGTGAAGTC
491	CCCATAAGA[G/C]TGAGCCGTGTATGTAAATTGTCCCTATTTGATATGTTGTGGGAATGGGA	10	[G/C]	NODE_1_length_214_cov_65.425232	GCAGGCCCATAAGAGTGAGCCGTGTATGTAAATTGTCCCTATTTGATATGTTGTGGGAATGGGAGGGGATACGGAGTGGGACGTCCACTCCTATAGGTCTGCCATTTCAGAACTGTGTCGTCTTAAAAGAGTATTACTGTTTTAAGTTCAATGGAAGGAGATGCATTTTTATGGTGTGTAAATGTTTCAGTGGTTCGTAAGTCATAAGAGTGATACCAAGAGCCAGTGTGTGTATAATAATAAT
492	TCAAACAGGCTCTGTGAAAACTCCTTGACTTGCTCCAGAAGGGCTTTCAC[A/G]GCTTGTTG	51	[A/G]	NODE_1_length_225_cov_16.244444	CTGGCCTGCATTCCATCTTCCCCCAGTGTTTCAATAGATACCTTGGATACTTAATCCCAGTCTCCTCGTCTGAGTCTGCTCTTGGGTTTCCCTGTTCCACTCCACATAACAGTACGATCTGGCCAAAGAGATGAACCCCAGCGGACTCAGATCCTCTCCACCAAACCCTCGCCGGCCAAGGCGCCCTGCTTGAGCAACAAGCTGTGAAAGCCCTTCTGGAGCAAGTCAAGGAGTTTTCACAGAGCCTGTTTGACC
493	CGGTACAGGATGGT[C/A]GTTTTACCAGCTCCGTCCAACCCCAGGATCAGGATCCTCATCTC	15	[C/A]	NODE_1_length_238_cov_57.264706	ATCTGCAGGCGGTACAGGATGGTCGTTTTACCAGCTCCGTCCAACCCCAGGATCAGGATCCTCATCTCTCTGGTGCCAAACAGGCCAGAGAAGAGACTGGAAAACCACCCACCTACAGCACATGGAGATGAGTTAGACAGACCATCAGTGGTAGTACAGACGTTAACTACCTTTAGCGCCTATCGATGAAGGCATCTTCTTCCCGGTTGACTTTTGTCAAGAGCCCTGAGGCTTGCTCGAAGTGTTAACATGCGTGACTTTCTGAAAC	P61212	ARL1_RAT	ARL1	ARL1_RAT ADP-ribosylation factor-like protein 1 OS=Rattus norvegicus GN=Arl1 PE=1 SV=1
494	ACAACATGTTTAACTCATAT[C/A]ATTATAATAAGACAATAAGTTCCATCTGTTTGTCCCCA	21	[C/A]	NODE_1_length_151_cov_55.642384	TCTGCAGGACAACATGTTTAACTCATATCATTATAATAAGACAATAAGTTCCATCTGTTTGTCCCCAGGACATGATGAACAGAGACAACAGCACTCGTCTTCCTCACATGCAGGTCAACTACATCGATGGGATGTGCCATCCCTTATACCAGGTGGGTCCTAGTCCATTCACCCTCTATAC	Q9VJ79	PDE11_DROME	PDE11	PDE11_DROME Dual 3',5'-cyclic-AMP and -GMP phosphodiesterase 11 OS=Drosophila melanogaster GN=Pde11 PE=1 SV=4
495	TCTATGGCTCAGTCACATCAACCCACAGCACCAACTTAGA[C/G]ATCGTGTGCAGTTGGCAC	41	[C/G]	NODE_1_length_221_cov_37.977375	TGCAGGTCTATGGCTCAGTCACATCAACCCACAGCACCAACTTAGACATCGTGTGCAGTTGGCACACCTCATCACAAGGATATTATGAAGATTGCCTCTAAACTGAACTCAAATTGGTTTATGAATGTTATATAATAGAACTATATTTAACCTTGATGAGTTTGAAAGTGGTGAACCTATTATAGACTTTACGATGGGAAATGCCAAAACGTCAATAAAAACATAAGTGCTATAATAAATATGAATAATGT
496	AAGGCCTGCCAGGTCATCTGCTGCAGCTCCTCTCTCAGGTACTGACA[C/T]GTCTCCATGTG	48	[C/T]	NODE_1_length_218_cov_78.229355	GGAAGGCCTGCCAGGTCATCTGCTGCAGCTCCTCTCTCAGGTACTGACACGTCTCCATGTGGGACTTGGAGATGTTCTGGGCCAGGTGCTCTGCAACACAACCACATAGCACAGCACAGCACATCAGAACAGTGTCAGACCTGAATGCTGCTCACAGGGAATGGGAAGACCTCACAGATGAAATACACCATATAAAAATACAATTTATTTACTGAGCTTTCAACTAGGAGGAGGAGAGTGTGGGCTTT	P35398	RORA_HUMAN	RORA	RORA_HUMAN Nuclear receptor ROR-alpha OS=Homo sapiens GN=RORA PE=1 SV=1
497	ACGAGGGTC[G/A]TCTATCCCCGCTGTAGGCTACTACACAATTATTTATGATTAACGCCTGA	10	[G/A]	NODE_1_length_219_cov_41.890411	ACGAGGGTCGTCTATCCCCGCTGTAGGCTACTACACAATTATTTATGATTAACGCCTGACAAAAGGCTTGAAACATGTGTGAATGGGAGGTATAGCGGGTGGAATAGCCTGGGGGAGTTATCTACATAGCAAGACAAGACAGGGTAACATACTACCAAGACAACACCTAACAAGATCCTCAAGAGTTTCAGATATCAAGTGTTGTTCAGGGCTATCAACTGAATTCCTTAGAATATCTTGTTATCTTAA
498	TTTTCAGACAGCTGGT[T/C]AGACACCAGTCTACAGACACCAGCCTGATCCTGGAGAGATGT	17	[T/C]	NODE_1_length_233_cov_60.133049	ATGCAGGTTTTCAGACAGCTGGTTAGACACCAGTCTACAGACACCAGCCTGATCCTGGAGAGATGTGAGTATAGACTGCCAGGGCACTTTCTCAGGTTTCTCCTCTATTGATCACAAACAATCCAGACCAGCTGATGTCTGTCTGCTCCTCTTTCTTCCCCCATAGCTTTGACGTGTGCACTCCTTAATGTCTTCCCCTGTGGCTTTGACATGTGTGCACCCCCTCCTCCACCCCACAGCGATTAACCGTGTCCAGCTGCTGG
499	ACGGAGAGAGA[A/G]AGAGGGACGGAGAGAGAGAGAGGGACGGAGAGAGAGAGGGACGGAGA	12	[A/G]	NODE_1_length_132_cov_25.128788	TCTGACTCACCTTAGGTCTTAGGGAGTTGACCGTTACATCTGTGTACATCACGCTGACCTCCCTCCCACTGGCCCAACCTGGCGCTCTTATCTGCTTTTGTTCTCCCACCATCCGTCTCTTCCTCCATCCCTCTCTCTCTCTCCGTCTCTCTCTCTCTCTGT
500	CTCTTATTGTTTTCCTG[A/G]TGTTCCTCTGAGTCATTCTGGAGATTGGTCATGTCCTTCTC	18	[A/G]	NODE_1_length_217_cov_24.082949	CTCTTATTGTTTTCCTGATGTTCCTCTGAGTCATTCTGGAGATTGGTCATGTCCTTCTCCTGGCGCTCCACCACTATGTTCAGCTTGTTAATGTTGTCCCTGTGCTGCTTCTCCACCTCCTCCTTCCCATCAAAAGCTGGAGACACACACACACGACCAGGCATGGTTAGATACTAATGGGCATTCAGGATCAGGACACACTTCTGATGACCGCAAAGTATTTGCAACTTTTCTATAAAATTCAACA	P82094	TMF1_HUMAN	TMF1	TMF1_HUMAN TATA element modulatory factor OS=Homo sapiens GN=TMF1 PE=1 SV=2
501	TGTGCACGAACATCAGGATATAGGCGTGCGCAGCGGTGAG[C/T]GCGTGTAGCAGGGGCGTG	41	[C/T]	NODE_1_length_222_cov_19.031532	TGTGCACGAACATCAGGATATAGGCGTGCGCAGCGGTGAGCGCGTGTAGCAGGGGCGTGGCGCGGGCCGACAGCGTGGCGTCGGTCACGTGACCGGCGGTGGCGAGCTCTCGGAGGAGCACAGAGCCCCCGGGGACCTCAATGGGGCGGTGGAGCGGCTCGAGGGCCGACAGGATGCTGTCCAGCTGACACAACCCTTCCTGGAGCACCTTGGGCTCATGGGACAGGGTCTGGGGACCACGGGACAACACAC	Q7Z6Z7	HUWE1_HUMAN	HUWE1	HUWE1_HUMAN E3 ubiquitin-protein ligase HUWE1 OS=Homo sapiens GN=HUWE1 PE=1 SV=3
502	CGTAAAACTAAACTAAAACTAAATGCATGCTCTTTAT[C/T]CGATCGCTGCCCGCACCTGCC	38	[C/T]	NODE_1_length_214_cov_30.434580	CGTAAAACTAAACTAAAACTAAATGCATGCTCTTTATCCGATCGCTGCCCGCACCTGCCCGCCTGCCCAGCATCATCTGACTTAGAATATGTGGACAACTACAAATACCTAGGTGTCTGGTTAGACTGTAAACTCTCCTTCCAGACTCACATTAAACATCATCTAGAATCGGCTTCCTATTCCGCAACAAAGCATCCTTCACTCATGCTGCCAAACATACCCTCCTAAAGCTGACTATTCTACC
503	GTCT[G/A]AGGGATACATGGAGCGAGGAGGTCCTAGGAGACAAATATCAGTTCAGGGAGAAG	5	[G/A]	NODE_1_length_212_cov_72.141510	AGGGTCTGAGGGATACATGGAGCGAGGAGGTCCTAGGAGACAAATATCAGTTCAGGGAGAAGTCTTCACCACCTTTCCCCTGATGAGCCCTAACCCCCAACACGCAGTCTCTGCACCTCACAAATATCTATCTAAAACTAACCTCAAGGGTGGAATCTCTAACACTAAGTCCCAGGGAACACTAAGTCTTCTGTGCCACTAATTTACTCTCCCCCCCTGACCAATGGGTCTTGTTTCTACCT
504	CCTGCATACTACACG[G/C]CTTCAGGAGGGTTAGGACTGGGGTTGCATTCCAATCCAAAAGG	16	[G/C]	NODE_1_length_153_cov_76.967323	GTCTCATGGATTGAACACAGACTGTGTACTATTAAGAAAGCATCTCCTTTTCCCTCTACCGTCACTCGCTTCCAAATTCATGAAAGGGAGTGAACAAGGAAAGAAGGGAAGGGGACGACCTTTTGGATTGGAATGCAACCCCAGTCCTAACCCTCCTGAAGCCGTGTAGTATGCAGGCCTGCA
505	AAGGGTACCACATGAGGGAGGATGTCTTCCCTGTAACGCACAGC[G/A]TTGTTGAGAGAGCT	45	[G/A]	NODE_1_length_220_cov_70.986366	TCAGACATCACCGGCAACAACGTCGCCTATGGGCGCAAACCATCGCTGGACCAGCCAGGACAAGCAAAAAGTGCTCTTCACTGACGAGTAGCGGTTCTGTCTCACCAGGGGTGATGGTCAGATTCGCGTTTATTGTCAAAAGAAGGAGCATTACGCCGAGACCTGTACTCTTGCGCAGGATCGAGTCGGCGGTGTGTCACAGCATCGTCGGACATGCCTGCAATGACAAGCTCTCTCAACAACGCTGTGC
506	AATGTCCACCAGAGCTGTTGCCAGATAATTTAATG[A/C]AATTGAGGAGTATTTCTGTCTGT	36	[A/C]	NODE_1_length_215_cov_32.232559	AATGTCCACCAGAGCTGTTGCCAGATAATTTAATGAAATTGAGGAGTATTTCTGTCTGTAATAAAGCCCTTTAGTTGGGAAAAACTCATTCTGATTGGCTGGGCCTGGCTTCCCAGTGGGTGGGCCCATGAGCTCCCAGGACCACCCATGGCTATGCCCCTGCCCAGTCATGTGAAAACCATTGATTAGGGCCTAATTAATTTATATCAATTGACTGGTTTCTTTACATGAACTGTAACTCAGTA
507	CGCCCGGCGC[A/G]CCACGAGCCGCTTTAGGTCGCTGATCCAAGTAAAGCCCCCCCGGCCAA	11	[A/G]	NODE_1_length_219_cov_23.652967	CGCCCGGCGCACCACGAGCCGCTTTAGGTCGCTGATCCAAGTAAAGCCCCCCCGGCCAAACCCTCCCCTAACGACAATGGTCCAATTGTGCGCCGCCCTATGGGGACTCCCAGTCATGGCCGGTTGTGACACAGCCTGGGATCGATCCTGGGTCTGTAGTGACGCTTCAAGCACTGCGACCGCTGCACCACTCGGGAGGCCTTTCATTGATTTATTTTAAGGCATTTCAGGCTATAGTATGACATCATT
508	TCA[G/A]TGCTTTTGTTCCCATCTCTCAGCTGCGTATCAAATAGAGAAATACATGTGTTAAT	4	[G/A]	NODE_1_length_222_cov_8.513514	TCAATGCTTTTGTTCCCATCTCTCAGCTGCGTATCAAATAGAGAAATACATGTGTTAATGAGCTGGACGTGATGGGTGGCATGTGGGCATGTTAATAGGCTAATGAGCAACAGCTTGATACAACCTCAGTGTGTATGTGTCTGGGAAAGTTAAACAGACCATCAGCTATCCTTCACAATCAGTTACAGCCAGACGTCAATGAAGTGGCCAAGGCGTCGGGGGCCAACTTTAACTTTCACAAAAGAGACACCG	P52948	NUP98_HUMAN	NUP98	NUP98_HUMAN Nuclear pore complex protein Nup98-Nup96 OS=Homo sapiens GN=NUP98 PE=1 SV=3
509	AACCACAAAACAGCCAGCCCAGGAAATTAACAACAGGAAGTAAAT[T/A]AACAACATACCAG	46	[T/A]	NODE_1_length_237_cov_92.641350	CAGGAACCACAAAACAGCCAGCCCAGGAAATTAACAACAGGAAGTAAATTAACAACATACCAGGGGATTAGGCATGCTGCTGAGTGGCAGTAAAGTCACCAGGGATTGGACAGTTTTACCAGGGGAGAGACTAAACCCACTAAACCCACTCTTAATGCCCATCTGGAATGGATTCTACTGGAATGTGGATGTTTCACGACACAACCAATCATCAATGTTCAACACCAAGTTAACTTGGCTTTTTAACCACATTTCTCTGTAGTTACT
510	GCTAGCGACAGCCCCTGAGCCGCATCATT[C/T]AGACGCTCATTTAAACTCCCAAAATCATC	30	[C/T]	NODE_1_length_215_cov_39.153488	GCTAGCGACAGCCCCTGAGCCGCATCATTCAGACGCTCATTTAAACTCCCAAAATCATCTCCCTGGTCGTAGGCCTTCAGGATGCGCTTCAGGTAGCTGGCGCAGGAGTATTTCTTAACCACGTCCTGGGCATTTTCCAGGGTGAGTTTGAGCTCGCATAGGACATTCTTCACAAGGGAAGGCTTTTGCCCCAGTCCCTTCACCTTGACTGCTCTCACCAGCTCATCCAAGGCTTTTATGCGCTG
511	CTAAACAGGTTTAAATTACATCATAAAACCAGTTGTACTTT[C/T]ATTATGAAGTCATTTCA	42	[C/T]	NODE_1_length_221_cov_40.923077	TGTGTGTGTGTGTGTGTGTGTGTGTGTGTGCGCGTGCGTGCGTGATAGAGAGATATACATATGAAAATGTGCACCTAAACAATAATCATGGATTAGGCCATTTTTACTGCTAGCTGCTGTACCTAGGGAAGGAGAGGCAGAGTAATTATCAGTAAAACTCCTCTTACCTAGTGGGCAAAACATGCTTGAAATGACTTCATAATGAAAGTACAACTGGTTTTATGATGTAATTTAAACCTGTTTAGCCTGCA
512	TGAAGAAACCGGATGTGGAGGTC[C/T]TGGGCTGGATACACATGTTCTGCGGTTGTGAAGCC	24	[C/T]	NODE_1_length_214_cov_39.242992	TGAAGAAACCGGATGTGGAGGTCCTGGGCTGGATACACATGTTCTGCGGTTGTGAAGCCGGTTGGACGTACTGCCAAATACTCTAAAAACGACATTGGAGGTGGCTTATGGTAGATAAATTAACATTCAATTCTCTGGCAACAGCTCTGGTGGACATTCCTGCAGTCAGCATGCCAATTGTGCTCTCATTCAACTTGAGACATCTGTGGCATTGTGTTGTGTGACAACATTGCACATTTTAGAG
513	CGCACAGTCTGCCACAAGGAGTCGCTA[A/G]AGCCAAGTAAAGCCCCCCCGGCCAAACCGTC	28	[A/G]	NODE_1_length_201_cov_8.656716	CGCACAGTCTGCCACAAGGAGTCGCTAAAGCCAAGTAAAGCCCCCCCGGCCAAACCGTCACGACGCTGGGCCAATTGTGCACCACCTTATGGGATTCCCGGTCACAGGGACAGTAACATTAGAACTTTAAAAAAATGTTGTTATATATTTATTTTATGTTTTATTTGAATGTTTAGCTCACATAATATCATTCAAAGTATGCATTAAGGTGTCTGTAATAGAATAAACGTG
514	AT[G/A]ACTTTGGTCGTTAGTTGAACGGTGTTTCCTCCGACACGTTGGTGCAGCTAGCTTCC	3	[G/A]	NODE_1_length_215_cov_21.074419	ATGACTTTGGTCGTTAGTTGAACGGTGTTTCCTCCGACACGTTGGTGCAGCTAGCTTCCGGGTTAAGCGGGCGGGTGTTAAGAAGCAGGTCATGATTTGGAGAACGCATGACTCGACCTGCACCACTCCCGAGCCCATTGGGGAGTAGAAGCAATGAGACAAGATCGTAATTGGATCGCAATTGGGTATCACAAAATGGTGGAGGAAAAAGTGGGTAAAATACAACATATTTGTACACACATAGA
515	AAGGGTACCA[C/T]GAGGGAGGAGGAGGATGTCATCCCTGTAACGCATAACGTTGAGATTGC	11	[C/T]	NODE_1_length_223_cov_39.022423	AAGGGTACCACGAGGGAGGAGGAGGATGTCATCCCTGTAACGCATAACGTTGAGATTGCCTGCAATGACAACAAGCTCAGTCCGATGATGCTGTGACACACCGCCCCAGACCATGACGGACCCTCCGACTCCAAATCAATCCCCCTCCAGAGTACAGGCCTCGGTGTAACGCTCATTCCTTCGACGATAAACGCGAATCCGACCATCACCTGGTGAGACAAAACCGCGACTTGTCAGTCAAGAGCACTTTTTG
516	TCCCCCTGCTCAAGAAAGCACATATACATGCCCGTCTGAAGTTTGCCA[G/A]TGAACATCTG	49	[G/A]	NODE_1_length_229_cov_77.283844	TGCAGGTCCCCCTGCTCAAGAAAGCACATATACATGCCCGTCTGAAGTTTGCCAGTGAACATCTGAATGATTCAGAGGACCACTGGGTGAAAGTGTTGTGGTCAGATGAGACAAATGGAGCTCTTTGGCATCAACTCAACTCGCCGTGTTTGGAGGAGGAGGAATGCTGCCTATGACCCCAAGAACACCATCCCCACCCTCAAACATGGAGGTGGAAACATTATGCTTTGGGGGTGTTTTTCTGCTAAAGGGACAGGAC	P03934	TC1A_CAEEL	TC1A	TC1A_CAEEL Transposable element Tc1 transposase OS=Caenorhabditis elegans GN=tc1a PE=3 SV=1
517	CTCTAGTTTTATCATATCTTGATTATTGTCCAGTCATATGGTCCAG[T/C]TCTGCAAAGAAA	47	[T/C]	NODE_1_length_223_cov_56.390133	TGCAGGCTCTAGTTTTATCATATCTTGATTATTGTCCAGTCATATGGTCCAGTTCTGCAAAGAAAGACCTAGATAAGCTGCAGCTGGCCCAGAACAGAGCCGCACTTCTTGCTCAGAGGGCTAATATTAATATTATGCATGCCAGTCTCTCTTGGCTAAGAATTGAGTTAATACTGACTGTGTCAATTCTTGTTTTTTATAGGAAACATTAATGCGTTGGAAATTCCAAATGGTTTGCATAGTCAACTTACAC
518	CTCATCCTGACATGA[A/C]AATTTCACCAGCCATACTGCTCATTCTGTGCGCGATTTCCTGC	16	[A/C]	NODE_1_length_223_cov_35.251122	CTCATCCTGACATGAAAATTTCACCAGCCATACTGCTCATTCTGTGCGCGATTTCCTGCAAGACAGGAATGTCAGTGTTCTGCCATGGCCAGCGAAGAGACTGGATCTCAATCCCATTGAGTACATCTGGCACCTGTTGGATCGGAGGGTGAGGGGTAGGGCCATTCCCCCCAGAAATGTCTGGGAACTTGCCGATGCCTTGGTGGAAGAGTGGGGTAACATCTCACAGCAAGAACTGGCAAATCTGGTGCAG	P34257	TC3A_CAEEL	TC3A	TC3A_CAEEL Transposable element Tc3 transposase OS=Caenorhabditis elegans GN=tc3a PE=1 SV=1
519	AAAGATAAAGATTCCTAAGTTGAAGATT[T/A]TTTTTTTTTTAAACATAACAAATCATATGA	29	[T/A]	NODE_1_length_215_cov_23.953489	AAAGATAAAGATTCCTAAGTTGAAGATTTTTTTTTTTTTAAACATAACAAATCATATGAAATGGCCAATAACACTGAAAGTATTCACCGAAAAAATCTTTAAAAAAGTTTAAATAATGAACCCAGGGATAAATGTGACAAACGGACTCAACTCAAACAAGCTGCTACTACGCTCCATTGTCCATCAAAAACAACAAATTAACCAATAAAATCCTATTTAAAATTCAAAAGAAAAGAGAAATTCCA
520	AGTGAAAGGTGACCTGGTGCTGCAGCTGGTCCCAGAGCCTCTCCTAGCTGT[G/T]TCCACTG	52	[G/T]	NODE_1_length_231_cov_45.398270	CATTTATTACAGTTTCCACATAACCTTTCTTGACAACACTATGGTCATACTCTGATAGTCAGTAAATCAAACATTAACCAAAGCCGGAGTCCAACGGCAGAAATTTCTTCACCTTCATCATGTTGTTCCTCTGCCCCAGCCAAGGGTGTAAGGTCAGGGGTGGCCTCCTGGGTCAGGTCTAGGTCTTCATCCTGGCTGCCAGTGGACACAGCTAGGAGAGGCTCTGGGACCAGCTGCAGCACCAGGTCACCTTTCACTCCT
521	CGGACGACGGTC[G/A]TCAGTTGAACAGTATTTCCTCCGACACATTGGTGCAGCTGGCTTAC	13	[G/A]	NODE_1_length_224_cov_31.870535	CGGACGACGGTCGTCAGTTGAACAGTATTTCCTCCGACACATTGGTGCAGCTGGCTTACGGGTTAAGCGGGCGTTAAGAAGTGCAGTTTGGTGGGTCATGTTTCCCCTCCCATGACTCGACCTTCGCCTCCCGAGCCCGTTGGGGAAATGCAGCGATGAGACAAGATCAAAATTGAAAAGAAAAAGGGAGTCAAAATAAAAAGCATAGTTTTCAAAGAACAGCTTTCACCTTGTCACATTAAACAAACGATACA
522	TTTGCTCTGCAGTGTGTTCACCACTGTTCCAGGTTTCTC[A/G]TCTCTTTGCAGAGGATGGA	40	[A/G]	NODE_1_length_257_cov_68.536964	GCAGGTTTGCTCTGCAGTGTGTTCACCACTGTTCCAGGTTTCTCATCTCTTTGCAGAGGATGGAAGAAAGTGTAGATGAGGTCACACTGAGAGATAGAGAGGGGGGTTGGAGAGGAGGATGAGGAAGTGTATATTCAGTGAATGACAGAAAAACAACAAAATGCCAACCTCCATGAGGTCTAATTCATTTACAGGTAGCACATGGACATTTTGAAAATGGAAAAATGAAATGCTAATACTTCGGGGCTAGCAATTCTAGCTTGCATTTTAGTTTGTCAAACTGTTCT
523	AGCTCAACGTGGCCTACAACAACATCGGGGACAACGCTGCTCTGACCCTGGTG[G/T]ACGCC	54	[G/T]	NODE_1_length_226_cov_52.075222	AGCTCAACGTGGCCTACAACAACATCGGGGACAACGCTGCTCTGACCCTGGTGGACGCCTGCAGAGAGCACCCCAGCATCCACACTGTGCAGTAAGCTATGCAGCACCGTACCCACATGTCCTGGAATTACAGTATATGGGGTTAGGCGGGGAAATAAATTGTTCTGTGGGGGCCAGATTTAGCTCGTGGGCCAACAGTTGCAGACTCCTATATACACACAAAAAATGAACTTGCATGACTCGACCACTATGGTTT
524	ATCGTCTGAGACCAGCCACC[C/T]GGACAACTGATAAAACAGTTGGTTTGCACAACCAAAGA	21	[C/T]	NODE_1_length_243_cov_56.440331	GATGCAGGATCGTCTGAGACCAGCCACCCGGACAACTGATAAAACAGTTGGTTTGCACAACCAAAGAATTTCTGCACAAACTATCAGAAACGTCTAAGGGAAGCTCATCTGCGTGCTCGTCGTCCTCACCAGGATCTTGACCGGACTGCAGTTCAGCGTCGTAACTGACTTCAGTGGGCAAATGCTCACCTTCGATGGTCACTGGCACGCTGGAGAAGTGGGTTCTTCACAGATGAATACCGGTTTCAACTGTACCAGGCAGATGAGTGGGCG	Q04202	TCB2_CAEBR	TCB2	TCB2_CAEBR Transposable element Tcb2 transposase OS=Caenorhabditis briggsae PE=3 SV=1
525	AGCTGAACCCCAGTTGGAGTTTGGCACCAAGTAGATTTAAGAAA[G/T]CTGAACCCCAGTAG	45	[G/T]
526	AGGTTTGTTGTGACTGAGTGGAGAGGAAACCGCTGCGGAC[A/T]AGGTTCTGACAGATGGGG	41	[A/T]	NODE_1_length_241_cov_44.174274	AGGAGGTTTGTTGTGACTGAGTGGAGAGGAAACCGCTGCGGACAAGGTTCTGACAGATGGGGTGTGTCTTGGTGGTGGCAAGGACACACCCACATCAAACCACACCCCCAAGCCAACTCACGTTTGGCTTCTGTCATGGCCGCCAGCATTTCTTGAGGAGCAAGCCAAAAAAACGAGGCCAAATCAGCGGGTGTAGTTCCCCTTCAAGCTCTTTTGTCTTCTTACATCCGTCCAAAAGGGAACTTTTAATTCATCAATTAAGGCAACCAGA
527	CAGTCACTCAGTCTAAGGTGCTATAAGATCTCCTTAACCTTGACCCCC[A/C]AAAAAATATT	49	[A/C]	NODE_1_length_229_cov_23.624454	TGCAGGCAGTCACTCAGTCTAAGGTGCTATAAGATCTCCTTAACCTTGACCCCCAAAAAAATATTTGGGTCAGATGGTTTACATCCTTTCTTCTATAAGGTTGCAGCCTTTATCATCCCCGAGCCTATCTCTCACCTTTTATAACCTGTCTCTGGAGAGGTTCCCAGTTCTTGGAAGGCAGCCACGGTGCATCCTATATTTAAAGGGGGATATCAAGCTGATCCTAACTGTTATAGGCCAATTTCTATCTTGCCCTGTT
528	CTCATCCCGAGATAA[T/C]CCTCCAGCCAATGCCACCAGCCATACTGCTCGTTCTGTGTGTG	16	[T/C]	NODE_1_length_226_cov_27.371681	CTCATCCCGAGATAATCCTCCAGCCAATGCCACCAGCCATACTGCTCGTTCTGTGTGTGATTTCCTGCAAGACAATAATGTCAGTGCTCTGCCATGGCCAGCGAGGAGCCCGGTTCTCAATCCCATTGAGCACGTCTGGGACTTGTTGGATAGTAAGGTGAGGGCCAGGGCCATTCCCCCCAGAAATGTCCAGGAACTTGCAGGTACCTTGGTGGAAGAGTCGGGTAACAGCTCACAGCAAGAACTGGCAAATCTG	P34257	TC3A_CAEEL	TC3A	TC3A_CAEEL Transposable element Tc3 transposase OS=Caenorhabditis elegans GN=tc3a PE=1 SV=1
529	GAAGGAGAATACCTCCACTGTTGATTAATACAGGTGTTGGCCTGCGG[G/A]GAAGGAGAATA	48	[G/A]
530	CAGGTTAGGCTCCAGGCCT[G/C]TGCTCCTAATGGAGGAGCAGCTCTGCTCTAGTCTATTAG	20	[G/C]	NODE_1_length_215_cov_26.106977	AAATAGAGGGGAAAGGGTACCTGTCCCCTCTCTCTCTGGTTCTCTTTCTCATGCTAATGCACTGCTAGACCTGGGGCACCATCTGCCCTCCCTGAGGGCTGGGGCCCCAACCGCTCCAGACGGGCCCTTTTTGTTGCTGTGAGTCCAGGCAGAACACTGAGGTCCATGCACTTCCCTTCCTGTTGCCTAATAGACTAGAGCAGAGCTGCTCCTCCATTAGGAGCACAGGCCTGGAGCCTAACCTG
531	AGACCAAAAACATGAGGGGCTTAGAAAATATGTCTGCTGTTA[A/G]TATTAGTGTCCATTAT	43	[A/G]	NODE_1_length_232_cov_66.715515	TTTGCAGGAGACCAAAAACATGAGGGGCTTAGAAAATATGTCTGCTGTTAATATTAGTGTCCATTATAAATGAGTTGTTTGGATCCTGGATGCTGATTGGCTGTCAAAGACACACCTAAAGTCATGCCATTTACCTGTGACTGTATTCAGCACATAGCACGGCCTCTTGTGCCTTATTGCTTAAATAATAGCACTGACACTACTGTTTTACATGTCAAATTAATGGAATTTAGACAATAAGTCCAGTATACTTTTATTGTTG
532	TCCAGAG[C/A]ATCCATCAGATTCCCTAATGGATGTAAACAGATTAACACACACAGCTGGAT	8	[C/A]	NODE_1_length_227_cov_88.039650	TCCAGAGCATCCATCAGATTCCCTAATGGATGTAAACAGATTAACACACACAGCTGGATACCAAGCACACACACGGTCTAGCTGAGCACACTGTAGCAGGGATTATGGGTAATCCTCCAATCTTACTTCCTCTGGTGAATCACACACAAACATACACCAATCAATGCTGAACAGCTTCACACAACCGAGACATCCCATAGAAACACCATGTAAACAGTCCTACCATACCAGAGCATGTTGCCATGGAGACTAGGATG
533	TCCCGAGGTACGGACCACTATGTGCACAGTGTT[T/C]TTCAATTGCTCTATACACATCACCT	34	[T/C]	NODE_1_length_222_cov_59.581081	CAGGTCCCGAGGTACGGACCACTATGTGCACAGTGTTTTTCAATTGCTCTATACACATCACCTTGCATATGGAGTCTAGACATGTCTTTAGTATCTATTAGATAGGTTTGCAGTTGATTCAAACCATATAGAACTGACTAAAAACACGGACAATTAAACAAGTTGTTTGGGCTCTGGGAAAGGTTAGTCTTGGCGTGTTTCCCTTGGCGCCCTGCTCAGCAGCTTGAATGGAAATTCTGAACCAGTGAAAAG
534	ATCATCTGAGACCACCCACCCAGACAGCTGATGAAACTCAGAAGTATTTCTGTC[A/T]GTAA	55	[A/T]	NODE_1_length_191_cov_11.691099	ATCATCTGAGACCACCCACCCAGACAGCTGATGAAACTCAGAAGTATTTCTGTCAGTAATATAAAGCCCTTCTGTGGGGAAAAACTCATTCTGGTCCTGCCTCCCCAGTGGGTGGGCCTAGCTCCCAAGTGGGTAGGCCTATGCCCTCCGAGGCCCACCCATGGCTGCGCCCCTGCCCAGTGCTGTGAAATCCATAGATTAGGGCCTAGTGAATATATTTC
535	GAGAAACTGTAGCGGGGCAAGGGGAAAAGAGCGAGGA[G/A]CATTGGGGCTAATCGCATTAG	38	[G/A]	NODE_1_length_180_cov_73.061111	GCAGGGAGAAACTGTAGCGGGGCAAGGGGAAAAGAGCGAGGAGCATTGGGGCTAATCGCATTAGAAGGGCTGGGAGATGAGGAAATGTTGGACAGGCAAGGAGGCATGGCTGTGCCCGGTTACTATGTGGCATTACTTATTTTAGAGCAAATTCTTGCCGTTATATGAAACCCAAAAGTGAAAAAAAAGTGAACATAAAACACAGACCCC
536	[C/T]GCCCGGCCCACCACAAAGAGTCGCTAGAGCTCAGCGGTACAAGAAAATCAAGAAAATG	1	[C/T]	NODE_1_length_170_cov_24.876471	AACTCTGGTTTGTAACACTATCACCGGGGTTCTTTTACACCACTTAGTGTTAACTTAACTCCTGAATCAACACTAGAAATGTTACACTGAAAAATTAACTAATTAACGCTGGCCAATTTGCTGTGTGCTATGAAAGTGACATTTTCTTGATTTTCTTGTACCGCTGAGCTCTAGCGACTCTTTGTGGTGGGCCGGGCGCC
537	AGACCTATGAAGCCAAGCGTCACGAGTTCCTGGGAGA[T/C]TTGCAGCGGAGAGAGGAGGAG	38	[T/C]
538	GGCCACTACAACAACGTGTCCTGTGCTGTCTTCCACCCCCGCCAGGAGCTCATCCT[G/T]TC	57	[G/T]	NODE_1_length_231_cov_45.073593	GGGCCACTACAACAACGTGTCCTGTGCTGTCTTCCACCCCCGCCAGGAGCTCATCCTGTCCAACTCTGAGGACAAGAGTATCCGTGTGTGGGACATGTCCAAAAGGACCGGTGTCCAGACCTTCCGCAGGGACCACGACCGCTTCTGGGTGCTGGGGGCTCACCCCAACCTCAATCTATTTGCTGCTGGTAAGTGACTTACACATAATGATAACATTATGGGGCTTTTTAATGTGCTCGAAGTAGATTACATTGTAAGGCG	Q8CIE6	COPA_MOUSE	COPA	COPA_MOUSE Coatomer subunit alpha OS=Mus musculus GN=Copa PE=1 SV=1
539	TACTACTCCGACAT[C/A]TCCCGTATGCCGGCCATCAGTGACCAGGACATGAGTGCCTACCT	15	[C/A]	NODE_1_length_232_cov_46.939655	GCAGGTACTACTCCGACATCTCCCGTATGCCGGCCATCAGTGACCAGGACATGAGTGCCTACCTGGCTGAACAGTCCCGGCTGCACCTCAGCCAGTTCAACAGCATGAGTGCCCTGCATGAGATCTACTCCTATATCATCAAGTACAAAGATGAGGTGAGTCACCAGTATATTATGAAGATATTAAGCATAGACATCATAATGATATAGATATATTATTAAAATGAGTTAGATTTGTCAGTCACAATATGAAGAGATCAGAA	Q9UIW2	PLXA1_HUMAN	PLXA1	PLXA1_HUMAN Plexin-A1 OS=Homo sapiens GN=PLXNA1 PE=1 SV=2
540	TTTATACCATCGCTGGTCA[G/A]AGCCCTGGAGTCTGTGGTCCAGCCGGTTTATACCATCGC	20	[G/A]	NODE_4_length_144_cov_25.569445	CCACCACAGCTTCCCTGTATTTGTGATCGTCCACCAGGGTGTGTCAGATTTCTTTGAGTTTCTCGTGGATGTAGATCGCCTCCTTCAGTTCATGTAGGAAAGCCTCGGTTACCCCGTAAACTCTGGGGATAGACGGCACAAGACCCACAGACTCCAGGGCTCTGACCAGCGATG
541	GAGGTGGGCTGGTTGGGTGACGACAGAGACTCATCCT[C/T]GTAGCACAGCACTGTTGCTCC	38	[C/T]	NODE_1_length_249_cov_64.445786	GCAGGGAGGTGGGCTGGTTGGGTGACGACAGAGACTCATCCTCGTAGCACAGCACTGTTGCTCCTGGCTGGTACGAGCAGATTCCATGGCTTTTCCTCTGGATCTGAGTAAGTAAGAAAGGGTGAACAAAGGGAATTCATATTGATAAAAGGAGGAATAGCTGCTGGTCACCTATTGTGTTCTATTTAAGTAATGTTATGTTACTTGAACACTTTTGTTTTATCTTTCTTACCTGGCTTTTCTTAGCATTCATTTTTTTCTGATTTCTGAAGGAAAACC
542	CTCATCCTGACATGACCCTCCAGCATGACAATGCCTGGACCAGACCCGCTTGATTTTC[T/G]	59	[T/G]	NODE_1_length_150_cov_68.086670	CTCATCCTGACATGACCCTCCAGCATGACAATGCCTGGACCAGACCCGCTTGATTTTCTGCAAGACAAGAATGTCAGTGTTCTGCCTTGGTCAGCGAAGAGCCCGGATCTCAATCCCATTGAGCACGTCTGGGACCTGTTGGATCGGAGTGTGAGGGCTAGGGCCATTCCCCCCAGAAAT	Q04202	TCB2_CAEBR	TCB2	TCB2_CAEBR Transposable element Tcb2 transposase OS=Caenorhabditis briggsae PE=3 SV=1
543	GGGCGCCTGAGCCTGCTCCTTCCTGGCCTGCTCAGCGCCGGCCCTA[C/A]TGGTGGACCGGA	47	[C/A]	NODE_1_length_232_cov_49.900864	GGGCGCCTGAGCCTGCTCCTTCCTGGCCTGCTCAGCGCCGGCCCTACTGGTGGACCGGACCCTGCACTCCTCCAGCAGCACCTTCAGGATCTCTGGGGTCACTCTGGGTAGAGCGGGGGCAGCCTGAACATTTGGAGTCTCCTTATCTTTTGGCTGTTTACCTGGAGGATTCTCAGCTGCAGCCTGGTCGGTGGTAATCCTGGTAGAGGATCTGTTCCTGCTCTCCTGTCGTAAGGCCTCTATGATGGCTGCCATCACTTTT
544	TATCGTTCTGTGCCGTGTGGGCTACTATACCAT[C/T]CCCGCCATGGACGAGCTGGCCAAGA	34	[C/T]	NODE_1_length_216_cov_17.481482	TATCGTTCTGTGCCGTGTGGGCTACTATACCATCCCCGCCATGGACGAGCTGGCCAAGATGGTGGACGAGAACGGCGTGTGTGTGGTGGAGAACTTCACCGTGGGCAGAAAAGGTAAACGATTCTCTTGATTGGTCGGGTGGAAACAGCTCTGGGGAAATAATTGGTCCGTAGCTCACTGCTCTGCTCTCTGATTGGCTCTCAGGTTACGGCTCAGTGTTTTTCCATGGCGAGGTGACTGTGACTG	P49793	NUP98_RAT	NUP98	NUP98_RAT Nuclear pore complex protein Nup98 OS=Rattus norvegicus GN=Nup98 PE=1 SV=1
545	TAGGGGAGTGTGTGT[T/C]TGTGTTTCCAGCCTATAGCTGCAGCTACCAGAGCCTGTGTCTA	16	[T/C]
546	GTCTTTATTCCAGCCCTACTCCTGGAGAGT[C/A]ACCCTCCTGCAGGATTTTTATAGCATGA	31	[C/A]
547	GAGCCACCATTATGAGACATGATGA[C/G]TTGGTACAGGGCCTTTTTGGAAGGGCTCAGGTC	26	[C/G]	NODE_1_length_205_cov_27.448780	TGCAGGGAGCCACCATTATGAGACATGATGACTTGGTACAGGGCCTTTTTGGAAGGGCTCAGGTCCTTGACGGAATGCCACGACCATGAGATAATGGCTATTATGGAGCCAATCCGGGAGTTATCTACCTGCCACCTCAGAAAAACCCCAATCACCCAGTAATTTTCCCCCTATCTGTGGTGAGTTTGTATAGCTTATCCTGGCTCCCCGAGATCCCCGCTTACCACCTCTGGAG
548	AGGCCTTTTGGGAGG[C/T]CGTCATTGTAAATAAAAATGTGTATAATAATAATAATACAATA	16	[C/T]	NODE_1_length_208_cov_41.543270	TCTTTCGGATGGGATGTTAAACGGGTGTCCTGACTCTCTGAGGTCATTAAAGATCCCATGGCACTTATCGTAAGAGTAGGGGTGTTAACCCTGGTGTCCTGGCTAAATTCCCAATCTGGTCTTCATACCGTACTATCATGGCCACCAAATATTTTATTTAACTAGTTTTGTTTTATTGTATTATTATTATTATACACATTTTTATTTACAATGACGGCCTCCCAAAAGGCCTCCTGCA
549	GACTACTGAC[C/T]GGGTTATAGCCTGTGGACAAAGATCTCACATTTCCATGACTACAACCA	11	[C/T]	NODE_1_length_230_cov_59.117390	CGTTTGCAGGGACTACTGACCGGGTTATAGCCTGTGGACAAAGATCTCACATTTCCATGACTACAACCAAACTGAATCTGCACCAAAACTAGTATTATGAGATCAGCATGTATAACACGAGCTAACTCACAGAGAAAACAGAAAACATTCTCTGTTCTTGTTTTTCATCAGTAAGAGCGCAGTGTTCCTAAAGCATGTCAACCCACTAGAACTTATCTTGACCTTTGACCTCTCCAGTCTCTGCCTATCAAGGAGACAGC
550	ATCGTCTGAG[A/C]CCAGCCACCCGGACAGCTGATGAAACTATGGGTTTGCACAACCGAGAA	11	[A/C]	NODE_1_length_218_cov_25.165138	GCAGGATCGTCTGAGACCAGCCACCCGGACAGCTGATGAAACTATGGGTTTGCACAACCGAGAAAGTTCTGCACAAACTGTTAGAAACCATCTCAGAGAAGCTCATCTACGCACTCGTCGTCCTCACCAGGGTTTTGACCTGACTGCAGTGCAGCATCGTAACCAGCTTCAGTGGGCAAATCTCACCTTCGATGGCCCCACTGGCACACTAGAGAAGTGTGCTCTTCACGGATGAATCTGTTTCATAT
551	CTCATCAATACATGACCCTCCAGCATGACAAT[A/G]CCACCAGCTATACTGCTCGTTCTGTG	33	[A/G]	NODE_1_length_229_cov_18.034935	CTCATCAATACATGACCCTCCAGCATGACAATACCACCAGCTATACTGCTCGTTCTGTGCGTTATTTCCTGCAAGACAGGAATGTCAGTGTTCTGCCATGGCCAGCGAAGAGCCCGTATCTCAATCCCATTGAGCATGTCTGGGACCTGTTGGATCGGAGGGTGAGGGGGGTGAGGGCTAGGGTCATTCCCCCCAGAAATGGGGTAACATCTCACAGCGAGAACTGGTAAATCTGGTGCAGTCCATGAGGAGGAGATGC	Q04202	TCB2_CAEBR	TCB2	TCB2_CAEBR Transposable element Tcb2 transposase OS=Caenorhabditis briggsae PE=3 SV=1
552	GCATGCAGTTCTACGACAAGGACGGGACGCCACAGTGTGA[T/C]GACTGCTACACTGTGAGT	41	[T/C]	NODE_1_length_176_cov_34.380680	GCCTTCAACACACGGTCTGTAATACGCTCCCCACACCGAGAACACACCGCCAGAGAACTCTGTAGAGACACACATACAGGAGGGTGGGAGAGAGAGCAAACACGTTACATGTCTTTGTGTGTGAGAGAGTGAATGAATTACTGTAAGCTGTTTGTGCATGTAATTGCTGTGCGTGTGTGTGTGTGTACATGTGTGTACTCACAGTG
553	TTGGTGGAACCTTAATT[G/C]GGGAGGACGGGCTCTTGGTAATGACTAGAGCGGAATAAGTG	18	[G/C]	NODE_1_length_224_cov_12.500000	TTGGTGGAACCTTAATTGGGGAGGACGGGCTCTTGGTAATGACTAGAGCGGAATAAGTGGAATGGTATCAAATACATCAAACAAGGGGCAAAACTTTCAATGGGGACAGAGGGGACATGTCCCCCCCATATTCTGAAATTGCATTTTTGTTCCCCCGTTTTATCATTGGAATGTGATACAAAACGGACGCCTCCAAGAGGTTGGGTAGGCTGTTTGGAGTGTTTATCCGACAGGATTAAAAAATATATATATTT
554	AAATATCACCAACAACAAC[C/A]AGGATGGAACCCTAGACCCTGACTCACTGCTGGGCTCTC	20	[C/A]	NODE_1_length_156_cov_109.621796	CAGGAAATATCACCAACAACAACCAGGATGGAACCCTAGACCCTGACTCACTGCTGGGCTCTCTGCTGAAACAGGATAAGTCCATCTACTGCTGCTCCCCTCACACTCAGAACGAGCTCCAACTCCCTCTCCAACTCCAGGAGGAGGTGGCAGGGGTTCCACAGGGGGATTGTGGGGGCATCTTCT
555	ATC[C/T]TTATCTTGTTCTGGGATGTGAATGTTTGGCTGGTAGCCCTTACCACACGACTCCC	4	[C/T]
556	TAGGCTGCAGAAGATAAGACAGTGGTATAGAGCAACACGGGTGGGGGCTGCAGAAGA[C/T]A	58	[C/T]
557	AGAAGCCCACCCTG[G/C]GGTTGATCCAGGAGGAAGCAGAGGCCCATCAGGCCCAGGGAGTC	15	[G/C]	NODE_1_length_219_cov_45.534248	ATGCAGGAGAAGCCCACCCTGGGGTTGATCCAGGAGGAAGCAGAGGCCCATCAGGCCCAGGGAGTCAAAAGCATCCAGCCGTCTCAGGGCCTGGGGGCGGAGGGGGGACGGGTTCCAGCCCAGGAGGAGGGAGAGGAGGATATGAGCGGGACTCAGTTTGTGTGTGAGACGGTGATGCGCTCGCTCACACTGGAGGAGGCCCCAGACCACACACCCCTGCGTGGGAACTGCCCCGGCAAAGGTGAGTTT	Q501R9	NBR1_RAT	NBR1	NBR1_RAT Next to BRCA1 gene 1 protein OS=Rattus norvegicus GN=Nbr1 PE=1 SV=1
558	TGTGACACAAAACACAGAAATAAAAA[A/T]TATAATTCATGCCTTACCTTTGACGCGCTTCT	27	[A/T]	NODE_1_length_232_cov_28.844828	GCAGGTGTGACACAAAACACAGAAATAAAAAATATAATTCATGCCTTACCTTTGACGCGCTTCTTTTGTTGGCACTCTCCAATATGTCCCATAAACATCACAAATGGTCCTTTTGTTCAATTAATTCCGTCGATATGTATCCAAATTGTCAATTTATTTGCCACGTTTGATCCAGAAAATCCCCGGTTCCAACTTGCTCAATGTGACTACAAAATATCTCAAAAGTTACCTGTAAACTTTTCCAAAACATTTCAAACTACTT
559	GGGTTTTCTGTTTCTCCCTCAGTAGAA[C/G]CTGCTACTCTTTAATAATTCAAACACTTCAT	28	[C/G]	NODE_1_length_167_cov_56.838322	GGGTTTTCTGTTTCTCCCTCAGTAGAACCTGCTACTCTTTAATAATTCAAACACTTCATAACTCTGTAGTTTACAGGTCAATGATGTTGATAAATCTTTTCACTATTGTATTACAGTTAGCTACCTGCTACAGTTAAGTTAGGCACGTTGCTATGTTACATACAGTTCAGTTAGGCACGTTGCTATGTTACATACAG
560	CGCTCGCTGGTCTTGAGGTCCA[G/A]GCCTGTGTGGGGCGAGGACATGAGGGGGTGGACCAT	23	[G/A]	NODE_1_length_219_cov_11.826484	CGCTCGCTGGTCTTGAGGTCCAGGCCTGTGTGGGGCGAGGACATGAGGGGGTGGACCATCTCCTGGGAGTCATGGAAGGTCAGGTAGTCCCCGTGGCTGGGGGGGATGCCGTACGGGAGGCCGTGCTTGGGGGGCAGGCGGGGTGGGTACAGGCTGCTGCTGCCCAGCAGAACAGGGTGGGGGTACACTGGGCCTTTGCCTGGCATGGGCATGTGGGGCATGGACATGCTCTCCTGGACTGAGTAGGGC	Q6W2J9	BCOR_HUMAN	BCOR	BCOR_HUMAN BCL-6 corepressor OS=Homo sapiens GN=BCOR PE=1 SV=1
561	CTCTAGTTTTATTTGATCTTGATTATTGTCCAGCC[A/T]TATGGTCAGGTGCTGCAAAGAAG	36	[A/T]	NODE_1_length_250_cov_47.160000	CTAACTGATGCAGGCTCTAGTTTTATTTGATCTTGATTATTGTCCAGCCATATGGTCAGGTGCTGCAAAGAAGAAAAACTGCATCTGGCCAGGAACAGAGAGGCACGTCCTGTTTTTCATTAATCAGAGGGCTAATATCAAAACCATGCATGCCAGTCTCTCTTAGCTAAAAGTAGAGGAGAGATTTATTGCATCACTTATTGCCAAATTGCTTATATAGTCAACTTACACACAACTCTGACACACACACTTACCCCATCAGACATGCTAACAGGGGTCT
562	TGTGGGAGGAGCTTGTCCTGGTGGAGGGTATGAGGGAGGCTGGGCATAGACCTG[G/T]GGGA	55	[G/T]	NODE_1_length_228_cov_38.504387	AGGTGTGGGAGGAGCTTGTCCTGGTGGAGGGTATGAGGGAGGCTGGGCATAGACCTGGGGGAGGGTGGGGTCACCACTGCCGGGGCCGGCCTCCTGCCCAGGGCCTCCCTGGGATTGAATGAGAGAAGAGAATCAGTCAATAATCAATCAAAATAACATTGTCATAGTATCTATCCAACCTGCTGTAGGATAAACCATATTGAAATTGTAATAGTGAGTGTGACTCTTGTTATAAGGATTTTTGTTTTTTTTGTTTTA
563	ACGGGAGGAGCAAACACAGTATGGTGAACCAAGACGTTT[G/T]AGTTAAAAGCAGGGGGTCA	40	[G/T]	NODE_1_length_219_cov_15.420092	TCTGCAGGACGGGAGGAGCAAACACAGTATGGTGAACCAAGACGTTTGAGTTAAAAGCAGGGGGTCAGTCAATGGAACAGTTTATCATTGGATCCTCCTTACCTTTGTGGTCTCCTCCTCCTTGCCCATTTTCACCCCCTCCTCTTCATCAGCAAGAGAACAGGACTCAGGAGACACTGACTGTATAGTAGAGATGGAAGGGGTTAACAAATAGACCAAGTGAGGAAATCGCTAACACATTTTGCAGTG
564	CTGCAGATGAGCTGGTTGCTGACGGGCTGGTCCTGTGGCTGGCTGAGGG[T/G]CAATTTCAA	50	[T/G]	NODE_1_length_213_cov_30.638498	CTGCAGATGAGCTGGTTGCTGACGGGCTGGTCCTGTGGCTGGCTGAGGGTCAATTTCAACCTCTTCTTCCAACTCACTGTCAGACTTCGAATTGACAGAGACATGATCCTCATATTCTGAAAATTCTTCATCTTCAAAAGTGGAAGACGCTCATTCCACACTAGCTTCTCTCTCTACAAAAATGATATTCAAGGCCCTCTGAGCAAAGATTATTTTTGCCATACTGATTGATTGTGGTAAGGA
565	GGTTAGCCGGCTACGGACACACACACACACTGCAGATTTAATCCGCATCAGACAGAC[C/A]C	58	[C/A]	NODE_1_length_188_cov_32.627659	GGTTAGCCGGCTACGGACACACACACACACTGCAGATTTAATCCGCATCAGACAGACCCTGGCCTCAGTAATTAGGTAGATAGTGTGGCTTTATCCCCGAGACACAAATCTGAGTCAGATCCACAGTTAACTGGATGAATTAAAACTAACACTGGGTCAAATGCTCAATGACCCCCTCCCCACCCCAATCCCCTCCGCCCTCCCAATCCTCCCATCCC
566	CTCACTGAAACCTGAGA[T/C]ACAATGGCAGGAATGTATTCAGGTGCCCATGAGGAGAGATC	18	[T/C]	NODE_1_length_173_cov_39.248554	TTTGTACTTGACATTTTTGCACATAATATGACATTTGTAATGTCTTTTTATTATTTTGGAACTTTTGTGAGTGTAATGTTTACTGTTAATTTTTGTTTATTTCACTTTTGTTTATTATTTGGTTCACTTGCTTGGACAATGTTATGTGTTTGCCAATGCCAATAAAGCCCTTTAATTGAATTGAGAGAGAGAAAGCGATCTCT
567	AACAACATCAACTTCCTGATGGGGTCATGGTGGCCC[A/G]ACCTGGAGGACCTGTACGAGGC	37	[A/G]	NODE_1_length_216_cov_48.180557	AACAACATCAACTTCCTGATGGGGTCATGGTGGCCCAACCTGGAGGACCTGTACGAGGCAGATGTCCCCGTCTACCGCTTCATCCAGCGTCCCGGAGACCTGGTGTGGCTCAACACGGGCACCGTCCACTGGGTCCAGGCCATCGGCTGGTGCAACAATATCGCCTGGAACGTAGGACCTCTCACCGGTAAGACCAGGAAGGGACATGGAGAACAAAGGGATGTGTTTAATATGGGAATACACGGT	O70546	KDM6A_MOUSE	KDM6A	KDM6A_MOUSE Lysine-specific demethylase 6A OS=Mus musculus GN=Kdm6a PE=1 SV=2
568	ACCTCCCCAAGCT[G/T]CCCCTGTTCGACAGCGTCCGGGGCATGACCTCCACCGCTCTGCAG	14	[G/T]	NODE_1_length_209_cov_61.583733	GCAGGACCTCCCCAAGCTGCCCCTGTTCGACAGCGTCCGGGGCATGACCTCCACCGCTCTGCAGCAGGTCAGTAGGGAACTGGTCTAGATCGTTCGTACCAATGTGAACCGTATTTAGCCTCATTGTCAGGTTGTAGCTGACAGAGTTTTTTTCGCTGAAGGGATGTGGTAAGAATGTGTGTTGTGTTTCTGTTCTTCCCCAGGCCATCCACATGGAGACAGACCCACAGACCATCAGC
569	TTGGCCTCTCGGTTGATGAAGCCCATAGC[A/G]CCCAGCTGCTCCAGCTGCTGCTGGAACTG	30	[A/G]	NODE_1_length_243_cov_43.930042	AACGTTTGCAGGTTGGCCTCTCGGTTGATGAAGCCCATAGCACCCAGCTGCTCCAGCTGCTGCTGGAACTGCACCTCCGGGGTCTGGCTCTATAGGGGGGACCAGTCACAATCACTCAATCAAATCAGTCAACCAATCAAACAGTAAAACAGAATGAGGGAAGACAGGATGTGTGTGGTACATACCGAGGCATTCCCTCCTGCGAACATTTGGAGCATCTGCTGCATCATCAGCTGCTGGGCGGGGTTTGTTCCGGCGCTCTGCGAAGAGGCG	Q9NRR5	UBQL4_HUMAN	UBQL4	UBQL4_HUMAN Ubiquilin-4 OS=Homo sapiens GN=UBQLN4 PE=1 SV=2
570	CCCTGCAAACTAAGTCAACA[A/T]CAAAAGCTATCTAGCTAGACCGTGAGAAAACTACTGCT	21	[A/T]	NODE_1_length_224_cov_34.334820	GCAGGCCCTGCAAACTAAGTCAACAACAAAAGCTATCTAGCTAGACCGTGAGAAAACTACTGCTCGCTATTGCGCAGTGATCAATTGGCCTTCAAGAAGGCAGACGTTTCCAAATTTAGGATAAACGGTCTCACCCATTAAGTCAAAATGTGATTGGTTGATTCCACTGTCACTCCAAAATGTTGCCCTAATACAGTTAAATGGCAGATGCCTTTATATATCTTCTGATGGCCTAGCCAATAGCTGACTACATT
571	CCTCAAACGCACTGGCAGAGCATCTTATCTCATTAAAATA[G/A]CAATTGACTCAGAATGAC	41	[G/A]	NODE_1_length_221_cov_20.828054	CCTCAAACGCACTGGCAGAGCATCTTATCTCATTAAAATAGCAATTGACTCAGAATGACAGTAAGGTAAATATTTACTTTGAATACTTCAAATACTTGCAATAAATTGAAAAAAAATGGAGTAAGGTATGTAAACAAACCTTGAAGCATTTAATGAGAGCAGGGAAAATGCGTCACTAACAGTCAGTCTCAGCAGGCACAGGTTCACTGTCTCTCCTGTAGGGACAAACATGGGCATGTTCTGCACCAGGG
572	CAGCAGGGTGGAGAGAAGGAAGGATACAAGAAC[C/T]CTACCCTTCACTTGCAATAGCCAAC	34	[C/T]	NODE_1_length_243_cov_70.543213	TTTGCAGGCAGCAGGGTGGAGAGAAGGAAGGATACAAGAACCCTACCCTTCACTTGCAATAGCCAACCTAGCCTGGAAACCTGACGTTGAATTTCATTGAAGCACTCACACAAGATAAATACATGTACGCATGCATACTTGCCAGGCTCATGCTTACGTGGTTCTGTGCATGCTTCAGGTGACAAATCTGAACACTACCAGCACTTTGAAAAGAGGATTGAATTATGCTTTCCTGTGGATATTGTCTCACATTCCTACCTGCAAACAGACCAA
573	CTCCGGAAGGTTTCCTCTTCAGCTACCT[C/T]TCTGTGGCTCCCAGACAGACAAGACAAGGA	29	[C/T]	NODE_3_length_134_cov_23.507463	CTTGGGCCGGCTGAAATTAGCTCTTTAGTGATTCTGTCTTTCCCATCTCTCTCTCTCTCTCTGGACAACTTTCTATTATTTTTCACTATATTTTACTTCAGAGGCCTGGCTTGAACCATAAGGATCTTTCTATTCACACACACACACACACACACACACACACA
574	TCTAC[A/C]TGTGTGATTGTGCAGTAAGAACTGAGCTCAGAGGTCGGGTTTCTGTGGGTCCT	6	[A/C]
575	TGAAGAAGCCGGATGTGGAGGTCG[C/T]GGTCTGCAGTGATGAGGCCGGTTGGATGGACTGC	25	[C/T]	NODE_1_length_228_cov_11.258772	TGAAGAAGCCGGATGTGGAGGTCGCGGTCTGCAGTGATGAGGCCGGTTGGATGGACTGCAAAATTCTCTAAAACGAGGATAAAGGTGGCTTATGGTAGATAAATTAACATTCAATTACCTGGCAACAGCTCTGCTGGACATTCCTGCAGTCATCATGCCAATTGCACACTCCCTCAAAACAGCTGTGGCATGGTGTTGTGTGACAAACTGCACATTTTACAATGGCCTTTTATTGACCCCAGCACAAGGTGCTTCTGT
576	GTGTGT[C/G]TGTCTATGCATTGAGAGAGTAGTCAACTTGTGACTATAGAATACAATACATA	7	[C/G]	NODE_1_length_222_cov_21.067568	GTGTGTCTGTCTATGCATTGAGAGAGTAGTCAACTTGTGACTATAGAATACAATACATATGTAATGTTGTTGTATACTGTAGAATACTAAAGTAAATACTACAGCATTATCCACCAAACAACAATGTATTAAATACTACAGTAATGTCCGCAAAAACACTACAGCCCACAAAACACTACACGTTTTAACTATAGTAAATGTGGTCAGTGAAATGCAGGTGTAGTAGATCTTAAGGTGAAATGCTGAATACAA
577	TTTA[A/G]AGAGTTTTAAGATATATCAGTGAATGCTACATCTAATGGTAATGAGTGGATGCA	5	[A/G]	NODE_1_length_205_cov_7.853659	TTTAAAGAGTTTTAAGATATATCAGTGAATGCTACATCTAATGGTAATGAGTGGATGCAGTGTGAGGACAGATTCCCTTGATTAGAATACCTCAGCATCTCTTGTGTGTTTCTCTCTACCTCTCTCTCCCTCCCTCTCTTTTCACTTCTCTTTGTCTCAACTCTCATAGAGTTGTGTTCTCTCACCGTACTGGCAGATGTATCGGTTGCGTGTTTTACAGCGCTGGTCGTTCCAG	Q7TSQ1	CL18A_MOUSE	CL18A	CL18A_MOUSE C-type lectin domain family 18 member A OS=Mus musculus GN=Clec18a PE=2 SV=1
578	TTAAACCGTACCTG[C/T]TTGGACCGCCTTCAGCATACTTTGCCAAATGTTTCTGTATGTAC	15	[C/T]	NODE_1_length_202_cov_29.242575	TTAAACCGTACCTGCTTGGACCGCCTTCAGCATACTTTGCCAAATGTTTCTGTATGTACTGTACGCGCCTAAATATGGGTCCCTCCCATGATCCAATAAATAGATAACCAGTTAGATATGGATTTTAAGTTCATTTATCTCAGTGATGGTCAAGTGCAATTAAATTGATATTCTGCTGTTATCAAGATAGAGTCAAATGTTTGACATGCTGATCGATAGAATGCACCAATTA
579	AGACTGATTAACTGTGGGGTGTGTTCAGCCTGTAGAAACAGGAAGAC[A/C]GGTCATCAGAT	48	[A/C]
580	AAGGGTACCACACAGGATGTCTTCCCTGCAATGACAACAAGCTCAGGCCAATGAT[A/G]CTG	56	[A/G]	NODE_1_length_208_cov_37.889423	AAGGGTACCACACAGGATGTCTTCCCTGCAATGACAACAAGCTCAGGCCAATGATACTGTGACACATCACCCCAGACCATGACGGACCCTCCACCTCCAAATCAATCCCGCTCCAGAGTACAGGCCTCGGTGAAATGCTCATTCCTTCGACGATAAACGCAAATCCGACCATCACCCCTAGTGAGACAAAACTGCGACTCGTCAGTGAAGAGCACTTTTTGCCGGTCCTGTCTGGTGG
581	AATCTGCAACATGCACCGAAAATTAAAGCATTT[T/C]GTTGCCGATAATAAAGCTATTTTAT	34	[T/C]	NODE_1_length_220_cov_38.290909	AGGAATCTGCAACATGCACCGAAAATTAAAGCATTTTGTTGCCGATAATAAAGCTATTTTATGCTCGCGGGCATGGAGAACTGGAGTCTTGTATCCCTTTGTGTTTTGCTCGGTTTTACGGCGAGATGGGCTGTAAATCCTTGAACTCGTATTCAGGTAGGAAGTGGACTAGCTAGCTTTATTTGTGCTAATGCTGCACCTGCAGTGCTCACTGACAGCTCTCAGTTCCGAACATAGCTAGCTAGCTAGC
582	GACAGTATTGGTTTGCTGTTAGAGAGGAGTTAGTCTATTG[C/T]GAATTTTCCTATATCTAG	41	[C/T]	NODE_1_length_226_cov_30.477877	TGCAGGGACAGTATTGGTTTGCTGTTAGAGAGGAGTTAGTCTATTGCGAATTTTCCTATATCTAGTGCCTATATGTCACACTCTGTCTTTCAGAGTCATTGTAATAAATAGAAATCTGTATTTGGAATTTTTCTAATTACCTATGCAAAATATAGTGTCTACAGTCGTGGCCAAAAGTTTTGAGAATGACACAAATATTAATTTCCACAAAGTTAGCTGCTTCAGTGTCTTTAGATATTTTTGTCAAATGTTATCA
583	CTGGTCACGCCGGTCACGTTTCGGA[G/A]GACGCATGACTTGACCTTTGCCTCTCCCGAGCC	26	[G/A]	NODE_1_length_235_cov_45.276596	ATCTAATTCAAGGGAAAAGTGCCTATTCTGTTGGGCACAACCAAACTAACAGTGGCTAATACATGTCTCAGCCACTCCATTAACCATTTTTACTACTGATATAGATTTCACCCTACTCTTGAGCTCTTCCTTTATTATTTTTTACCCCCTTTTTCTCCCAATTTCAATTATGATCTTGTCTCATCGCTGCAACTCCCCAACAGGCTCGGGAGAGGCAAAGGTCAAGTCATGCGTCCTCCGAAACGTGACCGGCGTGACCAGCCTG
584	CGCTACACAAAACGCAGAAATAAAATATAAAACATGCCTT[C/A]CTTTGACAAGCTTCTTTT	41	[C/A]	NODE_1_length_226_cov_59.915928	CGCTACACAAAACGCAGAAATAAAATATAAAACATGCCTTCCTTTGACAAGCTTCTTTTGTTGGCACACCAATATGTCCCATAAACATCACAATTGGTCCTTTTGTTCGATTAATTCCGTCCATATATATCCAAAATGTCCATTTACTTGGCGTGTTTGATCCAGAAAAAAACTGCTTCCAAATTGCGCAACGTCACTACAAAATCTTTCCAAAGTTGTCTGTAAACTTTGCCAAAACATTTCAAACTACTTTTGT
585	GGCCACATATACTGAATGTGTTTAGCGTCT[G/C]TTAAATGACCACATTATCAGTATTAAAC	31	[G/C]	NODE_1_length_248_cov_97.294357	ATGCGACAAGAGATTGTTGTGTGTGTGTGTATATGACACACACCTCCAGGGCTGTCTTTGAAGGAGGCAGGGATGGTATAGTGGTGAGTCATTCATTCCAGACTACCAGCCATGTATAGCTCTATCCTTGTGAATGGGATTATAGTTACTTCATAACTGGGATCACTCACTTCTCTTCATCTCATTTGGGACACGACTAGGTCTGTTTGTCATGTTTAATACTGATAATGTGGTCATTTAACAGACGCTAAACACATTCAGTATATGTGGCCCCTGCA
586	CCTCTT[A/G]TTGAGGAATTGCAATTTAACAATTTAACCTCTCTTGGGAAAGGGGCAGTAAT	7	[A/G]	NODE_1_length_215_cov_82.599998	GCAGGCCTCTTATTGAGGAATTGCAATTTAACAATTTAACCTCTCTTGGGAAAGGGGCAGTAATTGTGACATCCGGATGAAAGCGTGCCCAAAGGCCAGGAAGCTAGGATATGCATATAATTGGTAGATTTGGATAGAAAACACTCTAACGTTTCTACAACTGTTAAAATAATGTCTGTGAGTATAACAAAACTGATTTGGCACGCGGAACCCGGATGACAAACCATCCAGGGGAAACAGAATTG
587	ACTCAGCTCCAGCCCAGGCAGGTCTCTCCATGTGGTG[G/A]CCCTGCTCGTGATGTCTCTGA	38	[G/A]	NODE_1_length_217_cov_39.262672	GACAGTCTATCAATAATGTCACTCTGAAAATGGGACAGGTTTGTTGCTGCCTCTAAATCAATGGGGACTCCATATAGCTGAAAAGCAGGCAGGTATAGGAAATGCATTAAGGCTGGACGTTGATGGGAGTGGTGTGAGCGCTGGGACACCCAGTGGCTCAGAGGGACATCGTTCAGGAACTGCCCAGCTCAGAGACATCACGAGCAGGGCCACCACATGGAGAGACCTGCCTGGGCTGGAGCTGAGT
588	CCACTTAAATTACCTTAAGTGGCATTTCAGGCC[A/T]CGTGAAGGATGTCAGCGCAGCAGCG	34	[A/T]
589	TTCATTCTCTACCACATC[C/T]GTAGAGTATGACCCTACCTCACACAGGAAGCTGCGCAGAT	19	[C/T]	NODE_1_length_206_cov_63.393204	ATGCAGGTTCATTCTCTACCACATCCGTAGAGTATGACCCTACCTCACACAGGAAGCTGCGCAGATCCTAATCCAGGCACTTGTCATCTCCAGCCAGGACTACTGCAACTCACTTTGATTGGCCAACATAAACAACAAACTACACACGTGAAGGCTACTGGTTGGGGCTACCAGGTCGTTTTATGGTGCGCATGTCATAAAAACTACATTGAAAAGTTTGTTTTGTTAAATCATTT
590	GGAGAAAGTGGAGATCCTGGAGAATAAAGCCATCTATG[T/A]CTTGGGGAAGGCCCCAGAGA	39	[T/A]	NODE_1_length_237_cov_51.236286	ATCTGCAGGGGAGAAAGTGGAGATCCTGGAGAATAAAGCCATCTATGTCTTGGGGAAGGCCCCAGAGAAATGAGGGACAGGGAAGAGGGAAGGTGTGTCTCAATAGCTTCATTTCCTCATCCCCTTTCCTCCATAAACCACTGATGTGGTTATACCGCCACTGGTCTGCCTGGGCATGACATGTGAGAGCAATGTCAAGGGAACCCCTATCCAGTCCTTTCACCCATCAGTGCTAATGAAGGAAAGGTATTGAGGAAATGTGAGTAT
591	TCACAGGCGAAGAGCGTTGCCCCT[T/C]TGGCCTTGGAGACCACAGTAATCTGCTGAAAGGT	25	[T/C]	NODE_1_length_231_cov_50.012985	CATCAGTCTACTAGGTAAAACGTTTTCCTCGGCAAACAAACAGGCCATATTGTTCACATGAACATGAGGTTGGTTATCTCAGTAATCCATAGGTCAAAATGTTGTTTTAAATATTGTCTGTGTGCATGGGTACGTGTGTGTCTGCATGTGTGTTCCTCTCTCTACAGAGAACAACATCCATGTCCACGACCTATTGACCTTTCAGCAGATTACTGTGGTCTCCAAGGCCAAAGGGGCAACGCTCTTCGCCTGTGACCTGCA	Q8R5L3	VPS39_MOUSE	VPS39	VPS39_MOUSE Vam6/Vps39-like protein OS=Mus musculus GN=Vps39 PE=2 SV=1
592	AGAGGCAGAAGGGCCGCAACCG[T/C]CGGACCCACGAACTGGAGAGAGCCCCCCGCAGCGTC	23	[T/C]	NODE_1_length_220_cov_28.259090	AGAGGCAGAAGGGCCGCAACCGTCGGACCCACGAACTGGAGAGAGCCCCCCGCAGCGTCTGACCTCGCACCGACTAAATCCCATGACCCCGCCTGACCCCCAACCCCTAATCCATGTACACTGTCCTCATCCTCAGATCCCCCCTGAACCTCCTCCCCTGCCTCATCTCTCCTTACAGAGATAAAGATTCGTTCCACACTGACTTTGTACAAAGAATCTCAACTGGAAACAAAGGCAATATCCCGCCCTG
593	TGCCCGGTCCACCACAAGGAGTCGCTAGAG[G/C]GCGACGAGCCAAGTATAGCCCCCCCAGC	31	[G/C]	NODE_1_length_220_cov_21.600000	TGCCCGGTCCACCACAAGGAGTCGCTAGAGGGCGACGAGCCAAGTATAGCCCCCCCAGCCAAACCCTCCAATAACCCCGACGAAGCTGGGCCAATTGTGCACCGCCCACGGCCGGTTGTGACACAGCCTGGGATCGAAACAGGAGGCCTATAGCTTGTTTTTTAATGTGAAGAGATGGTATCAGTCTCCACGAAGTCAGCTGGTTAACACCTTGCTGTTTACACCCCAAAGCTCCATCTTAGACTTCTCT
594	CACCCCGCCTGCCACAAG[G/A]AGTCGCTAGGGCGTGATTAGCCAAGGAACCCCCCCCCCCC	19	[G/A]	NODE_1_length_143_cov_9.027972	TGAAACAATTCATGGTTTTCATTTACCTTTTTATGTTCCTTTTATCAGTGGTCTGATCTGGCGTTACTACAGACCAGGGTTCATTCCCGGGCTGTGCCAAACCCGCCCGTGGCCAGGAGTCCTATAGGACGGCGCACAATTGGCCCAGCGTCGTCCGGGTTAGAGGAGGCTTT
595	AACAGCAGGTCCTCCTGCGGCCCAAACGAACCAATCTT[A/G]TGTGTGATGTCATTACTGAT	39	[A/G]	NODE_1_length_219_cov_55.780823	TTGTCTCTATACATATGTAAATGCAAAGAAGAGTAATGCCCCTGCTTTTGTTTGCTGAGTTTCTGTCTCGTCCCCACGACATGAATGAATATGTTTACCTGTGTGTGTCCCTCTAGATTGGCATGGTGGCCTGGCGGATGACGCTCAGGACCCCAGAGTACCCGGCAGGGCGTGAGATCATTGTGATCAGTAATGACATCACACATAAGATTGGTTCGTTTGGGCCGCAGGAGGACCTGCTGTTCCTGC	P11029	ACAC_CHICK	ACAC	ACAC_CHICK Acetyl-CoA carboxylase OS=Gallus gallus GN=ACAC PE=1 SV=1
596	GCAGAGACGTTGA[G/A]CTGGCTGACACTGTTCCTGTCAGAGAGCCAGGGTTGGTCAATGCA	14	[G/A]	NODE_1_length_230_cov_51.078262	GCAGAGACGTTGAGCTGGCTGACACTGTTCCTGTCAGAGAGCCAGGGTTGGTCAATGCACACCTGTCAGACAGACTGGAGCTGTCTTTGTGTGGGTTATGCAGAGTAAGTCTGCCCTGAGGGGAGGACTGGAGAACAAAGTAGAGGGTAATTGGTTTTACTGATATCAAGAAATGACCAGGGTGGTTGGATTTTTCCTTAAAACAGGATCAATGATTTGGCAACGCAGCGAACTATCCTAGACGTTCTTAAAGTTGATAA
597	CTG[A/T]GTGAGTCTGGTTACTGGTGACAGGCAGGACAGTCTCCACTATAATGTCCTGACTG	4	[A/T]
598	GAGACAGCGTGGCAGAG[T/C]TGGTCCAAGTCTGTCGGAGGATACACCGTGCACTTGGCAAC	18	[T/C]
599	GCCAACTGTGGCTGTGTCCCTCTTGCTGTAGCCCACTTGTCCACCCCGATTTCCAG[C/G]AC	57	[C/G]	NODE_1_length_238_cov_56.163864	TTTGCAGGGCCAACTGTGGCTGTGTCCCTCTTGCTGTAGCCCACTTGTCCACCCCGATTTCCAGGACCGTCATGGTCGTGATGACCCCCCTCCTTTCTTTTCCCTTGATCTAAGTCATCTTCGAAGCGTGTAGAGAGTGTGTGTTTGTAGGATCGTGGCAGAGAGAAGTAGGAGTAGACCGTCTTGGGTTGTAACTGGTTCTGTTCAGGTTGGGAGGGGGGTGTGCTGCAAGCTGAGCGGATGCTGATAGGAGACATGTTCATGTAGT	P35570	IRS1_RAT	IRS1	IRS1_RAT Insulin receptor substrate 1 OS=Rattus norvegicus GN=Irs1 PE=1 SV=1
600	TGCCCAGCCCGC[C/T]ACAAGAAGTCACTAGAGCGCAATGAGCCAAGTAAAGCACCTCCTGC	13	[C/T]	NODE_1_length_222_cov_14.189189	TGCCCAGCCCGCCACAAGAAGTCACTAGAGCGCAATGAGCCAAGTAAAGCACCTCCTGCCAAACCCGGACGATGCTGGGCCAATTGTGCACCACCCTATGGGATCGAATCCTGGTCTGTAGTGACGCCTCGTAGCACTGCCACTCGGGAGGCCCACAAAATCTCAACTGTTTCATTAGACCTGTGATTCAGCAAAGCGAAATAACTGATTATATAAATAGTTTAGTGCCAAAACTACATAAAAAACACCTTT
601	TTCCAACACACAGAACACAGATCAGGGACA[G/A]GTCAACAGGCAGGGTAGCAAGCTAGTGC	31	[G/A]	NODE_1_length_219_cov_37.995434	TTCCAACACACAGAACACAGATCAGGGACAGGTCAACAGGCAGGGTAGCAAGCTAGTGCCCAAGACTGTGGTAACTGGCTACATAAAAGACACAAAGATGACAGTGTTAGCGCAAGAGGGGCCATCTTGCTTACCATGGTACTATCTAAGTGCTACATTTATGTCTACAGATCAATCATGTAACAAGAACTTTGTGAACTTCGTGTTACACCGGATATAGAGCTTTACTTCCACAAACACGCAAGTGTA
602	CC[A/G]AGCAGCTTCTGAAGCAGCTGGGCCATGAACTCCGTCGGTCTTGGGCCCTCCACTCC	3	[A/G]	NODE_1_length_224_cov_23.665178	GGCCAAGCAGCTTCTGAAGCAGCTGGGCCATGAACTCCGTCGGTCTTGGGCCCTCCACTCCCTCTGGTATTCCCAGAAGATGAATGTTGTTCCTCCGCATTCTACTTTTCATATCTTCGCATCTATTGTCGAGGTATATCACCCTAGTTATTAATGAGCCAACGTTAGCCTCTAGCTCGCTAATGCGAGTGCTGTGGTCGGTAGCACCAAGCTCCAGCTCCGATAAGGCTGCTACGTGTGTCGAGCTTATTCTG
603	CGATCCAG[T/G]GCCCGGATGTGATCCAGTGTGTCTATGGAGGGGGAGAGGCCACCGTGCAG	9	[T/G]	NODE_1_length_228_cov_53.267544	TGCAGGCGATCCAGTGCCCGGATGTGATCCAGTGTGTCTATGGAGGGGGAGAGGCCACCGTGCAGGCAGAAGATCTACAGGACGAAAGAATAGACGTGATTTACCTTTACGTAAGACAAGTCACTTTGGATAAGAGGGTTGTTGCCTACATGTAAATCACAAACATAATTAGGAAGGCTTCCTTTGAACTTATGCATAACATTCAATGTATATCCCAAACTGCACCCTATTATGTACAGTTGAAGTCGGAAGTTTACA	P11611	PP2AB_RABIT	PP2AB	PP2AB_RABIT Serine/threonine-protein phosphatase 2A catalytic subunit beta isoform OS=Oryctolagus cuniculus GN=PPP2CB PE=1 SV=1
604	[C/T]AGCGGGCGGGTGAACCTGGTTCCCATCCCCCCGGTGGTGACCAGCCCTCGGGACATGG	1	[C/T]	NODE_1_length_219_cov_39.940639	CAGCGGGCGGGTGAACCTGGTTCCCATCCCCCCGGTGGTGACCAGCCCTCGGGACATGGCCCTGGCAGCAGTCATCTGCAGCGCTCTGGCCACCGTGCTGCTGGCCCTACTCATCCTCTGTGTCATCTACTTCAAGAGACAGCTGCTGGAGAAGAAGCCCAGCGGTGAGTGACCAACTTGAGCTTGAAAGAAGTTATTACAATGTCGTGGAAATCTCAGTGTAGCATTGGGACCAACAGGTGGCTTTGC	Q9JLL3	TNR19_MOUSE	TNR19	TNR19_MOUSE Tumor necrosis factor receptor superfamily member 19 OS=Mus musculus GN=Tnfrsf19 PE=2 SV=1
605	GTAGTGTGG[T/C]CACGCCCCCTCGACAACAGCATTTCAACCGTCTGAAGAAATTATGTCAT	10	[T/C]	NODE_1_length_233_cov_130.291840	GCAGGGTAGTGTGGTCACGCCCCCTCGACAACAGCATTTCAACCGTCTGAAGAAATTATGTCATGGCGCATCACCATGGTGATGATGATTTGTGTGTGACATCATTGCATCAGCAAGTCACAAGAGTGACATAATTACATTTAGAGTTCTTGGCCACATTCGTTTGGCTCCTAACTGTTAAAGAGAGGATAGCTGTGTCTGCAGTGTCACAGTAGTTAGGGAATAGGATGCCTTTCCAGACACAGACTATGTGTAGGTTTAGT
606	CGCTACACAAAAACGCAGAAA[A/T]AAAATATAAAACATGCTTCTTGACAAGCTTCTTTTGT	22	[A/T]	NODE_1_length_218_cov_19.334862	ATGCAGGCGCTACACAAAAACGCAGAAAAAAAATATAAAACATGCTTCTTGACAAGCTTCTTTTGTTGGCACTCTAATATGTCCCATAAACATTACAATTTGTCCTTTTGCTCGATTAATTCCGTCCCTATATATCCAAAATGTCAATTTATTTGGCGCATTTGATCCAGAAAAAAACAGCTTCCAAAATGCACAACGTCACTACAAAATATTTCAAAAGTTGCCTATAAACTTTGCCAAAATATTTC
607	GCCACACAACAACATGGAGACAACCAGACTGTAAGGCTTTATTGTCCTGTA[G/A]AGTAGAG	52	[G/A]
608	ATCGTCTGAGACCAGCCAACC[A/G]TACAGCTGATTAAACTGTGTGTTTGCACAACCAAAGA	22	[A/G]	NODE_1_length_181_cov_18.071823	ATCGTCTGAGACCAGCCAACCATACAGCTGATTAAACTGTGTGTTTGCACAACCAAAGAATGTCTGTACACACTGTCAGAAACCGTCTCAGTGATGCTCATCAGGGTGCTCGTCGCCGGCACACGGGTGTTGACCTGAATGCAGTTCGGCAAATGCTCACCTTTGATGGCCACTGGTACGCTGGACAAGTGTGCTGTTCACGGATAAATCC
609	TATTTATGACTGTCGTAAAACTGTGGAGAGAGAGAGAGAGAGAGAGAGAGAGAGAG[A/G]GA	57	[A/G]	NODE_2_length_213_cov_15.981220	TGATAACCAACCAGAACATCCTCTGGCCACTCTTGTGGTGCTTTGCAGCTTTCAAAAAGCCTGCCTAGATCAACCACCAGAGGGGGACAGCAATGATGATTCACAACTAGGACAGCACGTGGTCATTTTTATGTTGGTTTGCAAATTGCAGGATAATCACAAGATTCAAACACATGACTTGCCCTTTGGGGGAGGATCATAGGCACCCACTCCCTCTCTCTCTCTCTCTCTCTCTCTCTCTCT
610	TGAAGAAGCCAGATGTGGAGGTCCTGTGCTGGTGTGGTTACACATGGTCTACTG[C/T]TGTG	55	[C/T]	NODE_1_length_231_cov_23.004330	TGAAGAAGCCAGATGTGGAGGTCCTGTGCTGGTGTGGTTACACATGGTCTACTGCTGTGAGGCCGGTTGAATGTACTGCCAAATTCTCTAAAACAATGTTTGAGGCATCTTATAGCAGAGTAATTAACATTACATTCTCTGGCAACAGCTCTGGTGGACATTCCTGCAGTCAGCATGCCAATTGCACACTCCCTCAAAACTTGAGACATCTGTGGTATTGTGTTGGGTGACAAAACTGCACATTTTAGAGTGGCTGTTTAT
611	AATGTCCACTAGAGCTGTTGCCAGATATTTTAATGTTAATTGCTCTAC[C/T]ATAAGATGCT	49	[C/T]	NODE_1_length_217_cov_42.774193	GGAATGTCCACTAGAGCTGTTGCCAGATATTTTAATGTTAATTGCTCTACCATAAGATGCTGACCACATCGCTCGCATCACAAGTGTGAGCGTTGCAAAATAAATGTACACATACGTGTTATTCAATCATTGCACCCACACCGCTCGCTAGCATCAGTGAGCGTCTGCGTGGCCAGGTGCTGAAATAGAAATGGGTTATATTTGTGACGGTCAACACACTGAAAGTCCGGCGTCTCCCATCTCCTCA
612	GTTCAGGTCAGAGCAGTGGGCTGTAACAGAGGGGGCCGG[G/C]AACTGGAAGAACCCCCTTC	40	[G/C]	NODE_1_length_202_cov_16.287128	GTTCAGGTCAGAGCAGTGGGCTGTAACAGAGGGGGCCGGGAACTGGAAGAACCCCCTTCCTCTGCTTTCTTCCTCCGTTTCTATGACATCTCCGTACTGAAGGGGGGAAAAAAGAGTTGGAAAGAGAGTGAAGGCGCTAACTGAAGCTAGTGTCAAACTTTGTTCATTGTAGATCCCAAGGGTATTGCACTATTAAGTATATTGTACTATCACCAGAAAACAATCTCACAAC
613	AACAGGTCACGTCTTTGATGTTTACAGAGAACGACAGGGTGTTGTCCACGGTC[A/G]CGCCA	54	[A/G]	NODE_1_length_236_cov_36.343220	GCTATGCAGGAACAGGTCACGTCTTTGATGTTTACAGAGAACGACAGGGTGTTGTCCACGGTCACGCCAAGGTTCTTTGCACTCTGAGAGGTTGACTCTGTGGAGTTGTCAACCATGATGGGGGAGCCCTGGGGGACACCAGCAGTGAGAGTATGTGGTACAGACAGATCCTCTCCACATCACCTGCTAGGAGCGGTCTGCCAGGTAGGATGCAATCCAAGAGTGTGCAGAGCCTGAGACGCCCAGCCATGAGAGGGTGGAGAGGA
614	CACCCGGCCCGCCACAAGGGGTCGCTAGGGC[G/A]CGATGCGCCAAGTAAAGTCCCCCCTGG	32	[G/A]	NODE_2_length_132_cov_66.734848	TGTCACTACAGACCCGGGTTCAATCCCGGGTTGTGTCACTGCCGGCCGTGACCGGGAGTCCCATAGGGCGGCGTACAATTGTCCGGGTTATGGGAGGGTTTGGCCAGGGGGGACTTTACTTGGCGCATCGCGCCCTAGCGACCCCTTGTGGCGGGCCGGGTG
615	AGATAACACCCTGCTGTAGATAACACCCTGC[T/A]GTAGATAACACCCTGCTGTAGATAACA	32	[T/A]
616	GCAGCGATTCTGGGCGCG[C/G]CACAGTGGAGGCAGATCACTACATGGCCCTGGCCAGAGAG	19	[C/G]	NODE_1_length_219_cov_22.041096	TGTGTCTGACCTCAAACAGTGAGAGGGAACGGGGAATAGAGAGAGAAACAAGGAGAATGGATATTGGTTTATCTGTATGCGGTAGTGGTGGTCATCTCATAGTGTGTCTAACCTTCGGACCACGCTGTCATTGGGTTGTCCCATCTGTCTGAGGTCCAGAGCACAGGCCTTCAGCTGCTCTAAGGTCTCTCTGGCCAGGGCCATGTAGTGATCTGCCTCCACTGTGGCGCGCCCAGAATCGCTGCCCTG
617	CACGCCAACTTCTGGTGTCAAACACACACACACAGAGGAAAAT[G/A]CAAAGAATAACATCA	44	[G/A]	NODE_1_length_214_cov_35.640186	CACGCCAACTTCTGGTGTCAAACACACACACACAGAGGAAAATGCAAAGAATAACATCATCAAGTTAACTAGGCAGCACTGCAGGAACATCATAAATCATCTCCTTTCAACATCTAACTTCCCATTCAACATAGCTTCAGTGCTTCCAGCCATGTGTCAAGTTTGCCGTGTGCTCACTGATATCGTCTATATATCAGAAAGGGGCTTGGCCAAGGAGTTGTAGTAGGAATGAAAGGCCATGGTT
618	AAAGGGCTAAAACAACCTGCCCTCTGACGACTGGACCCGTGAAGC[G/A]TTCCTTCAGGGGA	46	[G/A]	NODE_1_length_219_cov_18.378996	AAAGGGCTAAAACAACCTGCCCTCTGACGACTGGACCCGTGAAGCGTTCCTTCAGGGGATATATAATGTTAAGACTGTGTGACAGCGGAGGGTCACTGATGAGTAACGAAGCTACACCCTCTTCACAGTGGGGTGACACCTGTTGATGTGTCAAAAATGACATTAACCTGTTGATGTGAAGTATATGGTGAACAAATAAATTCACTTACAGTAGTTGCCCCTTCGTGGTGCGTATTGACCTTTTGAGTT
619	AGAGGGAAGTTCTTTGTCAAGTGAATTAGTTGTTGGAAGTGTT[A/G]TGTTGAGTGAAGAAC	44	[A/G]	NODE_1_length_227_cov_53.017620	GGAGAGGGAAGTTCTTTGTCAAGTGAATTAGTTGTTGGAAGTGTTATGTTGAGTGAAGAACACTCTATTAATCCATACAAGATGGAAATGTGTCTTGTGCTTTTCCCCAACCCCTTCGGTAAACACACTTAAGGTTGAAGAGGCTGGAGCAGCCGAAGTGAAGCACCCAATGCCTTTCGCCAGATTTCTCCCTGTCAGCAGTGGGATTCATACCAACAACCCTCTGGTTGCTTGGCTGCTTCTCTAACCTCGAGGCT
620	CAATGAAAT[G/T]CATATAAGGAATATCAAACCAAACCGTTTTAGAGGGAGACACTGGAGTC	10	[G/T]	NODE_1_length_228_cov_90.969299	TGCAGGCAATGAAATGCATATAAGGAATATCAAACCAAACCGTTTTAGAGGGAGACACTGGAGTCTGTGCCCGCAGAAAGGGAAACAGGAAGTGTCTGTCGTCAAGGGCCATCTCTGATGAAATGGAGCTTCATGTGGAAGTATTGACATAATATAACATAACCATGGGAAGTACCCTATTACAACGCCCATTAGACTTGGCCTACTGAAAAAGAGCTGGGCTAAGGGATTTGAAAATATATATTAGCAATAGAACAA
621	GTCAAAACTGTGGACAAAGGCACACAGGTCACTCCC[A/G]AGAGAGATGCTGTAAGAGCACC	37	[A/G]	NODE_1_length_207_cov_61.376812	GCAGGGTCAAAACTGTGGACAAAGGCACACAGGTCACTCCCAAGAGAGATGCTGTAAGAGCACCATTCACGGCTTTCAATGTTGATGTAATGTTGTCTGAATGTAAGAAAAGTGTTGTGTCAGGGTGGTATATTTTGGCATGAGCAATATAATCGTTGTCTTCATGAAATGTTGGGCCAATGTAATAATAAAAGTAGAGCTAAGATTTGATGAACACACACTTTGGTGTCATTGTAT
622	GATGCCACTATCTC[T/C]GTTGACCAATTGGTGGATTTGTCCATCCGGTTGGATAACCTGCT	15	[T/C]	NODE_1_length_207_cov_22.985508	GATGCCACTATCTCTGTTGACCAATTGGTGGATTTGTCCATCCGGTTGGATAACCTGCTGGTCACCCACGGACGTCCAGAGGGGGCTCTGTTGGTGCCATCTTCCAGCACCCAGTACCCATGTAGTTGGGAGGGGCTGCTCGTAGGGAGACTGGAGGAGGAGCCATCACGTGCACCATCTGTGGCCGCAGAGGGCACACTGCCGGTCGGTGCCATGTTCGTCCCTCTGGGAGTCGAG
623	TGCCCGGCCCGCCACAAAGAGTCGCTAGAGCACGATGAGCCAGGTAAAGCCCCCCC[C/G]GG	57	[C/G]	NODE_1_length_249_cov_17.658634	TGCCCGGCCCGCCACAAAGAGTCGCTAGAGCACGATGAGCCAGGTAAAGCCCCCCCCGGGCGAACGAACCCGAGGCTGTAGTGATTCCGCAACACTGTAATGCAGTGCCTGGGGCTGCCTGTGTGGCTGTCTTTTAATATCAACTAAACTTTTTATAGTCTTAAGTCTGTAAACTATTTTGTTGTTGTTGTGTATGAACACCAAGTAGGTTAGCTGTCATCATGGCGTCAGCAAATGGGGATCCCAATAAATAATACACTTGTTCTTGTAGTACTAGGG
624	AGAGGAAGCCACATGAACAGAGACATGGCCACATGAACAGAGACATG[A/G]CCACATGAACA	48	[A/G]
625	AA[G/C]CTCAGACCATGGCATGTTCGCTGGTAAATTCATGGGTACACTCCAAATGGCAAACC	3	[G/C]
626	CTGAACTCGTTTATCAGGTGAACGGTGTTTCCTCCAACA[T/C]ACTGGTGAGGATGACTCTC	40	[T/C]
627	TTTA[C/A]CTCCTTGCTAGTGTACAGGGTTTAGACAGTAGGTAGGTGTTTTATGCAATCTCT	5	[C/A]	NODE_1_length_234_cov_81.188034	GGTTTACCTCCTTGCTAGTGTACAGGGTTTAGACAGTAGGTAGGTGTTTTATGCAATCTCTCATAAGAAGCAGATGTTTCAGCAAGCATAAATACAGTAATAGAGAGGATTAAAAGATGACCATAAACCATGTCTCCCACCAATGGGACAGTAGTAAATAGTCAACAGTAATTCACCCCAAGTGCTGCTATACAAAGCAGCATGGTGACGTTTCCTTGTGGATTGAGAACTTTCTTTGCTGTACAAGAGGCAAAGTTCACATTT
628	AAAGCCCATATATAAGTAACCTTGGATGAGACCTGAAGATTGC[A/G]TTAACCCGCTAATGC	44	[A/G]	NODE_1_length_240_cov_109.537498	TGCAGGAAAGCCCATATATAAGTAACCTTGGATGAGACCTGAAGATTGCATTAACCCGCTAATGCCTAGGCACATGTCTGTTGGAACCCGAGAAAGCAACTACATGAATGAGTGATGTCATAGCAGGTGTATATATGACTTACGCTAAGAGGGGGATCTCCATGGCTTTGTCTTCCAGGACAAGGAGCAGACGGTCACAGACATCCTCATCTTTCTCAGGCCTGAACTCTAGAGTGCCACTCAGGGACAATCCAGCAGCAACGGGGGTTT	Q6ZTR5	CX022_HUMAN	CX022	CX022_HUMAN Uncharacterized protein CXorf22 OS=Homo sapiens GN=CXorf22 PE=2 SV=2
629	GTTCTGTGTCTATGAATCTCTTTTAGCCTTGAGGC[G/A]CTTTCTCAGACACCCTGTTTTGA	36	[G/A]	NODE_1_length_129_cov_18.759689	ATTGATTATGCTTATATTGTATTAATAGAAGGGGAAGGGCTATAAGACCCCTCCTCGACTACATCTATAGGGTCATGAACCACAGATTAGCAATATATATATGCAGTATAAGGTGTAATACTGTTCCATAGGTCTTTTCTAGTCTCTGCTTCTTATAAG
630	TCATCTCTGATACCTTTACTACCAGGTATTGATCC[T/C]GCACCTCATCTCTGATACCTTTA	36	[T/C]
631	AGCGAGTCACTGATTTGACGTTTGCAGAGAACGTCA[G/A]GGTGTTGTCAAAGGGTCACGCC	37	[G/A]
632	TTCGATGGGCTCTGGCTTGCCTCCGTCTCCCTGTCTCTCTGTCCTCCTGAGCCA[A/G]GTGT	55	[A/G]	NODE_1_length_224_cov_59.674107	TTCGATGGGCTCTGGCTTGCCTCCGTCTCCCTGTCTCTCTGTCCTCCTGAGCCAAGTGTGTGTGTCCCAAATGGCAAAATACTCCCTTTTCCCTATATAGTGCACTACTTTAAACCAGAGTCACATAGGGATACAATGTTGTTTGGGACGCATCCAGAGTCTCAGGTTTAGCCTGCAGTCAGTCAGTTCAGGGGTGGATAGATGCCTGGCTGGGTGCAGCCAGTGTCTACGTGTCAGGACCTGCCCAGCCCCAG
633	AAAGGTACCACATGAGGGAGGTGGATGTTTTCCCTGTTTCGCACAGCTTTGAGGTT[G/T]CC	57	[G/T]	NODE_1_length_221_cov_17.737556	GGACTGGCAAAAAGTGCTCTTCACTGACGAGTCGCGGTTTTGTCTCACCAGAGATGATGGTTGGATTTGAGTTTATCATCGAAGGAATGAGCGTTACACCGAGGCCTGTACTCTGGGGCTTGATCGATTTGTAGGTGGAGGGTCCGTCGCGGTGTGTCACAGCATCATCGGACTGAGCTTGTTGTCATTGCAGGCAACCTCAAAGCTGTGCGAAACAGGGAAAACATCCACCTCCCTCATGTGGTACCTTT
634	TCTTTTAACTGAGAGTCCTTGTATGATACCCCGATGGAGTTAGAATGG[T/G]TAGGAAGCAC	49	[T/G]	NODE_1_length_221_cov_71.389137	CAGGTCTTTTAACTGAGAGTCCTTGTATGATACCCCGATGGAGTTAGAATGGTTAGGAAGCACAGGAGGTTGGTGGCACCTTTATAGGGGAGGATGGGCTCATGGTAATGGCTGGAACGGAATCCGTGGAATGGTAAACATCGTTTGATGCCATTCCATTTGCTCCATTCCAGCCATTATTATGAGCTGTCCTCCCCTCAGCAGCCTCCACTGGTAGGAAGGGAATGTAGTCCCATTCAAATGGATGTTCT
635	ATCAGTACAGCTCCACCAGAGTAGCGCTCAGTAACTGTAAGGGCTTGGTGAGTACCA[T/C]G	58	[T/C]	NODE_1_length_227_cov_59.973568	TGCAGGATCAGTACAGCTCCACCAGAGTAGCGCTCAGTAACTGTAAGGGCTTGGTGAGTACCATGGGATGTGTTTGGTTCGGCGTTGTGTTGGAAGGAAGTTGCTGTATGTAGTAGCCAAGCAGTATTGGAATGTGTGATGATGGGATGGAAGAGAGGACAACCTGATCTTTGTGTTTCGTAGAACACCCACCACCACTCTACTCCCCTTCATAGCTTTCTGTGACTTTAGTTTTGAGTATGTCTGAGTGTATTTGT
636	GGACAGAGGCTGGGATTAAAAATAAAAATAAAT[T/G]CAATAAAAATATAGGACATCAACAT	34	[T/G]
637	CACCCGGCCCGCCACAGGGAGTTGCTAGAGCGCAATGAGCCAAGTAAA[G/T]CCCCACCAGA	49	[G/T]	NODE_1_length_215_cov_15.911628	AGGCACCCGGCCCGCCACAGGGAGTTGCTAGAGCGCAATGAGCCAAGTAAAGCCCCACCAGACAAACCCTCCCCTAAACCAGACAACACGGAGTCAATTGTGCACCATCCTATGGGACTCCCAGCCACAGCCATTTGTGGCACAGCCCAGGAATGAACCCAGGTCTGTAGTAACTCCTCTAGCACTGGGTGAATGGTGACCAGGTATAGGTCCAGTTGTAAAAGGAACCCCTGCGGCCGTCCCAT
638	CTTTTG[A/T]TCTTGATCTAAAATACATGTTGAAAATCACGAGACTTGATGATTCAATACAA	7	[A/T]	NODE_1_length_218_cov_30.912844	CTTTTGATCTTGATCTAAAATACATGTTGAAAATCACGAGACTTGATGATTCAATACAATTGTTTTAATACTGCTGGACTGGAACAAAAGCCTGCATACAGTGGACAGTAGCCAGCCCTCCAATGCTAGGTTTGGTGAATACTGCCTTGTACTGTGGTGAAGCTGCTTGCAAGAAATTGTAACCAAATTCCCTAGGTTTATTACAGTACCTTGTGTGTTTTAGTCTATTCCAGGATGTGATGTCAATG
639	AGACACGCCTGTCCAAGTGACCGCCGACACTG[C/T]CCTTGAGTCGCCATGGAGACGGCGCA	33	[C/T]	NODE_1_length_204_cov_40.196079	AGACACGCCTGTCCAAGTGACCGCCGACACTGCCCTTGAGTCGCCATGGAGACGGCGCAGCAGCTTCGAGCCCTACCCACCTGAACCCCCCCTTGACCTGGACGCTGACGACTTGCCGGTCAGCGAAGTCTGACCCATGAACTACCCCCACACTACCCCATAACCTGGCAGAGGGGGTGGGCTACAGAGTAGAGGCTGTATGACAACGGGGGAAATGAGAAGAATGCTTTTGAA
640	GTTGAAATATGCTTCTTTGTTTA[T/C]TGGGGTGCCATCCTCAGATAATAGCATCGTTTGCG	24	[T/C]	NODE_1_length_215_cov_52.548836	TGCAGGGTTGAAATATGCTTCTTTGTTTATTGGGGTGCCATCCTCAGATAATAGCATCGTTTGCGTTAAAGCATTTTTGAAATCTGACACGTTGGTTGGATTCACAACAAGTGCAGCTTCAAAGTTGAATTTTTATAGTAATTTATTTGAATTTGGCGCTCTGCATTTTCACTGGATGTTGGCTACGTGGGACGCTACCGTCCCATATATCCCAGAGAGGTTAAAGCTACTGAGGGAGGGTTCAG
641	GCGCTGTACTGAGCGTCAACCTCGTTGAG[A/G]AGGGAGATCCCACGCTGCTTCACCACCTC	30	[A/G]	NODE_1_length_231_cov_43.467533	CAGGGCGCTGTACTGAGCGTCAACCTCGTTGAGAAGGGAGATCCCACGCTGCTTCACCACCTCCGAATGGCGGATGCACGAACGCTCGTGGTCATGACTCTCGTATACGTCTGACCCCTCACCCCGCAGCGACCTAAGCTGCTTCTCGCTGTTGCAGTGCTTTAGGACATCACAACCTTTCACCTTGCTGACCTCCATCAGGCTGACCTCCATCAGGTCTCCCTCACTCTCTCCATCCTCCCCCATCCCCCTCTCCTGGTT	P97817	CDR2_MOUSE	CDR2	CDR2_MOUSE Cerebellar degeneration-related protein 2 OS=Mus musculus GN=Cdr2 PE=1 SV=1
642	TACAACATCCGTAGAGTACGACCCTACCTCACACAGGAAGTGGCGCAGGTCCTA[A/C]TCCA	55	[A/C]	NODE_1_length_248_cov_27.782259	AACGTTTGCAGGTACAACATCCGTAGAGTACGACCCTACCTCACACAGGAAGTGGCGCAGGTCCTAATCCAGGCACTTGTCATCTCCCATCTAGACTACTAGAACTCTGTTGGCTGGGTTCCCCGCTTGTGCCATCAAACCCCTGCAACTTATCCAGAACACCTCAGCCAGCCTGGTGTTCAACCTTCCAAAGTTGGTGTCACCCCGCTCCTCCGCCCACTCCACTGGGTTCCAGTCAAAGCTCGCATCATCTTCAAGACCCTGGTGTTTGCCTATGG
643	TGGGAGATGAGATCGTCAACATCAACACAGTTCCCATCAGTGGATCCAG[A/G]CAGGAGGCC	50	[A/G]	NODE_1_length_216_cov_56.666668	TGCAGGTGGGAGATGAGATCGTCAACATCAACACAGTTCCCATCAGTGGATCCAGACAGGAGGCCATCTGTCTGGTCAAAAGCTCCCACAAGACCCTCGCCCTGGTCGTCAGAAGGTGGGCTATGAGCTGCAACTAAATTGCCCTTACACCCAGGCACAATACATTTCTATTGAATTGAATATGACAGACATTGAATAAGAATACAGTATGTGTCAATGGGTACTATCGTAGAGTGATTGTTGCGT	A2ALU4	SHRM2_MOUSE	SHRM2	SHRM2_MOUSE Protein Shroom2 OS=Mus musculus GN=Shroom2 PE=1 SV=1
644	AGGGACAATTTTATTAG[T/C]GCGAGGGGGATAACAATAGGCATGAGCGCGTGGCGTGCCGA	18	[T/C]	NODE_1_length_197_cov_28.375635	AGGAGGGACAATTTTATTAGTGCGAGGGGGATAACAATAGGCATGAGCGCGTGGCGTGCCGAGGCGGGTCCCGCGAGACAGGGGACGGCGGCCGCGGAGCCGCGTGATCAGATTGTTTGTGAAGCTAGCGGGTCAGCTCTAGTGGCACCTCCGGGGCCTCGCGCATCGCGCCTCTCAATGGGCCCCTCGGGAGCTGTTTTCTCCTCGGCTGGCTCTTGCCATTATTA
645	AAGAAAAACAGAACGATCAGAGAGAAATCTACAGGAAGGGAGGACCGAGAGA[A/C]CAGAGT	53	[A/C]	NODE_1_length_223_cov_44.735428	AAGAAAAACAGAACGATCAGAGAGAAATCTACAGGAAGGGAGGACCGAGAGAACAGAGTCTTAACAGTAGTAACTATACCTCTGTTAGAGCGTATCGTTTACTCACCAGCATCGTTCACAGCGATACGCATCTCAGCTGAGCTCATTTGACCAGAGTCATCCACATCCTTCTCCCTGTACAAGTCCTGAGCGAGACAGGAAAGGGAGGAGGGAGAGAGAACATCACATAAGACAGTCCATCAACCACATGCAG
646	AGCTGTCATAGCC[C/G]AATAGAGTTCACAGACATGAGGCCTTTCTCCTCCTCTCTCCTCTT	14	[C/G]
647	GAGCTGATGTCGTTGGTGAGGGTGCGGTGGTCGGCCTCCAGG[G/A]TCTTGCGGCCGCTGTT	43	[G/A]	NODE_1_length_215_cov_49.018604	GAGCTGATGTCGTTGGTGAGGGTGCGGTGGTCGGCCTCCAGGGTCTTGCGGCCGCTGTTCAGGGCCCCCGTGTCTCGGGATTGCTTATAGCGATTCACCACCTCATCCATGTGGCGGTACAGCCCTAAACGCTTGTTGACCAGAGTCAGGACCTGCTCTGTGATGGAGGCCACCTTCATACGAACCTCTGCAGCAGGGTCCTGGAAAAAAAGATGGAGAGAGAAGGGGAGAGAGTCAGGAAGTGC	Q5RFB6	RPN1_PONAB	RPN1	RPN1_PONAB Dolichyl-diphosphooligosaccharide--protein glycosyltransferase subunit 1 OS=Pongo abelii GN=RPN1 PE=2 SV=1
648	CCCAGAATTTCATCTAT[T/G]GACTGGTCAGGCTCCATGGTGCTGCATGATGCCTTTAAAGC	18	[T/G]	NODE_1_length_237_cov_63.561180	AGGCCCAGAATTTCATCTATTGACTGGTCAGGCTCCATGGTGCTGCATGATGCCTTTAAAGCCTGAGGACTGACATCACTACAAGTAGAGAGTAAGAAACACATGCACAGGTAAGAAATAATAGCTACTCTACCCAACAGCCAAATGTAATACGTAATGAAGTCGGTACTGTTCAAATGTTACTCAAGAATATCTACTTTTATTATTACCTTGCTAGAATTTTGTTGATGTTTTCAGCAAGCTTCTCTTGTAAGGACTTGTCATTTA
649	CGTTAGCTACTGTAGC[C/G]GTAGCATGTCTCCCAGCCTTTTGATACCAGCGGTCTCGTAAC	17	[C/G]	NODE_1_length_198_cov_49.282829	TCCCCAAACTTCCTAGTTAAAACATTAAGTGTATAACAGGCAGAACTAGTTACCATTTAATGCATATAATTCCCACTTTACCCTGCTTACAGACTACCAGCTATGGCATCTAACTACATGGAGTTAATCCTTTACAATGAGGGGTTTAAAAGTGTAACTACAGGTTACGAGACCGCTGGTATCAAAAGGCTGGGAGACATGCTACGGCTACAGTAGCTAACGCCTGCA
650	TAGCGCTTCATGTCGTCCGGGTTGAAGGAGAAGTGGGAGCCCAGCATGGGGCTGAG[G/T]GA	57	[G/T]	NODE_1_length_226_cov_32.407078	TGCAGGTAGCGCTTCATGTCGTCCGGGTTGAAGGAGAAGTGGGAGCCCAGCATGGGGCTGAGGGAGGGGGACGGGGTGTAGGGCAGGTGGGAGCCAGGGGTCATGGAAAGGGCCGGAGACAGGGTGGGGCCCAGGAGGCCCCCAGGGCCCGGCAGGGGGGACACAGGGAACGGGGACATGGGGTCACCATGGACCCTGTGGCCGGGCGGGGGGCGGCCTAGCCCACCAGGGCCTCCGTAGGCGCGAAACAGCGAGT	P70459	ERF_MOUSE	ERF	ERF_MOUSE ETS domain-containing transcription factor ERF OS=Mus musculus GN=Erf PE=2 SV=1
651	TTTTGGTAGTGGGCTGTGTCGTTGGCA[C/A]TGTATTGTCTTCAAAGCGAGCAAAGAAGTTG	28	[C/A]	NODE_1_length_222_cov_38.436935	GGTTTTGGTAGTGGGCTGTGTCGTTGGCACTGTATTGTCTTCAAAGCGAGCAAAGAAGTTGTTTAGTTTGTCTGGGAGCAGGACATTGTGGTCTGCGACGGGAATGGTTTTCTTTTTGTAGTCCGTGATTGACTGTAGACCCTGCCACATACTGTACGTCTCGTGTCTGAGCCGGTGAATTGTGACTCTACTTTGTCTCTATACTCTGACGCTTAGCTTGTTTGATTGCCTTGCGGAGGGAATAGCTACACT
652	TATAGGTTATAATGCATTGTGAGACTTGTCATACGCATAATGTCTTATTATT[G/C]TTTGCA	53	[G/C]	NODE_1_length_241_cov_55.336098	TGCAGGTATAGGTTATAATGCATTGTGAGACTTGTCATACGCATAATGTCTTATTATTGTTTGCATGGTGAAGACTTACTCTCCTCTTGGTTATCCTGGTTCTGGTCATAGTTCTGTTGAGTATGAAGAACTATGGACAGGACTAGAGTAGCATTGTCTCGCACCTGAAACCCACACAAACACACACACACAGGTCAACTGATTGGGTCTCAGGACCTAATTCAGAATCCATGCCATTGATTAGACAGTGCCATTGACACATTTCTTGGGG
653	TGCCCAGCCTGCCACAAGGAGTC[T/G]GTAGAGCCCGATGTGCCAAGTAAAGCCCGCCCCGG	24	[T/G]	NODE_1_length_225_cov_14.537778	TGCCCAGCCTGCCACAAGGAGTCTGTAGAGCCCGATGTGCCAAGTAAAGCCCGCCCCGGCCAAAACCTCACTTAACCCAGGCAACGCTGGGCAAATTGTGCGCCGCCCTATGGGACTCACGGTCACGGCCGGTAATGACACAGCCTAGGATCGAACCCCAGGCTATACGGACGCCGATGCAGTGTCTTAGACTGCTGCGCCACTCGGGAGGCCCACTCACATAGGTTTTAACGACCTGCTTTAGGCGATCTGAGG
654	CTTCAGCAGCAGACTCCATCCATGCACCTTGTAATGCTCATGTTATGGGCAGAC[G/C]TAGC	55	[G/C]	NODE_1_length_227_cov_39.193832	TGCAGGCTTCAGCAGCAGACTCCATCCATGCACCTTGTAATGCTCATGTTATGGGCAGACGTAGCTGCGGATACTTGAGGGATCAATTTAGAAAATGTTTGCGTCCGTCACAACAGTTTCACAATCTGTCAAATCTGACATAACACAGAGGGTTTAGTCTGGTCATGCACCCTCCAGCAGCACAACTTTAACAGGGCTATAGGAAGGATACGATACGTAGGCCAGGTACTGCACATTTCATTTGAAAGGCACTGCTT
655	AGGC[C/T]AAGCTGCTGCTGAAGGAGGATGACGAGCTGATCAAGGAGGTGTTTGACTACTGG	5	[C/T]	NODE_1_length_202_cov_41.084160	AGGAGGCTAAGCTGCTGCTGAAGGAGGATGACGAGCTGATCAAGGAGGTGTTTGACTACTGGACCAGGAAGAGGAAAAACTGTAAGAGCAGTTCTCTCATCCCCACGGTGAAGCAGGAGAAGAGGGACGGATCTAGCACCTCAGACCCCTACGTGGCCTTCCGCAGGAGGACCGAGAAGATGCAGACTAGAAAGGTGAGCCACGTCCTAGGTAGGATGACGGAACTGAACAA	Q9H2F5	EPC1_HUMAN	EPC1	EPC1_HUMAN Enhancer of polycomb homolog 1 OS=Homo sapiens GN=EPC1 PE=1 SV=1
656	TTTGGAGAGGTATTGGTTTCAAGGTGATTATTTGTTTGC[G/C]TCTTTTGGATAGTTTTTTA	40	[G/C]	NODE_1_length_219_cov_27.785389	ATGCAGGTTTGGAGAGGTATTGGTTTCAAGGTGATTATTTGTTTGCGTCTTTTGGATAGTTTTTTACAACACTGATGGAGAGTTATTTAGTAGCGGCCATAACGTGCTATAATTGATTGAGTTTGAGAACATACATGTGTCAAAGCAAAAAAATTATAATAATCTATCAACAGTATTCAATGTACAATGGATGCAGAGTAGTTAATAGCTGTTGGCAAAATGTTCTGTGCAAGTGCATTCCTTCGATTG
657	ACTTGCTTTGTTGAGTGTGGTGTCAAAAAAAGAC[G/T]AGTATTTCTTCATCAAGGACAGAC	35	[G/T]	NODE_1_length_230_cov_10.626087	ACTTGCTTTGTTGAGTGTGGTGTCAAAAAAAGACGAGTATTTCTTCATCAAGGACAGACCTCTTCCCAACCACTGAATCAAAATGTTTTGACCATGACCGTTTACAATCCAAGGTAACACCAAGTCATTTCATCTCCTCAACTTGTTCAACAGCCGCACCATTCATTACCAGATTCAGCAGAGGTCTAGAATTTACAGAATGATTTGTACCAAATACAATGCTCTTATTTTTTTAGAGAGATTAAGGACTAGTTTATTAT
658	CTGACCGGCGGG[T/G]GAAGAACCAGAGGAGGAGGGTCCACATGACCCTGGAGCTGCCCTGG	13	[T/G]	NODE_1_length_220_cov_15.909091	CTGACCGGCGGGTGAAGAACCAGAGGAGGAGGGTCCACATGACCCTGGAGCTGCCCTGGAGTGCAGACAGAGCCATACAGCAGTTTGGTGAGAAATCTTGCTCTTGCTGTAGTTTCATTACTCGCATACAATCTGAAGCACTGAGACTTTTTTTGTGAAAAATGCTATAGAAATAAAAAATCTTCACTCTAGCCTTGTGGGATTTACTTGCCTCTCAATAATGTTGTTATTTTACTTAATTTACCTGGCA	Q689Z5	SBNO1_MOUSE	SBNO1	SBNO1_MOUSE Protein strawberry notch homolog 1 OS=Mus musculus GN=Sbno1 PE=1 SV=2
659	ATCTACACAGGGGAAGAGGCAAAGCCATGACAGGTGAAAGCGTAGAGGTTCTAGGT[C/A]AT	57	[C/A]	NODE_1_length_199_cov_49.713570	TTTATTCAAGCCTGGTTCCATACAGACTGAATGGTGGGTTTTATTCAAGCCTGTTTCCATCCAGACCATGTGGTAGGTTTTATTCAAGCCTGTTTCCATTCAGACTTTTATTCTGTTTCCATAAAGTAAACACACACACAATATTATTTTTCAGTACTGTAATAGAATGACCTAGAACCTCTACGCTTTCACCTGTCATGGCTTTGCCTCTTCCCCTGTGTAGATCCTG
660	GATATCATATACGGTGTGTGTGGGTCTG[T/A]GGCATCATACAGTGTGGGTCTGTGGCATCA	29	[T/A]
661	AGCCCTCCACGAGGCTGACCCCTGCTGGCAGCTCCACGATTAGCAGG[C/A]CCCGAGGAGTC	48	[C/A]	NODE_1_length_226_cov_47.663715	TGCTATTACGCTGAATCATTAATCCAATTGTATATGTTTTGTTACCAGGTTTACCTGTCCATATCAAAATATGACATGTTGCTGAACACCATGTCTGCCTGTCTGTCTGTCCGTCCCTCCCTCAGGAGAGATGTGGCGAAGAGCTATGCAGAGGTGAGGGTTACAGGAGGAGATTCGTCCCTCCACATCCGGACTCCTCGGGGCCTGCTAATCGTGGAGCTGCCAGCAGGGGTCAGCCTCGTGGAGGGCTCCTGCA
662	TC[G/A]TCAGCTAATACAGCTCACCAGTTAGATTCTGTGATGACTGAATAGGATCCAGATTC	3	[G/A]	NODE_1_length_211_cov_21.232227	TCGTCAGCTAATACAGCTCACCAGTTAGATTCTGTGATGACTGAATAGGATCCAGATTCTGACTGATGATGGGATAGAACCAGTAATGCCTGAGAGAAGTGATGTTACCCCAGTTTGCACATTTACTTTAGCTGCCAACCAATCAATGCACATTTGCTGTGCCCCATTGTATTTCAGTGGTTTGATTTAGTTTTTTGGTAAAGATTCACATTAACACATCCATGTATTACACATCTATAAG
663	TCGGTACATTTATAGCCTAGACACCACATACACACACAAACACAC[A/G]GACACACTCACAA	46	[A/G]	NODE_1_length_196_cov_8.571428	TCGGTACATTTATAGCCTAGACACCACATACACACACAAACACACAGACACACTCACAACTGGAATAATGGTGTTTGACCATCTACAATGGTATTTCACACTAAACAAATTAACATCAGACTTTTCAGCTCGCTTATAGGGAGCGGTACTCAACATGGACAAATGACTGATGATTGGCTTAAAGAAATGCATAATTAGAAGCTGTTTTATTTTATCTCATCGCTGC
664	ATCCTGTCTCTCTCTTCCCACGATGCCTTCCTCAGTGTCCCGGTGGGTTC[C/G]CGGATCAC	51	[C/G]	NODE_1_length_158_cov_43.930378	GTTTGTTTGTGTCCACCAACGTTACATTCAACATACAGTACACCACAGGTAAAGTGTGTAATGGTTTGTGTCCATCAACATAAATATTGGTTATCATTTACAATGCCTCAAACAATTAGTGCTCTTTTGTCATGTTTTGTTCTCTCTTCCATGGTCACCTCCTGGTGTTTCCAGGAGCGGTTCATAGT
665	GTCTGACTGTAACGTTGGCCCGCTGGCAGTGAAAACA[T/A]GTGAGGGCCGGTAACCTCAAC	38	[T/A]	NODE_1_length_235_cov_54.063831	GTCTGACTGTAACGTTGGCCCGCTGGCAGTGAAAACATGTGAGGGCCGGTAACCTCAACACATTTTTTTCATTCCAGTTCAACATTTGCCTGCTCTGTCAGTCTACCATTGAAGACCACACAAGTAAATGTTGCGCTATTTGTATTTGAGCAATAGGATAGGCCGTTCATTCAAGCACCACCACTCTCCTGCCAATCATAACGCCGAGCAGTACATAGGTTGATGTTGTCACACAGCACACGAGCTGTCAAGAGTAAAAAGAAGT
666	AACTCTCTCTCACACAAAATGCAAGGGAAGGGAAGTGAAAAA[A/C]CCCTTCTTTACAACAG	43	[A/C]	NODE_1_length_237_cov_36.219410	AGGAACTCTCTCTCACACAAAATGCAAGGGAAGGGAAGTGAAAAAACCCTTCTTTACAACAGAGAGAGATGTTGTATTTCTGTGACATCCAATACTGGATAATGAAACAATATTTCTGTAATCCAAGCAGTTGGAAGGGTCAGTGGGTACTGAAAGAACATTCAAGTCAAATGTGTTACCAATTTTGATGTAACTGAGGACAATATAACAAAACTGTAGCTCTGAATGTGTATATTTCCCAGTTGTCAGGTTCACATCCAAATGTTG
667	AGGCCTTTTGCATTTTGGTTGGCCCTCATTGAAAATAA[C/G]AATTTGTTCTTAACTGACTT	39	[C/G]	NODE_2_length_126_cov_42.587303	ATCATGTGGGAGACACCGTATATTTGACTGAAACTGATTCAGTCAGACTCCCTGCTCATCACAGAAGATTATTCCACTCCTTTATCCTCTACCTAGCCTTCCAACTGGTTTTGAGCTGCAAGGATTTTCTTTCCAGAATTCTACTGATTTTTTTTT
668	TGAGGAATTTGAATATCC[T/A]GGGCTGGCAAGGTTCCACATGGTCTGTGGTTGTGAGGCCG	19	[T/A]	NODE_1_length_227_cov_44.709251	TGCAGGTGAGGAATTTGAATATCCTGGGCTGGCAAGGTTCCACATGGTCTGTGGTTGTGAGGCCGGTTGGACGTACTGTCAAATTCTCTAAAACGACACGGTAGAGAAATGAACATTAAATTCTCCAGCAACAGCTCTGGTGGACATTCCTGCAGTCAGCATGCCAATTGCACGTTCCCTCAACATGAGACAATCTGTGGCATTGTGTTGTGTGACCAAACGTCAAATTTTTAGTTTCCAGTTTCAAAGCATTTCAA
669	TTTGTAGTCCAGGGGGAC[G/A]ATAATGAATATTAAACGGCTACTCTCCCTATTCTTTTTAT	19	[G/A]	NODE_1_length_241_cov_51.742737	TGCAGGTTTGTAGTCCAGGGGGACGATAATGAATATTAAACGGCTACTCTCCCTATTCTTTTTATAAGCATATTCTCTATGAATTATTAGGGTCATGCTGTAATTTGGCGGACCCTTCGCTCTCCAGAGCCCTCACTGCATTTTTACCCTGACCTCTCCCCAAACACACATTTGCGCCAACCCTGCATTTCTAGTGGATGTGTTTTTTTTTCTCCATCAGTGCTCGTTCGGACCTCGCTTTCATCCACAGCTTTTTCTATTAGTCATCAAA
670	TTCCTGCTCTACAACATCTGTAGAGTACAACC[C/G]TACCTCACACAGGAAGTTACACAGGT	33	[C/G]	NODE_1_length_233_cov_48.965664	GCAGGTTCCTGCTCTACAACATCTGTAGAGTACAACCCTACCTCACACAGGAAGTTACACAGGTCCTAATCCAGGCACTTGTCATCTCCCGTCTGGACTACTGCGACTCGCTGTTGGCTGTGCTCCCTGCTTGTGCCATCAAACCCCCTGCAACTTATCCAGAACGTTGCAGCTCGCCCAGTTTTCAACCCTCCCAAATTCTCCCATGTCACCCCGCTCCTCCGCACACTCCTCTCGCATCCACTACAAGACCATGGTACTTG
671	AAGGGCACCACATGAGGGAGGAGGATGTCTTCCCTGTAACGCACATC[T/C]TTTCTCAGCCT	48	[T/C]	NODE_1_length_245_cov_20.783674	ATATCTGCAGGAAGGGCACCACATGAGGGAGGAGGATGTCTTCCCTGTAACGCACATCTTTTCTCAGCCTATTGTGGACCGTCTGAGCACTGATGGAGGGATTGTGCGTTCCTGGTGTAACTCGGGCAGTTGTTGTTGCCATCCTGTACCTTTCCCGCAGGTGTGTTGTTCGGATGTACCGATCCTGTGCAGGTGTTGTTACACGTGGTCTGCCACTGCGAGGACGATCAGCTGTCCATCTTGTCTCCCTGTAGCGCTGTCTTAGGCATCTCACA
672	AGGATGGTGATGA[T/C]GGCCATGATGGGTTTGACGACACAGAACTGAAGAGTGGCCTGCAT	14	[T/C]	NODE_1_length_228_cov_67.245613	GCAGGAGGATGGTGATGATGGCCATGATGGGTTTGACGACACAGAACTGAAGAGTGGCCTGCATGACATCAATACAGTATGGGACATGCATTGAACACAGACACAAAACAAGGAACAATGCAGGTGACAGCTACTTCATGCTGGTTATTGGGTTTGAAAGGTAGCCAACTGTACATCTTCAAACACTGAGTAATCTATGAAATGAATTAACATTTTGTGGAAATTGTGTGTCTATCAATTTGCTATGTATTTTGTTAA
673	TCTAGGGGCTGCTGAGCTTTTGGAGGCCATTTTGAAGCTATTGCCCCTGGA[T/C]ACCTACG	52	[T/C]	NODE_1_length_217_cov_28.562212	TCTAGGGGCTGCTGAGCTTTTGGAGGCCATTTTGAAGCTATTGCCCCTGGATACCTACGTCCCCAGCCCGGTAGGTCCCCAGCAACTGGAAATGTCAATATGTCACATCTGGAGAGCTAGCTGGACAGTGACCAATTGTTTTGTGTGCATGTGCGTGTGTAGGCTTCCGTGATGGAGTTGGTGGACAGTGACAAAAAAAGGGGACTAGCCACTCCTGTATGGGATATCTTCAGACAGAAGCTGGCAC
674	CACCTGGCCC[G/A]CCACAAGGAGTCGCTAGAGCGCAATGAACCAAGTAAAGCCCCCCCCGG	11	[G/A]	NODE_1_length_220_cov_20.459091	CACCTGGCCCGCCACAAGGAGTCGCTAGAGCGCAATGAACCAAGTAAAGCCCCCCCCGGCCAAACCCTCCCCGAACCCGGTCACGACACAGCCTGGGATCGAACTCGTGTATTTAGTGATGCCTCAAGCACGGCGATGCAGTGCCTTAGACCGCTGCGCCACTCAGGACACCCACATTTGTGTTTTTTAGTAAATTATTGCTTATGGTTACATTCATGGGTGTGTAAAATATTCCTTTTCTCAGATTTTT
675	ATCTCCTCCCAGACCTGGACTAAAGCATCCGCCAACTCCTG[G/A]ACAGTCTGTGGGGCAGT	42	[G/A]	NODE_1_length_223_cov_39.686100	TGCAGGATCTCCTCCCAGACCTGGACTAAAGCATCCGCCAACTCCTGGACAGTCTGTGGGGCAGTCTGTGGTGGATGGAGCGAGACATGATGTCCCAGATGTGCTCAATTGGATTCAGGTCTGGGGAACGGGCAGGCCAGTCCATAGCATCAATGCCTTCCTCTTGCAGGAACTGCTGACACACTCCAGCCACATGAGGTCTAGCATTGTCTTGCATTAGGAGGAACCCAGGGCCAACCGCACCAGCATATGG	Q04202	TCB2_CAEBR	TCB2	TCB2_CAEBR Transposable element Tcb2 transposase OS=Caenorhabditis briggsae PE=3 SV=1
676	TGAAGAAGCCAGATGTGGAGGTCCTGGGCTGGCGTGGTTACAACATGTGGTT[G/A]TGAGGC	53	[G/A]	NODE_1_length_224_cov_41.808037	AACTGATGCAGGTGAAGAAGCCAGATGTGGAGGTCCTGGGCTGGCGTGGTTACAACATGTGGTTGTGAGGCGGGTTGGGTTTATTGCAAAATTTCTCGTAAATGCAGTTGGCAACAGCTCTGTTGGACATTCCTGCAGTCAGCATGCCAATTGTACGCCCCCTCAAAACATGAGACAACTATGGCAATTGTGTTGTGTGACAAAACGGCACCTTTTATTATCTCCAGCACAAGGTGCACCTGTGTAATGATCAT
677	ACAAGTACTC[G/A]GAGTGTGAGGACATGCTACGGGAGGCCAGAGAGGACATTAAGAACCTG	11	[G/A]	NODE_1_length_227_cov_45.022026	TCTGCAGGACAAGTACTCGGAGTGTGAGGACATGCTACGGGAGGCCAGAGAGGACATTAAGAACCTGCGCAACAAGAGCCTGCCCAACAGCACGGTGCAGCGCTACAGCGCCCTATCAGCCGTGTTCCCCATGGACTCCCTGGCAGCGGAGATTGAGGGCACCTTCCGCAAGGGCCTGGACGTCCCCGCCCCTACCGAGTACAAGTGAGTGAGGATGTCACTGTGAAAACATAAAACACCGGTGACAGTGTGCTTTT	Q9UPV9	TRAK1_HUMAN	TRAK1	TRAK1_HUMAN Trafficking kinesin-binding protein 1 OS=Homo sapiens GN=TRAK1 PE=1 SV=1
678	CCAACTCCTGACGGATATCCTCG[C/T]GCAGGCTGCTACGGTAGTGGTCGATAAGGGCCCTG	24	[C/T]	NODE_1_length_244_cov_15.188524	GCAGGCCAACTCCTGACGGATATCCTCGCGCAGGCTGCTACGGTAGTGGTCGATAAGGGCCCTGTCATTCCATCCCGCTCCTGCGGCCAGGGTCCGAAATTCCAGGGTGAACTCATGGGCAATCCTCGTCCCCTGCCTCAGGTGGAAAAGACGTTCGGAAGTGGCGGGTGAACTCCGTGTAGTCGTCCAACGCTGCATCTCCTTCTTCCCACACGGCGTTAGCCCACTCCAGAGCTCTCCCTGAGAGGCACGAAATCATTCTCTCTACTATTAT	Q52QI2	RTL1_BOVIN	RTL1	RTL1_BOVIN Retrotransposon-like protein 1 OS=Bos taurus GN=RTL1 PE=2 SV=2
679	TGTCCACTGACACACAGATAGTTAATAAATGTTTTGGTTGACG[A/T]TTTGCGCAGAGACTA	44	[A/T]	NODE_1_length_202_cov_13.168317	TGTCCACTGACACACAGATAGTTAATAAATGTTTTGGTTGACGATTTGCGCAGAGACTATGGGATTGCTTCCCCTCAGTTATAAGCTCCCTGAAAATGCCCACTAAGCATTTCTTCCTCTCCTACTCACTCTGTTTTCTTCTCATCTAGTTCCTTTTCCTTACCCCCCATTCTCTCAGGTCACCCCAGTTAATGTCCTATTTACAGCGGGTATCTGTCAGCCTCCCTTTATG
680	TTTTGTCTAGTTCCCAGTTTGTTTCA[A/G]GGACGTCTCCAAGGACGTGCTTAGAACGTTGT	27	[A/G]	NODE_1_length_228_cov_25.416666	TTTTGTCTAGTTCCCAGTTTGTTTCAAGGACGTCTCCAAGGACGTGCTTAGAACGTTGTGTCATGGTTCCCTGGAAGGTTTTGTCTAGTTGAGGTGAAAATATGGTTAATCTACGACAGGTTAGTGTATTTTTACAGCTACATTCAGGTGTTAATGTTGAAGGACAGTATGATGCTGTATGCTGATTACTTGGGACTCACTTGGGATTTGAACTATGAAGATCGTAAACCTGAAGTTCTTACTGCAACCTAAAGTTGC
681	AC[A/G]ACACAAATATTTCCATCCCAAGCTGGTCTGATCTGACCACTCGTTCCCAACCGCAG	3	[A/G]	NODE_1_length_223_cov_37.412556	ACAACACAAATATTTCCATCCCAAGCTGGTCTGATCTGACCACTCGTTCCCAACCGCAGAATGACAAATGGTGACTGCAGCAGTGCTCTGTCGGGATCCGCAGCGCTCTACACTCTTCTTATTCGTTGGCTTGCTGAAGGCAAGCTACTCTAGATTTATTACAAACTCATTATTATTATATATATTCGGCTAGCTCTAGCCCTTAAACCATTTAACACGAAACCAACTTTAAAACGTACATGCAAGCCCCAAC
682	CAGTCACTGAGTCAGAGGTGCTGGAGGAGCTCCTGAAACTTGACCCC[A/C]AAAAAAACATC	48	[A/C]	NODE_1_length_212_cov_17.726416	CAGTCACTGAGTCAGAGGTGCTGGAGGAGCTCCTGAAACTTGACCCCAAAAAAAACATCTGTGTCAGATGGTTTAGACCTTTTCTTCTTTTAAGGTTGCTGCCCCTATCACTGCCAAGCCTCTCTCTCCTTTCTGGGGAGGTTCCCATTGCTTGGAAGGCAGCCACGGTTCATACTTTATTTAAAGGGGGAGATCAAGCTGATCCTAACTGTTATAGGCCTATTTCTATTTTGCCCTGTTTA
683	GAGAAACTTTGTAGCGGGGTAGGGGGAAAAGAGGGAGAAGCATCAGAGGTAGT[T/C]GCATT	54	[T/C]	NODE_1_length_220_cov_35.277271	GAGAAACTTTGTAGCGGGGTAGGGGGAAAAGAGGGAGAAGCATCAGAGGTAGTTGCATTAAGCATGTCCCAGTTTAGGTCACCTAGCAGGACAAATTCAGACTTGGTGTAAAGGGCCAGGAGAGAGCTTAGGGCAGGTAGGGTACAGGCCGGTGCTGATGGAGGACGATAGCACCCAGGGGTTCAGACTTGGTGGAGACAACCGAGCACTGAAGGTGATCCTTGGTAAAGATTGCCACTCCCCCACCTTT
684	AATTTGTAGTCTCTGTTGCTAATTTGCCATTTGTGGGTATTATGCTG[C/T]GTCCACTGTGC	48	[C/T]	NODE_1_length_224_cov_53.272320	GAATTTGTAGTCTCTGTTGCTAATTTGCCATTTGTGGGTATTATGCTGCGTCCACTGTGCCGGACTATAGGCAGGGGGTAGCATCATTTGTTTGATTCTCTGTAATAATGGTATGGGAATAATAATGCATTTTATTTTGTAAAGTCGTTTCTTGCATCAATCAACACTACTTGATCACTGTCTTAAGGTGAACGCACCAATTTGTAAGTCGCTCTGGATAAGAGCGTCTGCTAAATGACTTAAATGTAAATGTA
685	CTCTTGTTTTGT[C/A]TTTTCTTGATTATTGTCTAGTCGTGTGTTCAAGTAATGCAGGAAAG	13	[C/A]	NODE_1_length_221_cov_50.800903	CTCTTGTTTTGTCTTTTCTTGATTATTGTCTAGTCGTGTGTTCAAGTAATGCAGGAAAGACCTAGTTAAAGCTGCAGCTGGTCCAGAACAGGGTGGCACATCTTGTCCTGAATTGTAATCAGAGGGTTGATATAAATACTATGCATGCCAGTCTCTCTTGGCTGAGAGTTGAGGAGAGACTGACTGCATCACTTCTTTTAATGTTTGCATTGTTTTAAATTTAAATTGAAATTGTTTGCATAGTCAATTTA
686	GACGGGGGCTGGGATTGAAAATAAAAATAAAA[A/C]CTATAAATACGACAAGAGAGACGATA	33	[A/C]
687	ATTGGAAACAGAACGTGAGAACACTCTGAATTAAGGATGAGTAGAATATGTT[G/T]TTTTTT	53	[G/T]
688	CGCTACACAAAACGCAGAAATAAAATATAAAACATACCTTATCTTTGC[G/C]AGCTTCTTTT	49	[G/C]	NODE_1_length_218_cov_27.788990	CGCTACACAAAACGCAGAAATAAAATATAAAACATACCTTATCTTTGCGAGCTTCTTTTGTTGGCACTCCAATATGTCCCATAAACGTCACAAATTGTCCTTTTGTTCGATTAATTGTCCATATATATCCAAAATGTCAATTTATTTGGCGCTTTTGATATAGAAAAAAACAGCTTCCAATTTGCGCAAAGTCACTACAAAATATTTCAAAAGTTACCTGTAAACTTTTCCAAAACATTTCAAAATAC
689	AGTCGGTTCTGGGTCCTGTACTTTTTACTGTTTACATGAACAATATTGACTTGT[C/T]TGTA	55	[C/T]	NODE_1_length_122_cov_92.270493	AGTCGGTTCTGGGTCCTGTACTTTTTACTGTTTACATGAACAATATTGACTTGTCTGTAAAAAATTGTAACCTGCACTTGTATGCCGATGATACTGTTGTGTGCTATTGGTTGACCAGACGCCATCTGAACTATAGTCTGCCTTCATTGTAT
690	AAGGGTACCACATGATGGACCC[T/A]CCACCTCCAAATCAATCCCGCTCCAGAGTACAGGCC	23	[T/A]	NODE_1_length_215_cov_44.865116	GCAGGAAGGGTACCACATGATGGACCCTCCACCTCCAAATCAATCCCGCTCCAGAGTACAGGCCTCGGTGTAACGCTCATTCCTTCGACAATAAAAGCGAATCCGACCATCACCCCTGGTGAGACAAAACTGCGACTCGTCAGTGAAGAGCACTTTTTGCCAGTCCCGTCTGGTCCAGCGACGGTGGGTTTGTGCCCATAGGTGATGTTGTTGCCGGTGATGTCTGGTGAGGACCTGCTTTTACA	P03934	TC1A_CAEEL	TC1A	TC1A_CAEEL Transposable element Tc1 transposase OS=Caenorhabditis elegans GN=tc1a PE=3 SV=1
691	CCCCAGGACCAGCTGATTGTGTGAGGAGG[A/G]GTGGAGGAGAGGATTGGAGAACACGCCTG	30	[A/G]	NODE_1_length_199_cov_25.678392	GGCCCCAGGACCAGCTGATTGTGTGAGGAGGAGTGGAGGAGAGGATTGGAGAACACGCCTGCGTGGCCCCGGAGGAGAGGAGAGGAGTAAGGAGGTAAATCCACAGGGGAAATTGCACTAAAAGAAATGCACTATTTATTCCCGCTGGGGTCCACCATTAGAGAGCCAGTGGTTTGGTGAATGCGTCACAGAATGGCTGTTCAAAAATACAACGGTGGACTCCGAGCAC
692	TATCAATAATATACACGTTAATGTCCTCAG[T/G]GTGTCAATAATATACACGTTAATGTCCT	31	[T/G]
693	CTGATCACGGCCGGTAGTGAGATCAAACCCCAGGC[T/C]GTAGTGACGCCGCAACACTGCGA	36	[T/C]	NODE_1_length_226_cov_25.778761	CTGATCACGGCCGGTAGTGAGATCAAACCCCAGGCTGTAGTGACGCCGCAACACTGCGATGCAGTGCTTTAGACTGCTGCTCCACTCAAGAGGCTCTGTACTTCCTGTTTTGCCCTAATTTTAGATTTGGTTAATTAAGAAATGCTAGGGGCCAAAACTGAATTCAAACATGAGTTGGTTTTGTGGTGTGGTTTGATGTGGGTGTCTCGTGTATCTTTGCAGGTAGAAGAGTTATCCAAATTATTTCACCAATTAG
694	AAGGGTACCACATGAGGGAGGAGGATGAACAGGGCTCCGGGCAGCCGAGCGGA[A/T]ATGGA	54	[A/T]	NODE_1_length_210_cov_35.447620	TGCAGGAAGGGTACCACATGAGGGAGGAGGATGAACAGGGCTCCGGGCAGCCGAGCGGAAATGGAGGAAAACTCGCCTCCCTGCGGACATGGCATCCTTTCACTCCCTCCTCTCTACATTTTCCTCTTCTGTCTCTGCTGCTAAAGCCACTTTCTACCACTCTAAATTCCAAGCATCTGCCTCTAACCCTAGGAAGCTCTTTGCCACCTTCTCCTCCCTCCTGAATCCTCCTCCCCCTCC
695	GACAACAACTTCTCCCTCAACATGAT[G/C]AAGACAAAGGAGATTAATGTGGGCTACAGGAA	27	[G/C]	NODE_1_length_240_cov_30.345833	AAGCTATGCAGGGACAACAACTTCTCCCTCAACATGATGAAGACAAAGGAGATTAATGTGGGCTACAGGAAAAGGAGAACCGAGCATGCCCGCATTCTCATCGACGGGACTGTAGTCGAGCAGGTTGAGAGCTTCAAGTTCCTTAGCATCCACATCACCAACAAACTAACATGGTCCAAGCACACCAAGACAGTCGTGAAGAGGGCACGACAAAACCTATTCCCCTTCAGGAGACTGAAAAGGTTTGGCATCCAGATTTGGCATCCTGAC
696	GAAGCTTATAGGATC[T/C]CGCCGCCTACTTAACAGGCAGGGAGGGTTTTAGTTCTTATCCA	16	[T/C]	NODE_1_length_218_cov_12.201835	GAAGCTTATAGGATCTCGCCGCCTACTTAACAGGCAGGGAGGGTTTTAGTTCTTATCCATGATCAAGGGAGATTGCCATGGAGGGACTGTCCTGCCTCTCCTTTCCTTTCATGGCCAAGGAGTTAAACGGCTGTGATGATGACTCACACGGTGCTGGATGGTTTCTTCCACTCTACGCACAACACCAGGGAAATCCACACTTTTAACAGCCATTCTGCAGACAGCAGCCGAAGTGTACTACAGTTCTG
697	TAGTGACGGTTCCAGCAGGAAGAAGG[T/A]AGTGTCTGTCCCAGCAGGTTGTGCCTGCCCCA	27	[T/A]	NODE_1_length_222_cov_27.747747	TATGCAGGTAGTGACGGTTCCAGCAGGAAGAAGGTAGTGTCTGTCCCAGCAGGTTGTGCCTGCCCCAGAAGGTACTGTCTGTCCCAGCAGGTTGTGTCTGCCCCAGTATGTGGTGTCTGCCCCAGCAGGTAGTGTATATCCCAGCAGGTAGAAGGTCGTGTCTGTACCACCAGGTTGTGTCTCTCACAGCAGGCAGTGTCTGTCGCAGGTGGTAGTGTCTGTCCCAGCAGGTAGCGTCTGTCCCAGCAGGTA
698	GTTGAACATGTGTTTTCTCTCTTTGTTTA[A/C]GGAGGTGCTACTCTCATCATTTGCTTTTG	30	[A/C]	NODE_1_length_237_cov_98.101265	GTTGAACATGTGTTTTCTCTCTTTGTTTAAGGAGGTGCTACTCTCATCATTTGCTTTTGCCGAAAAGCCTTTCTGAAATCTGACATGTTGGCTGGATTCACAACACGTGCAGCTTTAATTTGGTATCTTATATGTGTGATTTCATGAAAGTTAGATTTTTATAGTAAGTTATTTGAATTTGGCGCTCTGCATTTTCTCTGGCTTTTGGCCAGAGAGGTTAATGGTCTTACTCACATTGGCTACAGAGAGCGTGTTCATACAGTCTTC
699	ACACTTTCTCCACAGCCCAGAGCCACTGG[A/G]GGGCCCAAGAGGAGCGGCTGCACCATGAA	30	[A/G]	NODE_1_length_195_cov_17.774359	GCAGGACACTTTCTCCACAGCCCAGAGCCACTGGAGGGCCCAAGAGGAGCGGCTGCACCATGAAGGTAACAATGGCACTCACCTTCATCTAAAATGTGTGTTTTATAATTTGGTGCAATGTTTCCCAATCTGTTTCTTGGGGAAGATCCTAGAATTTGCTGCAAAAGGCCTGTTTCAGCAGTGCGTGTGTATGTGGTGTGTGTGTGTGTGTGTGTGTGTGTGTGT
700	CCAATGACTCCCACTACCAACATGTCTGTCTGGT[A/C]CCTTAGGTACTGTAACACAGGACA	35	[A/C]	NODE_1_length_237_cov_50.687763	AAGACGTGCAGGCCAATGACTCCCACTACCAACATGTCTGTCTGGTACCTTAGGTACTGTAACACAGGACAACACAACTGTTACACAACATGTCTCTCTGGCTCCGTGTTTCCTCTGGAAAAATGTGTACCAGTGGGGAAAAAGGTCGCAGTGGAGGGGGTTAAGAGGGGGGTCCGGGTCTCCCCGGATAATTTTTATGTATAAGGACTGAGAAGCACAGTTCTTGCAATTTTTTAAAAGGTCATTCTTCTCCAAAATGAATGAAAA
701	[A/C]TTGTCTTATCTAGATTATTGTCCAGTCATGTGGTCAAGTCCCGCAGGCTTGTCTTATC	1	[A/C]
702	GAAGGTAAGGAACTACACAGTCTTTATAATTGAATGTCCAC[G/A]GGTTTTGCTCCTACATA	42	[G/A]	NODE_1_length_184_cov_66.945656	ATGCAGGGAAGGTAAGGAACTACACAGTCTTTATAATTGAATGTCCACGGGTTTTGCTCCTACATAGCTTATTGCTCAAACATAAAACCCCATCCCACTTCTGATAATCTGATATCTGAATACCACAAAAATGACAGGGTGGATAAGTTGATCTCATCTCTCTCTCCTATTTCGTTCTATCCCCCCCCCCACCAGGAGTGGACTGGATGGATAA
703	GAAC[C/T]GCCCACATCTCAGACACAATCACTTCCTATTGGTCAGCTGCAGGGAACCGCCCA	5	[C/T]
704	AGCAGATGCCAGATATGTTAGTGACTAAAATGTAGCTCTACCAAGGAAGATAAATTG[G/T]G	58	[G/T]	NODE_1_length_143_cov_26.671329	ATGTGTTAAATACATTTTGGCTTTAGGACTGCATGTACTGCAGGTCTGTCTGGTAACTGATACCCTTTGCCTCATCATTCCGAACTGTACACTGGCTCTGAAATGTTCATTTCAAACTCTGGGCTAACTGAAGAACCATGTTTTTTAGGTCATTATTGCTCTTGGAGTCATAC
705	GTCACCACAGGTCTGACAGAGCTCTCCATCTATGTCGGTCTGTCTGT[T/C]GCTCTCTCCGT	48	[T/C]	NODE_1_length_162_cov_60.000000	AAGACGTGCAGGGTCACCACAGGTCTGACAGAGCTCTCCATCTATGTCGGTCTGTCTGTTGCTCTCTCCGTGTCTCTTTCTCTTGTGTGTAAGAGTGAAGGCTGTGTTCCCGTCCCCCTCTCTTTTTCGTTTTCTTTCTTTCTTTCTCGCTCTCTCTGTGGTTGTCTCTTTCTCTCTTCGTGTCTCTATCTC
706	TGAAGAAGCCTGATGTGGAGGGGCTGGAGTGGTTACA[T/C]GTGGTCTGCACATGGTCTGCA	38	[T/C]	NODE_1_length_208_cov_12.730769	TGAAGAAGCCTGATGTGGAGGGGCTGGAGTGGTTACATGTGGTCTGCACATGGTCTGCAGTTTTGAGACCGGTTGGATGTACTGCCAAATTCTCTAAAACAACATTGGAGGTGGCTTATGGTAGAGAAATTAACATTAAATTATCTGGCAACAGCTCTGGTGGACATTCCTGCAGTCAGCATGCCAATTGCACGCTCCCTCAACTAGAGACATCTGTGGCATTGTGTTGTGTGACAAA
707	GACAGAGTGGGAGAGACCGGGTTAAGGATTAGGCGCCTCTG[C/A]CGAAATATTTCTGCCTT	42	[C/A]	NODE_1_length_227_cov_45.180618	TGCAGGGACAGAGTGGGAGAGACCGGGTTAAGGATTAGGCGCCTCTGCCGAAATATTTCTGCCTTTTTTGGAGGAGATAAAGATCGCCTACTCTTTGTCGCCAATCGAAGTGTATCGGACCAATATGGCACGCTGTGGAATTGCCACCTCCTTTCTCTCAGACAGAAAAGGTGTTTGTATTGAGGCTACGAGATGTTCGCATTTGCTTTTTCCATGTGTTTATATTGCACTGACAGCTGATCAGCGAGGACCTACTG
708	CTTTCGTGCCAATCCAGCAGCTCTCTGGGGTGGTAGACTGCATACACAGC[A/C]AGGCTGAC	51	[A/C]	NODE_1_length_230_cov_66.569565	AAAGTGGCATATCAATAGAAGCCAAGATTAAGAATTTGAGGCACAGTATTTGTCTCCCCATTTCTCTCACTTACATGATCTCCTTTCCCACCCACAGGTGTTACACTGTTGAAGCAGGTAACACTGCACACCTTTGGGCTGGTGCAAAGCAAGCTGTTCCCTGTCTATTTCTATTGCTTACTGGGCAGCAACTTTGTCAGCCTTGCTGTGTATGCAGTCTACCACCCCAGAGAGCTGCTGGATTGGCACGAAAGCCTGCA	A1L2F6	TM205_DANRE	TM205	TM205_DANRE Transmembrane protein 205 OS=Danio rerio GN=tmem205 PE=2 SV=1
709	TAATCATATGTACTACACATTCCCTGTCAG[T/C]GTTGATTCTGTACACTAACATCAGAGGT	31	[T/C]	NODE_1_length_224_cov_28.910715	GTAATCATATGTACTACACATTCCCTGTCAGTGTTGATTCTGTACACTAACATCAGAGGTTTGTTCTGGGAGCGGAGTGCCCTCCAGTCTGAAACAATGCTACAATAATCTGTTTGTAACCTTCAAATCAGGAAGTGTCATTGAGATAACACATGTCAGATGTAAAAACAGAGGTCCCTCATACATTCAGAGCAGGCCTACAATAAGTTCCCATGTGACACATACAACAGCCCTGAGAGGGTAACGTTCACTGA
710	CCTGGATCCCACCGCTGCCAGCAAATGAAGAAAGTGAGAAACAAAAATAC[C/A]TAATTTAT	51	[C/A]	NODE_1_length_214_cov_15.570093	CCTGGATCCCACCGCTGCCAGCAAATGAAGAAAGTGAGAAACAAAAATACCTAATTTATCCAAGATCACTTTGTAGATGGCCAAAGTTTAGTGGAGCAGATGTGGATGTTTTTACTACAGATCATTTAAGATTCCTGATGCCCACTTCAGTGAGAGGCACTGCTTGCTACTACTGACTGCATCGGTTTGTTCTGTGGTTCTCAACCCGTTTTGGCTACTGAATCCACCATCACATTTCACTCTT
711	CTCA[T/C]CCTGACATGACCCTCCAGAATGACAATGCCACCAGCCACCCTGCTCAATTGTGT	5	[T/C]	NODE_1_length_225_cov_34.635555	GCTCATCCTGACATGACCCTCCAGAATGACAATGCCACCAGCCACCCTGCTCAATTGTGTGTGTGATTTCCTGCAAGACGGGAATGTCAGTGTTCTGCCATGGCCAGAACACGCAATCCCATTGAGCACGTCTGGGACCTGTTGGTTCGGAGGGTGAAGGCTAGGGCCATTCCCCCCAGAAATGTCCAGGAGCTTGCAGGTGCCTTGGTGGAAGAGTGGGGTAACATCTCACAGCAAGAACTGGCAAATCTGGTG
712	AGGCCTGGCTGTGTTCTTCCTGAGCTGGCTGAGGACATAG[A/C]GCAGGAGAGACAGAGAGC	41	[A/C]	NODE_1_length_222_cov_50.932434	TGCAGGAGGCCTGGCTGTGTTCTTCCTGAGCTGGCTGAGGACATAGAGCAGGAGAGACAGAGAGCACCCACTACCCACGCTGCCTTGCTGCTACCACACTGCCGGGTGAGGCCATAGTAATTACAGTAGAACAGCATGCTCCAGCCTGGGTCTTCAAATGGCACCATATGTTTTCCCAGACTAGCTGGCTGAATACATGGCATTTACCCATTAAGGATGCACTGTGCTGTGTCTGGGAATCCCTCACTAACA
713	TAAAT[C/A]ATTTCCACGGAGAGGCTGCGGTCCTGCAAACAGTGACCTATCGATTTGGGGTA	6	[C/A]	NODE_1_length_237_cov_59.345993	TTGCAGGTAAATCATTTCCACGGAGAGGCTGCGGTCCTGCAAACAGTGACCTATCGATTTGGGGTAATCCCTTTGAAAGAAGAGAAGAAAGCTGGTTATTGACTTCTGCACACAGACCGAGGGGTACACAGACATGACGTGAGGAGCATGTCCAGGCCTGGAGTCAACAACCACACGAAGACAACTCAACTTTTCACACCTAAACTGAATCGTAACTCTTATCAAGTTGTAGTTAAGTGACCAGTGAAGAGAAGGATAGCTTGATTT
714	TGAGATCATGTGAGTTTCACAATTATATGATATGTAGACAGACCTGCT[T/G]GAGTTGCATT	49	[T/G]	NODE_1_length_187_cov_31.791445	TGCAGGTGAGATCATGTGAGTTTCACAATTATATGATATGTAGACAGACCTGCTTGAGTTGCATTGTTTAGCTCCTCCTCTGAGGTTGTACCCTCCCTCTTCTCATCTTGCTCCAATAGGGTGGGGTGGGGAGGTTATACAAATAGCATTCCTTGGAGATCTGTTGTCTGAGCATTAGTGGACGGAACATTAGTGTGTTGTATTTTTAGCCCAGTAT
715	GAAATGAATCTGTAGAGCTTTGTATTTAACCTGTGTCATCTCAGAGGATACA[G/T]TGACAT	53	[G/T]	NODE_1_length_225_cov_57.524445	AGGGAAATGAATCTGTAGAGCTTTGTATTTAACCTGTGTCATCTCAGAGGATACAGTGACATTGATTCTAGTTGAGTTAATAAAGCTATTGTAATGAAACGTTAAGGTAAATGGTTATTATACACTGGTTGGTTAGAGCACTGAATGCTGATTGCCTGACAGCCATGGTATATCAGACTGTATACCACCGGTATGACAACACATGTATTTTTACAGCTCTAATTACGTCAGTAACTAGTTTATAATAGCAAGAAG
716	AAGGTGG[G/A]GGTTAAGAGGGGAGCAGACGTGCAGGAAGGTGGGGTTGAGAGGGGAGCAGA	8	[G/A]
717	AACAGGTGTGTGTGTGT[A/G]TGGGCTCTCTTTCTCATCCAATCAAGACCACTTACAGCATA	18	[A/G]	NODE_1_length_244_cov_59.577869	TGCAGGAACAGGTGTGTGTGTGTATGGGCTCTCTTTCTCATCCAATCAAGACCACTTACAGCATATGAGTACTGTTAGACTAGACCTAAATCCTCCCCCATCCCTCTCCCAATCCCTCTCTCCTTTATTTCTCAGGCGTATATTCTGCTGGACTGTGGGGAAGACAACGAGTGTATTCCAGACCTCCAGCTGTCTGCAAGCATGTAAGTATGTACTGTATCTAACATATGTAGCATATACGTCAACATGAATCAGTTACAGTTTCATTTAAATA	P26009	ITA8_CHICK	ITA8	ITA8_CHICK Integrin alpha-8 OS=Gallus gallus GN=ITGA8 PE=1 SV=1
718	TGCAGCAGTGGGACGGCGAGGTGCGGGCGGAGTCCCGGCA[C/T]GCCGTCGAACTCAAGCAG	41	[C/T]	NODE_1_length_219_cov_19.383562	AGGTGCAGCAGTGGGACGGCGAGGTGCGGGCGGAGTCCCGGCACGCCGTCGAACTCAAGCAGCTCAACAACGGCACCAAGATCCCTCCCAGGTGAGAGGCTTGTTAGGCTCGATTGTTGTTCTGAGCTGGCATTGGCTAGAATATCACGAGCATTCCAGCGTTAAAGGAACTCAACAATTTTGCTCCTTTTGCATCATAAATGTCCATTCATTTCATCCTCGACTTGGATCATATACAAGGTCTGATGG	P56399	UBP5_MOUSE	UBP5	UBP5_MOUSE Ubiquitin carboxyl-terminal hydrolase 5 OS=Mus musculus GN=Usp5 PE=1 SV=1
719	GGAA[C/T]AGAAAGGAAAATCAAACAATAAATCAAAAAGACAACTCTCATTGGAATGTGTTA	5	[C/T]	NODE_1_length_240_cov_46.400002	TGCAGGGGAACAGAAAGGAAAATCAAACAATAAATCAAAAAGACAACTCTCATTGGAATGTGTTAGAAGTATCAGTGACATTCTGTGTTGGTTTGTTGGAGATTTATGTGAAACCAATAATAAAACAATGGACAAATCCAGAATTTTCTGGGACAGTCACCACATGAAGTGTCCTGGGGTAGGAATGTTTTTTATTTCAACATGCTTCAGTTAAGCTGAGCACCTTTCCCCTTTTATATCAAAGCCCAGCTGTAGTGAGAGAGGTGTTGG
720	CCGCTGGGATCTCCTTTGTGA[A/G]TGTATTTTTCCGTTTACATTATGTTATGGTCCAATTA	22	[A/G]
721	GTCCTGCTGGTGC[T/C]GCTGGTCCTATGGGTTCTGTTGGACCAGGTGGAGTGAGGGTAAGA	14	[T/C]	NODE_1_length_236_cov_55.110168	CCTCGCTAATCTCCCTAGCTACCAATCTCTGTAGTGTTCTACTGCGCCAGTTTAATGGAGCCCAATGACGTCATCTGACATGCACCAGAATACTAGGAGCACACAACAGTTTAACTGTGCACGTTGAGTGATCACATGCACACGTTGAGTTAAGTAGGTGCTGGCTAGATTCATGGCCTTTCAACAGTGCCTGTACACTGATCTTACCCTCACTCCACCTGGTCCAACAGAACCCATAGGACCAGCAGCACCAGCAGGACCCTGCA
722	CTTTCTTAATGAT[T/A]TTTCTATCTTATATGTCCGTTTGAATCTCTTTTTGTCCTTTCTGG	14	[T/A]	NODE_1_length_233_cov_19.287554	AGGCTTTCTTAATGATTTTTCTATCTTATATGTCCGTTTGAATCTCTTTTTGTCCTTTCTGGGATTTGCAACCCTCTTCAAAGATGAGATATTCCATCTCTCTACATGTAGTCAACCTGCATAAAGATGTGTTAACCCCAATTGGCTGTGAGCCAGCCTACACACACTAACCTGTTTCATCAGCAGTCATCTGATCTGGCCAATACTCACAGTGTGCCCAAGCATACTGTGATAATTATCATTTAAATTGATTTTATGCTAAT
723	CTAACCTCGGT[A/G]CTGCTGGCTTCCAGGTTAAGCGGGCGGGTGTTTTCTTCAGGATTGGT	12	[A/G]	NODE_1_length_220_cov_34.681820	CTAACCTCGGTACTGCTGGCTTCCAGGTTAAGCGGGCGGGTGTTTTCTTCAGGATTGGTGTGTCCCCCATGGGACAGTTGAGCTAACGTAGGCTAATGCGAATAGCATGAGGTTGTAAGTAAGAAGAACCTTTCCCAGGACATAGACATATCTGATTTAGTCAGAAAGCTTAAATTCTTGTTAATCTAACTGCACTGTCCAATGTACAGTAGCTATTACAGTGAAGGAATACCATGCTATTGTTTGAGGA
724	CAGGCTGGTCCTTCCCAA[A/T]TTTTTTTACATTACTACTGGTCAGCAAATATATCTAAATC	19	[A/T]	NODE_1_length_121_cov_76.206612	CAGGCAGGCTGGTCCTTCCCAAATTTTTTTACATTACTACTGGTCAGCAAATATATCTAAATCTTGTTTATTGGGTTTCTACATTTCAAAACAAGAATGGCACAACTTGGAACACCATGGAGTTACAATCAAGCCTTCCAACGTATCCTGT
725	GTCTGGAAGTCCAGCTCGCTGGCCACCAGGTCCACGTCCACC[A/G]CGCTGATCCGGCGCCA	43	[A/G]	NODE_1_length_120_cov_63.708332	CGTGCAGGGTCTGGAAGTCCAGCTCGCTGGCCACCAGGTCCACGTCCACCACGCTGATCCGGCGCCAGTCAACGCTCTCGCGTCGCGGACGGAATTTGAAGGGCGGGATGGTGGTGGATGTGGAGGCAGACATGGCTGGTGGTGGTGGTG	Q499E4	DZI1L_MOUSE	DZI1L	DZI1L_MOUSE Zinc finger protein DZIP1L OS=Mus musculus GN=Dzip1l PE=2 SV=1
726	TACACACATAAAAATA[C/T]TATAGTTTACTATAGTATAAATACTATAGTTTAATAGTTTAA	17	[C/T]	NODE_1_length_216_cov_32.953705	TTTGCAGGTACACACATAAAAATACTATAGTTTACTATAGTATAAATACTATAGTTTAATAGTTTAAAAGCTATTGTGTGTGTATATACTCTAGTATTTACTCAAGTTTTTTTGTGGACATTACTGTAGGATTCACTGTAGTGTTTTTTTAATGGATATTACTGTAGTATACTATAGTATTTACTGTTATTTTTGCAGACATTACTGTAGTATTTGCTATAGTGTTTTTGTTTTATTATCTTCTAG
727	CCAAATTATGTCTCCGCAGAGGAAAC[T/C]ATGTTCATAAATAGCGATGCTACCATAGCAAC	27	[T/C]	NODE_1_length_214_cov_55.028038	TGCAGGCCAAATTATGTCTCCGCAGAGGAAACTATGTTCATAAATAGCGATGCTACCATAGCAACGAGTAAACATGTTCTATAACGGTTGAGCCGGCCCAGGCTTATGATTTGCGCAACTTTGTAACCTATGTTTGGGACCAATGCGTGGCAGTGGCTGTGTGAGAAGCCGAGCCTCTATCTCTCGCAGGACTAGAATGAGATTCACGTTCTATGATCTCTCTCTCTCCCTCTCTGCTCTGATA
728	TCCCATCATATGTTAGCAAACAAAAAAGGTTTATTTTTTATTGTCTAC[C/T]ATCAGCTGAA	49	[C/T]	NODE_1_length_215_cov_51.051163	CAGGTCCCATCATATGTTAGCAAACAAAAAAGGTTTATTTTTTATTGTCTACCATCAGCTGAATGGCAAGGAGAAGTTATCAACATATTATAATTGGAAGTGTAAACTAACAGCCTATAAGATTGAAAGCTAACTCCAAACACATTTTCATTAAGAGCAGCTGTTCAGCTGGTTAAATAAAATATCCATGTCAAAAAAGCTTGCCAGCAGCCAGCGCCACTTGCCGCCCATTGACTGGTAGCCTG
729	ACTTCTTTAACGGCTTTGACGCCATCTTAGAACACATCAGAACCTC[A/G]ACCGGACGCCGT	47	[A/G]	NODE_1_length_148_cov_42.804054	AGTGGAAGATTCGGCGTGCGACGGCTCGGATCAGACCAGGCATAGCCAATCCCACGACAGGGGCGGGGTTAAAGCAATGGAGGAGGAGAAGCTTTCCTTCCACTCTCTCCCTTCCTCTTCCTCTCTCCTCCTCGTGAGGGTCTTTGCATTGAAAGGATGGGCTCTCTGAGGAGGCACG
730	ACAGATACAAGATGGCAACAACAAACACCTGAGTTACACCAGGAAC[G/T]CACAATCCCTCC	47	[G/T]	NODE_1_length_173_cov_43.653179	GTCCAGCGACGGTGGGTTTGTGCCCATAGGGGACGTTGTTGCCGGTGATGTCTGGTGAGGACCTGCCTTATACAACAGGCCTACAAGCCCTCAGTCCAGCCTCTCTCAGCCTATTGGGGACAGTCTGAGCACTGATGGAGGGATTGTGCGTTCCTGGTGTAACTCAGGTGTTTGTTGTTGCCATCTTGTATCTGTCCTGCACG
731	CGCTACACAAAACGCAGAAATAAAATATAAAACACCTTTGACGA[G/A]CTTCTTTTGTTGGC	45	[G/A]	NODE_1_length_132_cov_119.537880	CGTGCAGGCGCTACACAAAACGCAGAAATAAAATATAAAACACCTTTGACGAGCTTCTTTTGTTGGCACTCCAATATGTCCCATAAACATCACAATTGGTCCTTTTTCGATTAATTCCGTCCATATATATCCAAAATGTCCATTTATTTGGCGCGTTTGATC
732	GAGAGAGAGGATCAAATCACACACATGGACACACACTAAAT[G/A]CAGAAACACATACATAG	42	[G/A]	NODE_1_length_257_cov_62.513618	TAGGCAAGTCAGTTATAAAGAACAAATTCTTATTTACAATGACAGCCTAGGAACAGTGGGTTAACTGCCTCGTTCATAACGACAGATTTTGACATTGTCAGGTTGGGGACTTGATCTAACAACCTTTCAGTTACTGGCCCAACACGCTAACCACTAGGCTACCTGCCACCTGCAGTATATTACACACCCAACTGTTATCTTTGTCTGAATCCTTTCTCTATGTATGTGTTTCTGCATTTAGTGTGTGTCCATGTGTGTGATTTGATCCTCTCTCTCCCTGCAGATAT
733	TTCTCCCATTTTTTTTGTTCATGTTTTAGGGCCTATTTAGACACAT[C/A]ATGAAGAAATGA	47	[C/A]	NODE_1_length_223_cov_20.672646	TTCTCCCATTTTTTTTGTTCATGTTTTAGGGCCTATTTAGACACATCATGAAGAAATGAGTGGTTTGATTGAGATAATATTGTGCCTATTGCCTAAGTCCCGTGACGGGTATGTTTTTAAAAAAATCTTCTGTGAACGAACAAATGATGTAATTAACAGACATGTCTCTTTTGTTTTCTTACTTTTCAACCTTTTTGTGGCTCAGGCCTACCATCTGACCACAGAGCACATTCTCTTTGGGAGGAATAGACAT
734	TTTTGGGTACCTGACGCGTCAGCTGATGACCCTGGC[T/G]GAGGGTCGCGTGGTGCTGGCAT	37	[T/G]	NODE_1_length_135_cov_58.162964	AGGTTTTGGGTACCTGACGCGTCAGCTGATGACCCTGGCTGAGGGTCGCGTGGTGCTGGCATTGGAGGGAGGTCACGACCTCATGGCCATCTGTGACGCTTCCGAGGCCTGCGTCTCCGCTCTGCTGGGCAACCAGGTGAGGGAGGGAGAAAGGAAGAGGGGGGG	Q9UKV0	HDAC9_HUMAN	HDAC9	HDAC9_HUMAN Histone deacetylase 9 OS=Homo sapiens GN=HDAC9 PE=1 SV=2
735	TTCTGCAGGCCGGTAAAGGCCCGCTGGGAGAT[A/G]AACACCAGGTCATTCTCCCCAGCCTC	33	[A/G]	NODE_1_length_233_cov_55.819744	AGGTTCTGCAGGCCGGTAAAGGCCCGCTGGGAGATAAACACCAGGTCATTCTCCCCAGCCTCCAGCTGGTGAAGGCTCACCAACTCACGGAAAGTAAAGTCCAGAAAGACCAGGATCTCGTTCTCACTCAGGTCCAGGAAGCGCAGGCTGGGCAGTCCGGAGAAGACCCCCACAGAGATGATCTTCAGGCGATTGCTCCTAATGCACAGGGTCTTGAGGTTCTGCAGGCCCTGGAAAGCCTCCACTTCAATCATGGCAATGAG	Q50L44	LIGO1_CHICK	LIGO1	LIGO1_CHICK Leucine-rich repeat and immunoglobulin-like domain-containing nogo receptor-interacting protein 1 OS=Gallus gallus GN=LINGO1 PE=2 SV=1
736	TGCAGTCATGTCTACTCCTAAACTCAGCAAAAAAAT[T/A]AACGTCCCTTTTTCAGGACGCT	37	[T/A]	NODE_1_length_235_cov_51.825531	CAGGTGCAGTCATGTCTACTCCTAAACTCAGCAAAAAAATTAACGTCCCTTTTTCAGGACGCTGTCTTTCAAAGATAATTCCTAAAAATCCAAATAACTTCACAGATCTTCATGGTAAAGGGTTTAAACATTGTTTCCCATGCTTGTTCAATGAACCATAAACAATTAATGAACTTTCACCTGTGAAACAGTCGTTAAGACACTAACAGATTACAGATGGTAGGCAATTAAGGTCACAGTTATGAAAACCTAGAACACTAAAGAG
737	TGCTCACTATTCCACTACTCTCCATATTTCCCAGATCGAATGAGTCACGC[C/A]TCCTCCTC	51	[C/A]	NODE_1_length_241_cov_65.224068	TGCAGGTGCTCACTATTCCACTACTCTCCATATTTCCCAGATCGAATGAGTCACGCCTCCTCCTCCCTTATTGAGGCGCAGCTAAAATTAGAAAGAAAGACTGCTGCTTATCGACACTACGAGGATACGTCCCAAATAGCACCCTATTGCCTATATAGCGCACTACTTTAAGCCAGAGCACTATGGAGCTTTTTCAAAAGTAGTGCACTATATAGGGATTAGGATGACATCTGGGACAGGCTCTAAATCAGGAGGGAGGAGAATGGGAGGG
738	AGGAGTACATCCGTGAGCAGATC[T/A]GCTGGCAAGAGCTTCCCTTCAGCGACAACCAGGCC	24	[T/A]	NODE_1_length_237_cov_80.573837	AACGGTGCAGGAGGAGTACATCCGTGAGCAGATCTGCTGGCAAGAGCTTCCCTTCAGCGACAACCAGGCCGTCATCAACCTCATCGCCGCTAAGCCTCATGGGATACTGAGGATCCTGGATGACCAGTGCGGCTTCCCCCAGGTAGCCACGTCACTTCCTGTGTGTCACCTAGGTTGAACATAAACAAAGGTAAAGAAAATAGAATTCTAATATCCCAGAAGTCTTTGCTTAAATGAAGGAAGAATCGTAAATAACGGGGACCAACT	Q9UKN7	MYO15_HUMAN	MYO15	MYO15_HUMAN Myosin-XV OS=Homo sapiens GN=MYO15A PE=1 SV=1
739	CACTTCATGCACCCCTCCTGTGAGTAGAGCTACATCTG[C/T]ACCAAAAGGGAAATGGCCTT	39	[C/T]	NODE_1_length_233_cov_59.416309	GTTTGCAGGCACTTCATGCACCCCTCCTGTGAGTAGAGCTACATCTGCACCAAAAGGGAAATGGCCTTTTATTTTGGGAGGTGATATTATTTTATGGTGTCTTTTGTTTAAGTGTTGATTTGATAGGAAAATGAAATGCTGCAGTAGTAACTATAGTGTATTATTCCCATGCAGAACCTGCATACTACTGTACTAAAGATGTGACCCTTTAGGATTTATACAGTAACTATTACCACCAGACCTTGAAAGATTATGCCGACAAC
740	GGACACTAAACCTGTTCTTTTA[T/A]CGAGTCCTGAAGTGTTATTGGGTCCTTCTGTTTCCA	23	[T/A]	NODE_1_length_238_cov_22.941177	GGACACTAAACCTGTTCTTTTATCGAGTCCTGAAGTGTTATTGGGTCCTTCTGTTTCCACCCACTGTGGCAGTGTGTTGTGATGGGGGGCTGCTTAGCCCAGATGATGGTGTCCTTGAAGGACGGTTAAATAATTCTCTGGGTGGATACCCTGCTGGGATACTTGTCTGTTCCTTGTCGTGCCGAGCTGGTTCATTTGATCATGAGTTTTACTACTTTATTTACAGACACGCCTTCTCGTACCTATTTGGTAAATCATGATATTGACG
741	GGGGCCAGGGAGCAGGAGGTCACAAACTCATACCCTCT[T/G]GGTCTCCTGCAGAGAAGCTA	39	[T/G]	NODE_1_length_217_cov_22.866360	GGGGGCCAGGGAGCAGGAGGTCACAAACTCATACCCTCTTGGTCTCCTGCAGAGAAGCTAATTCCCACACCAGAAAGGGGTGTCGGAGAGTGTTTGAGGGTGTTAAGTTTGGGAATAGGACAACCGATTGGGTTATTGTGAAGATGAAAATGTATGATAGAAAATGGTACGCCTCGTGTACCCTATGTGGGTGAATGTAGCTTCAGTGTGGTGTTAGTGACACGTTTGAATTGGATTTGCACTGGTT
742	GACTTCAG[C/A]GATTGGTCGAAACCCCTCAGCTCCTCCTCCAGGGCCCTGGCTTTGCTGTT	9	[C/A]	NODE_1_length_215_cov_40.381397	ATAAAATTGTGTGTTTGCATAACATTGGTTCTGCATCCTAATTAATAAATGCCCTCCTCCCCCATCTGTCCGTCTCTGCATGTTTCTGGGGGTCCGACCTAAATTCAACGCATGACCCACCCCCCACCCTCCATACGCCCCCTGCACCGCATGTGTGTGACTCCGCCCCCTCCCTGCACTAACAGCAAAGCCAGGGCCCTGGAGGAGGAGCTGAGGGGTTTCGACCAATCGCTGAAGTCCCTGCA
743	TGTACCCTCTT[A/G]GTTGTGTCCGTTCGTGCTCCCCCTGGCCCGGGGGATGGTTCATCCTA	12	[A/G]	NODE_1_length_175_cov_50.680000	TGTACCCTCTTAGTTGTGTCCGTTCGTGCTCCCCCTGGCCCGGGGGATGGTTCATCCTAGAGGTGAGGAGGCAGAGCTGTACGTGGACATCGGAGTGTATGGAGAACCCAGGGTTAAACACTTCATGTAGACAGCTGGAGCAGTTTGTCAGAGAGGTGCGTGTGTGTGTGTGCGTGTGTGTGTGTGCGTGTGTGTGCGTGTGCGT	Q8VCH6	DHC24_MOUSE	DHC24	DHC24_MOUSE 24-dehydrocholesterol reductase OS=Mus musculus GN=Dhcr24 PE=2 SV=1
744	AGTGAGTCACTGCTTTGATATTTGCAGAGAAC[G/A]ACAGGGTGTTGTCCAGGTTCAAGCCA	33	[G/A]	NODE_1_length_214_cov_29.705608	GTTGCCTGTAATCCATGGCTTCTGGTTGGGCGCTTTTACTGTGGGGACGACGTCGTCGATGTACTTATTGATGAAGCTGATTATTGATGTGGTGTACTCCTAATGCCATTGGATGAATCCCGGAACATATTCCAGTCTGTGCTAGCATATTCCAGTTTGTCCCCCTCCCAGAGTCCAAAGAACCGTGGCTTGAACCTGGACAACACCCTGTCGTTCTCTGCAAATATCAAAGCAGTGACTCACT
745	ATTTTTGAGCATGTCAAATTTC[T/A]TATGGTAAATGCCCATTGAACCATATTGCAAATGCA	23	[T/A]	NODE_13_length_134_cov_4.813433	TTTATGTCCATTTGCCATGTACCATCAATAATTTGACATGCTCAAAAATACTGCAGAAATGCCAAATTGACTGACCTGATGAACTCGGGATGGCTGGGCAGTGATAGTGGTTCCTCTCCATCGGTCGTTGTGTGGATTTCATCATGTCCATTTGGTGATGTTTT
746	AGTCGAACCCACAGCCTGCAGATGCTGAGCCACACAGGACCGAATACTGTA[C/A]ACCGAGT	52	[C/A]	NODE_1_length_219_cov_113.652969	TGCAGGAGTCGAACCCACAGCCTGCAGATGCTGAGCCACACAGGACCGAATACTGTACACCGAGTTTGTCTCTTGCATGTGTATCTCTGCTCTGCTTTTGGCTCTGAGACTGAGACAAGGTGTTCTTTGTGAATCAGTTGACCTTTAAAAACAAACAGTCAGTCCGTCTCCAGAGATGGAGTCCAGGGTTGGATGCCAATGAAGTCAAATATTGCCAATAGCTGTGTGTGTGTGTGTGTGTGTGTGTGT
747	TGAAATCCATTTGGAC[A/C]CGGAGTGCTCTTGTAATAAAGACTGACTGCATTTTAAATGAT	17	[A/C]	NODE_1_length_236_cov_56.779659	AAACGGTGCAGGTGAAATCCATTTGGACACGGAGTGCTCTTGTAATAAAGACTGACTGCATTTTAAATGATTCATGGAGCAGGGTTAGATATCTCTGAGCATTGAACCTTAGAACAGGTGAGCACCACCCTGCTACCCAGATTTAGGAAGCAAATCAGATCCAGAGCTTTATGGTGTAACTGAAATGTGTCTTCCACACGTAATAGTATAGTAATACAAGGTTTCTGAGAATCAATACATTTTTATTCAGCAAGTTGATTTACAAC
748	GGGTGAGAAGGCTCTGAGGGCAGCAGTCCTG[C/T]GCCACCGCTGGTTTGTCACTGTAACGT	32	[C/T]	NODE_1_length_236_cov_79.716103	GACGTGCAGGGGGTGAGAAGGCTCTGAGGGCAGCAGTCCTGCGCCACCGCTGGTTTGTCACTGTAACGTCTCGTGCTGCTGAGCCTGTCGCTAACTCTGAGGGAGAGTCCCATGTCCTTAGCACCAGCTCGGGGTCTCTGGTGTCCAGATCTGAACGGCCTCGGTGGCACTGCCCTCCAAGCTGCTCATGGCCATCACAGACCTGTCACAGGGAGAGAAGAAAGAGGTCAGGGGGTCAGGACCCTTAGAGAACACTGATGGAATGG
749	ACT[T/C]TTTTCTTATCTCACTCATATTAGGCACGCTAAATGCTAATTACTGTCTGATTTAA	4	[T/C]	NODE_1_length_233_cov_40.000000	TGCAGGACTTTTTTCTTATCTCACTCATATTAGGCACGCTAAATGCTAATTACTGTCTGATTTAAAACAGATCCAATTCTATTCCCTCTCAGAGCAATACAAACATTTCTTCATCTAATTGAGAAAGCTTTTACAAACACAAGCAACAAACATAATCTGCATTTCATTTGAAAGTCTAAGAGCCACGCAACATGCCTGCTATGAACTATTCTAATGGCAATGACTATTTGAGTATTATTTTAAGTTATCTGGGGAGTTACATC
750	AAGGGTACCACATGAA[A/G]GAGGAGGATGTCTCCCCTGTAACGCGTTGAGGTTGCCTGCAA	17	[A/G]	NODE_1_length_210_cov_19.323809	AAGGGTACCACATGAAAGAGGAGGATGTCTCCCCTGTAACGCGTTGAGGTTGCCTGCAATGACAACACGCTCAGTCCGATGATGCTGTAACACACCGCCCCAGACCACGACGGACCCTCCACCTCCAAATCGATCCCGCTCCAGAGTACAGGCCTTGGTGTAACACACATTCCTTTGATGATAAACGCGAATCCGGCAATTACCCCTGGCGAGACATAACCACGATTCGTCAGTGAAGAG
751	GAGGTCCTCAACAGCTGCGCTGGACGAGGAGGCCAACGAAGCCTTCAGTG[T/C]ACTCAAGG	51	[T/C]	NODE_1_length_228_cov_14.061403	GAGGTCCTCAACAGCTGCGCTGGACGAGGAGGCCAACGAAGCCTTCAGTGCACTCAAGGAACGTTTTACGAATGCACCTGTTCTGGCTCACCCTGACCTATCTCAGCCCTTCATCGTAGAGGTGGACACCTCCGAGGATGGAATAGAGGCTGTTCTCTGCCAACGCACTGGATCGCTGACTCTTTCACAATTGGCTACGTTACAGCCTTATTCCAAGATGAATTAAAGAAACACAAATCCTCAGTAATCGACACACAA	Q9TTC1	POL_KORV	POL	POL_KORV Pro-Pol polyprotein OS=Koala retrovirus GN=pro-pol PE=3 SV=1
752	ATCGTCTGAGACAAGCCACCCGGACAGCTGATGAAACTATATAATTACTGCACAAAC[T/G]G	58	[T/G]	NODE_1_length_226_cov_22.314159	ATCGTCTGAGACAAGCCACCCGGACAGCTGATGAAACTATATAATTACTGCACAAACTGGCAGAAACCGTCTCATGGAAGCTCATCTGCGTGCTCGTCATCCTCACCAGGGTCTGGACCTGACTGCAGTTCAGCGTCGTAACCGACTTCAGTGGGAAAATGCTCACTTTCGATGGCCACTGGCTCGCTGGAGAAGTGTGCTCTTCACAGAGGAATCCGTTTCAACTGTACCGGAAATATGGCAGACAGCGTGTATG
753	TTT[C/G]AGAAAAGAGCAGAAGCTCTGAACTATCTGTCCTACCCGCAGGTTATGGAAAAACT	4	[C/G]	NODE_1_length_219_cov_51.105022	GCAGGTTTCAGAAAAGAGCAGAAGCTCTGAACTATCTGTCCTACCCGCAGGTTATGGAAAAACTGTTATTTCTCCAGTAGGTTTACAGAATGAGAAACCCTTCACTTCTATGTCAAAGATAATACAACAAAAGCACTACAATAAATACTACAATCTGCAAAAACATGGCATTAATTACTATAGTATTTGTACTACATTTGTATTTTCCTACAGTATTTATACTATAGTTAACTGTAAATACTAAAGTAA
754	AGGTCAATGCACAGCGGGTTAA[T/C]ATCCCAGATACAGCCCAGATCGGAAGAGCGGTTCAG	23	[T/C]
755	AAAGCTGTGGGACGTTGGGAGGTGGACATC[T/C]GTTTTTCTTGATTCCTACGTCTTGAGGA	31	[T/C]	NODE_1_length_213_cov_10.845071	AAAGCTGTGGGACGTTGGGAGGTGGACATCTGTTTTTCTTGATTCCTACGTCTTGAGGAGTGTCTTTCACATTCTGATGAGGATGCATCAGATCGGAGCGCCGTTAGGCTGATGGAGGAAGTGGACCTTTCAATCTTCTAAACGGAGGGACACATTCCTGATGAGCCAGTGCAGCAGCAGCAGGGTAGATTTACCACCCCATATCGCCCGGCCCTACGTCCCCTTTCATCATCCATATAACGC
756	CTTT[T/C]ACCACAGGGATCAGGATTATGGTCCAACTTGTTCTGGTGGAGGTTGGGGAGAAG	5	[T/C]	NODE_1_length_239_cov_47.615063	GTGCAGGCTTTTACCACAGGGATCAGGATTATGGTCCAACTTGTTCTGGTGGAGGTTGGGGAGAAGAACCAGGGAACCAGTATCCATATCAGGCACTTAAGCCCTCGGTGTGTCCCAATAAAATCTCCTATCACCCGTTCACTACTTCCCACAAATCTAAATGCATCGGATTAGTGGAGGCATGGGCTAGTATGGGCTAGTCCACCATATTTCTTATACCAGTCATTTCCTTTCAAATCGGTGAAGGGAAGTGAACACATACTTATCAA
757	GAGAAGCTGTGTAGTGGGGCAG[A/G]GGGGAGAGAGGGAGGAGTAGTCGCAATAGAAGGGCT	23	[A/G]	NODE_1_length_220_cov_15.722727	GGGAGAAGCTGTGTAGTGGGGCAGAGGGGAGAGAGGGAGGAGTAGTCGCAATAGAAGGGCTGGGAGGAGATAAGGAAGTGTTGGATAGGCATTTCTCACATGATCTATTTATCATTTTAGAGTTGAAGAACACCCACTACAGATACATGTGCTTGTTAGAGTATCTTTATTCATTTTTGTCTCTCAATTATGTCTCCTATGATCTATTCACCAAGTCCTGCAGTTTGAACTAACCCTGCTGTCACTATTT
758	GACGGGGGACTGGGATTTTTTTATTTAAAAAAAAAA[A/T]AAATACAATATAAATATAGGAC	37	[A/T]	NODE_1_length_193_cov_6.165803	GACGGGGGACTGGGATTTTTTTATTTAAAAAAAAAAAAAATACAATATAAATATAGGACAAAACACACATCATACAAGAGAGACAACACAACACTACGTAAAGAGAGACCTAAGACAACAACATAGCAAGGCATTAACACATGACAACACAGCATGGTAGCAACACAACATAACAACAAAACGGTAAAAACACAACATGGTAGCAGCACAAAACATGGTACAA
759	ACCTGGGCTGTCTGATAGAGCGTTACCTAACTCCTCTGCAGAAGGAAA[G/T]ATTCCTCACC	49	[G/T]	NODE_1_length_207_cov_20.966183	GGACCTGGGCTGTCTGATAGAGCGTTACCTAACTCCTCTGCAGAAGGAAATATTCCTCACCCAGGATGAGGTAGGATCAAAGGTCATCTCATAGACACCCTGCATGCTACTGGGTCATCATAACTGTGGTTCAAACGGGGTGTATTCATTAGGGCACAACGTAGCAAAATGTATTCAACTTATTGGACGAGTTCAGGATCTTTTTAGGAAGTGTTTTTTTTTATTTTTCTATCCCAG	Q13009	TIAM1_HUMAN	TIAM1	TIAM1_HUMAN T-lymphoma invasion and metastasis-inducing protein 1 OS=Homo sapiens GN=TIAM1 PE=1 SV=2
760	ACTCGGCCCTGGTAGATCAGCCTCTGTTTGTCCACAGG[A/G]ATCCCAACTGAAGTGGCAAT	39	[A/G]	NODE_1_length_245_cov_64.497963	GCTATGCAGGACTCGGCCCTGGTAGATCAGCCTCTGTTTGTCCACAGGAATCCCAACTGAAGTGGCAATGTGCTCCTTGAACTCTTTCACTGTCAACTGAGAAAAAGACACTGGTGTGAAGATTAGGCCTATATCCAGTACATGTAAGGCTACTGTTAAAGTGCTCCATTGGAAATGAGAACGTACCTGGCCGCCTACAGTGTAACTTCGGCTCTGGGAGTCCAAAGTTTTGACAGTCACCTCTATATCAGCACCCGGTTCCTCCATCGTTACGT	Q6MG49	BAT3_RAT	BAT3	BAT3_RAT Large proline-rich protein BAT3 OS=Rattus norvegicus GN=Bat3 PE=1 SV=1
761	CCAGCCACACCCACCAGACCTCGCCTCACCTTCC[G/C]CTCCACTCCATAGCTGCTCAGGTA	35	[G/C]	NODE_1_length_219_cov_22.050228	CCAGCCACACCCACCAGACCTCGCCTCACCTTCCGCTCCACTCCATAGCTGCTCAGGTACAGTATTACCTAGTTGTTGACATGAAAACCACTCTATATCAAGCTTTGTTAGTTTAGCGTGAGGGTTGGTTGCCAATTGCTGTAATCTGACATCTGTAAAATTGCCTGTCATCACCACTGTTGCATCAACATTATGGTGCTATTGCATAGACCTTTTGAATCCCAAATGAACCCGTTTCCTATGTAGTGC
762	GTTGATGGTTTTGATTGCACACAGCAAGGTA[A/C]TTACACAACAATTGACACAGGAAGAAA	32	[A/C]	NODE_1_length_232_cov_100.060349	TGCAGGGTTGATGGTTTTGATTGCACACAGCAAGGTAATTACACAACAATTGACACAGGAAGAAACTTCAGTGAGGTGAAAGCAAACATGTTTGATCCTCACTCCTTTTTTGGATTGAACTATTTGAAGTGCAGGTCAGTTGAAGATTTTAAATAAGCCTAACTTTGATGGAATGAGCTGTCTGAAGGCCTCACAAGATTCACTCACAGTACCTAAATTCCATTGTTCAAAAAGACTTACATCTCAACCAAGATATTTTATG
763	TGGCCATATTGAGACGTTTTATTTGACATCCAAGGGGAAGCGC[T/G]TGTGGGCATGAGAAA	44	[T/G]	NODE_1_length_240_cov_88.520836	GATATAGTAGTTGTCTTTGCATCCGTGCCATTATAGCGTATGTGACCGCATGGGTAGCGCCATTTTAAAGTACTAAATTATCTTAATCTTGGTTTATTGTGCCTAACGCATGGGAATCTCTACCCAAATTGACGTTAAAATGGAAGCCCTCAACGGCAATTCCCATGCTCCATCCATGACAGGCACAGGTCCGATAAAGTATTTTCTCATGCCCACAAGCGCTTCCCCTTGGATGTCAAATAAAACGTCTCAATATGGCCACCTGCACGT
764	AGTGGATCGTCAT[C/A]TCTTACATCATCACTCTGGGAATGGAGAAAGTCAGACAGGTAACG	14	[C/A]
765	TTAAACTCTAATTGATTAG[A/G]CATGTTTGGGAATAGCATTGTGTGAATGTGATATGAGAG	20	[A/G]	NODE_1_length_220_cov_72.118179	AGGTTAAACTCTAATTGATTAGACATGTTTGGGAATAGCATTGTGTGAATGTGATATGAGAGTTGTGTGAGTGTGTAAATAAGCGGGATGTTAGCAGCAAGTCTATTGTTTCTGGGAGGCTAGACTTTCCTGTGGTTTCTGGGGGGCTTAGATAACCGTTGAGAATTCCATGACAGACCGGTCATTGTCCGCGAAACAAAAGTTGGGAGTATGTTTGGAGAGCTGCTTCATAGCTGTGGAGAGTCCTTGA
766	CT[G/A]ACCTTGCTCGTCAGGTGAACGGTGTTTCTTCTGACACATTGGTGCGGCTGGCTTCT	3	[G/A]	NODE_1_length_217_cov_32.188942	CTGACCTTGCTCGTCAGGTGAACGGTGTTTCTTCTGACACATTGGTGCGGCTGGCTTCTGGGTTAAGCGGGCAGGTGTTGAGAAGCACGGTTTGGTAGGTCATGTTTTGGAGGATGCATGACTTGACCTTCGCCTCCTGAGCCCATTGGGGAGTTGTAGCGTTGAGACAGGATCAAAATTGGGGGTAAAAATAAATAAATAAATAAACCCTTGGGTGGCCTGCCTAAGCGTTGTTTCGTGATGCATA
767	AGCTGGC[C/T]GCCAGCAGGGAGAAGGAGAACCACGCTCTGAGCACCAAGCTCAGAGGTGCC	8	[C/T]	NODE_1_length_224_cov_32.674107	GAGCTGGCCGCCAGCAGGGAGAAGGAGAACCACGCTCTGAGCACCAAGCTCAGAGGTGCCCAGGATGCCATAGCTCAGCTGAAGAAGCTGGTGGAGGGACACGTCAGCTCAGAGAGAGAGAAGAATAAGAAGGTTTGTAAGTTACAGCTTTCTGTTGGTAGAGTGTTTAGTACAATGTTCACCAGTAATGATATAGCAAATTTCCCTGGTTTGGCAAAGGAAATACTTTGAGTTTAGAAAGCTATCCCTCTATT
768	GCTCCTCCGAGCCTAAATTAATTGTGAGTCAATGAACGCCGTTAC[C/T]GCCAGTGCTCTAA	46	[C/T]	NODE_1_length_236_cov_30.449152	CAGTTTTCCACATTTCTAATGTTATGTGTGCACTCTGACACGGTTTCCCTTTTCAAGTTGAAAGTTCCACCAGGAGAAAGTGAAAATATATATTTTTAAATTGCATCGTTACACTTGCTTGCCAACTGCAATTAGGGGGACATTTACATACACATTGAGGCTTTTTTTCCCGATAGCTGCGCCCACTGCTTGCCATCGCAAAGTGAGTTAGAGCACTGGCGGTAACGGCGTTCATTGACTCACAATTAATTTAGGCTCGGAGGAGC
769	AGTTTATTGCGGTGAGTCAGCTGAGAGGCTCGACCCAGGGAAAGATC[C/T]TGTGTTTCTAT	48	[C/T]	NODE_1_length_231_cov_29.095238	GCAGGAGTTTATTGCGGTGAGTCAGCTGAGAGGCTCGACCCAGGGAAAGATCCTGTGTTTCTATGGTCCTCCTGGTGTGGGGAAGACCAGTATCGCCCGTTCCATCGCCAGAGCACTCAACCGAGAGTATTTCCGCTTCAGTGTTGGTGGAATGACCGATGTCGCTGAAATCAAAGGACACAGGTATGAGGCACTAATTAGCTGCTGTTCATTGCTCAATACATCAATTCTGTCAGCATTCAAATTCTATACAATCCAACG	Q59HJ6	LONM_BOVIN	LONM	LONM_BOVIN Lon protease homolog, mitochondrial OS=Bos taurus GN=LONP1 PE=1 SV=1
770	GTTCAGAG[T/C]GGCTGCTTCATGGTGTACGAGCGCCCCAACTATATGGGAAACCAGTACTT	9	[T/C]	NODE_1_length_222_cov_12.927928	GTTCAGAGTGGCTGCTTCATGGTGTACGAGCGCCCCAACTATATGGGAAACCAGTACTTCATGAGGAGGGGAGAGTACTCAGACTATCAGAGTATGATGGGAATGAGCGATGGTATCAGGTCCTGCCGCATGATCCCCATGGTAGGTTGAAAATATGTAATCTTAAAATAGACTGATCTTGTCATTGAAAATACAATTCTCATATTACAAATGTTTATATGTAATGTATCTGATCAATGAAACCTGTTCTTT	P10044	CRGM2_CYPCA	CRGM2	CRGM2_CYPCA Gamma-crystallin M2 OS=Cyprinus carpio PE=2 SV=1
771	CTGACTCTGGTCGTCAGTTGAATGGTGTTTCCTCCGACACATTGGTGTGG[G/C]TGGCTTCC	51	[G/C]	NODE_1_length_228_cov_19.912281	GCTGACTCTGGTCGTCAGTTGAATGGTGTTTCCTCCGACACATTGGTGTGGGTGGCTTCCTGGTTAAGTGGGCGGGTGTTAAGAAGTACGGTTAGGCGGGTCATGTTTCGGAGGACGCACGACTCGAACTTCACCTCCCGAGCCCGTTGGGGGGTTGCAGCAATGAGGCAAAGATCGAAATTGAGGAGAAAGATTGTAAAATACAAAAAAAATTTAATAATAAACATTTTATAAAACATGTGGACATTAAACATTTGA
772	TTAATGCATTACACACCATGGTCAATGACCAGATACTAGTC[C/T]AGTGGAAACCATGTCAC	42	[C/T]	NODE_1_length_218_cov_34.633026	TTAATGCATTACACACCATGGTCAATGACCAGATACTAGTCCAGTGGAAACCATGTCACATATAGCCTAAAGGGAATATATCCTAATTATTCATGAAGAAGATATTTAAGATCTTTGTCACTTTTGATTTCTGCATAGCCCCTTTGTCACATTCAGCCACTAACCCACTCAGCCCTTTGTGAAGCTGTACACCCCACTGGGAAAAACTAAAAGCTTGACTAAGTCATTCCTTCTTGTTGACGTATACA
773	TAACATG[G/T]TAATATACAGTAGTCATATAGTTATACTGCAGGTAACATGGTAATATACAG	8	[G/T]
774	TTGAGTTCAATAACTACAGGCA[G/T]ATGTATGAGATGCCGGAGGAAGCTTTGAATAGGTCA	23	[G/T]	NODE_1_length_226_cov_41.672565	TGCAGGTTGAGTTCAATAACTACAGGCAGATGTATGAGATGCCGGAGGAAGCTTTGAATAGGTCAGTAGTTTACAGAGTAACATAAGAAGAATGCAATTTCTGAATTTATGTGCAGTAGTTATTCTGAGGAATGGATTGAAATTTACACAACGGTAAGGAAAATGGGAGAGGGTCATGCTTTTTCAATTTCAGTCAAAGGTAGGGTTTAGTATTTTTTTTATCACTTCCAGGGGAGGGTCATGTCATTTGTAATTG
775	GTAATCGAACTGGCCACATCTAATGTCAAGCCACAGGTCAT[A/T]GGTGAGAAACCTTGTTA	42	[A/T]	NODE_1_length_258_cov_691.127930	AGCTATGCAGGGTAATCGAACTGGCCACATCTAATGTCAAGCCACAGGTCATAGGTGAGAAACCTTGTTAAACCCTAAAAGAAAAAGAAAAACACGATTGCATTGAAAATAACCATTAAGTCATTCAGGTCGCAGACTCCCCTATAGGCATGGTTTGAAACCCACTCCTGACAACTTTTTAGCGCCTGCATGTCATGCACCTTTGTCAAATCCAGTTGAAAAATAAATGACTTAAGGTAATGTAAATGACACCTAGTTAATATGAGTAGTGAATTACTATCGTATTTT
776	TTTGGTCCTGGAGAAGACGAAGGCTCCAGCGCTGCAGCGA[C/A]GGACCTCCTGGTTGCAGG	41	[C/A]	NODE_1_length_236_cov_50.622883	CAGACCGGCGACGTAGGGATCTATTTGGTGTCGCTAACAGCACCCTGGCACGGGGTGGCAACACCACAGGCCTGGAGGGTAATAGGACAGAAGGAGAACCCCTTGAGAGGGAGTTCCCCTTCATGGAGGACCGGAGCAAGACAGAGTTTATCGAGATCCCCAACCTGCAGCCCTTCACTGTGTACCGCATCGACATCCACGCCTGCAACCAGGAGGTCCGTCGCTGCAGCGCTGGAGCCTTCGTCTTCTCCAGGACCAAACCTGCA	P08069	IGF1R_HUMAN	IGF1R	IGF1R_HUMAN Insulin-like growth factor 1 receptor OS=Homo sapiens GN=IGF1R PE=1 SV=1
777	GAGAAATGTTGTAGAGATCAAAGG[A/G]GAAAAAGAGGTAGAAGCATCGGGGATAGTTGCAT	25	[A/G]	NODE_1_length_243_cov_60.839508	TGATGCAGGGAGAAATGTTGTAGAGATCAAAGGAGAAAAAGAGGTAGAAGCATCGGGGATAGTTGCATTAGAAGGGGTGGAAGATGAGGAAATGTTGGAAAGACGGGCAATGAGGCATGATTGAGTCAAATTGGAATCCTGACTTAATGAAGTGGTGACTAAAGAGCTCAGCCATGTGCTTCTTGTCAGTAACAACCACATCAACTTTAAGGGACATGGGCAACTGTGAGGAGGAGAGTTTATTCTCTAGGTCTTTAACCGTTTTCTAGAACT
778	GACAAGTACGGGGATTAAAGAAAAA[C/G]ACACACCTGTAAAGAGAGGTGAAAGGATAATAA	26	[C/G]	NODE_1_length_239_cov_45.824268	TGCAGGGACAAGTACGGGGATTAAAGAAAAACACACACCTGTAAAGAGAGGTGAAAGGATAATAAAGTGTATGGACTATTGATTCCTCACTGCGACATGGAAATGTCAAATCAGCTCTTTCCTCTTTTAAACCATCCTCACTTTTCATTAGCATAATTGCTGCATGGTAGATGGTTATTCATTTGGCTCAAAGCTGAATGACACTTATCCTGGATGAAGTAGATAGATGCTCCTCAATGCAGCTCTACTAACTGTATATCGATTCTTAG
779	AGGGCTTCTGTAGTGAGGTAGAGGGATTAGATGCTGGACAGACTT[A/G]GTTAACTATAATC	46	[A/G]	NODE_1_length_220_cov_17.286364	AGGGCTTCTGTAGTGAGGTAGAGGGATTAGATGCTGGACAGACTTAGTTAACTATAATCCTGGAGATGGAGTTGGAGAATGCGTCCCCACTTCCTATAAAAGAACATACACACAGAGTACGTTCAGCTCTTCAAACCTCTCGATCACATACACATACATACACACACACACACACACACTCACACATTTATACATATTCACACACACTCTCACATTCACACACACTTACAGGTGTTTTCACATTTAGAAA
780	G[A/C]ATTCACCATAACTGCAGTGGCTCAGCTGTGTGTGCTGGGCACCATGTGGATCTTTGG	2	[A/C]	NODE_1_length_211_cov_67.781990	GAATTCACCATAACTGCAGTGGCTCAGCTGTGTGTGCTGGGCACCATGTGGATCTTTGGCTGTTTCCAGTTTGAGGAAAGCACGCTGGCCATGTCGTACCTGTTCACCATCCTCAACAGTCTGCAGGGGGTCCTAGTGTTCCTCATGCACTGCCTGCTCTCTAAACAGGTACGTCACGACTCAAGACTCTGTCAATCAGGGCCCTTAGTATTTTTTAGGAGCTAACAGTGTCATGTAAAAT	P48960	CD97_HUMAN	CD97	CD97_HUMAN CD97 antigen OS=Homo sapiens GN=CD97 PE=1 SV=4
781	GCATGGTT[C/A]TACTTGTGTTCCAGCCATCTAACCATTTACCCTGCTCTGTGTAAGACTGT	9	[C/A]	NODE_1_length_204_cov_72.490196	GCATGGTTCTACTTGTGTTCCAGCCATCTAACCATTTACCCTGCTCTGTGTAAGACTGTCTACAACTCCCTCTATAACAGCACGCAAAATGGCATTAGTATTCTTTGAGACAGACAGACCATCAGGCTCGGTTCCAGCACTCAGTGTTTGTAAGCATCAGATCTGAGACGACACAACAATATCAATAAAATACCTAATTTAAACCTTAACACGAACAACTGTACTTCTTTCAAC
782	CATCACAAATGAATGG[A/C]AGAAAATCTGGAGGAGAAATTGGGATAGACAGTAGTAAAATG	17	[A/C]	NODE_1_length_249_cov_36.771084	AATATCTGCAGGCATCACAAATGAATGGAAGAAAATCTGGAGGAGAAATTGGGATAGACAGTAGTAAAATGCACTGACAACTTCAACATAATGCCAAAATCAAAGGCTAGCAGCAGTGATAGCAAAACGATGGTGGATAATTGAAGATGTCCCACCCAGACAGTTTAATACTAAAAAATGTTTTAGTCTGCACCAATGCATTAGCAGCTGGGTCTGGTCTGCTTATTTCGCTGTAACGTTATAAGAACCAGAAGAAAATATTGGCAAGCCACTGCTAAC
783	GTTCTACACTGCAGGGTTCTAACTCTTTCCCCTGGTGGCACTGGC[G/C]CTACTAACTATTT	46	[G/C]	NODE_1_length_230_cov_15.191304	GTTCTACACTGCAGGGTTCTAACTCTTTCCCCTGGTGGCACTGGCGCTACTAACTATTTCACTTGGTGGCACCAGCACATGATTTGGTCACACCTAAGTTAATCAATAATGCCCATGTCCCATAATGCACCTGCATTCCATACAGAAGCAGGCTAATAATGACTGGCCATCTTTTTAAATTAGCTGCCCTTGTGTTCTAATGCTGATTTTGATAGATTTACTGAAAAAGAAAAGAGACTGTTATAAATCTGTATTTATTG
784	TCAACTCCAGGGAGAGTTGCAG[A/G]CCTGGATTCAAACACTATTTAAAGACTTTCAAAACA	23	[A/G]	NODE_1_length_216_cov_34.435184	AGGTCAACTCCAGGGAGAGTTGCAGACCTGGATTCAAACACTATTTAAAGACTTTCAAAACACATGATCAGTTTATTCTTTAAACAGGGGCAGGCAAACCACAGGGCAGGGTAGGCATGGGGGAACAGCAGGTGGGGTCAGGGTCAGGTCAGGCAGAGGTCGGTGATACAGAGTAGAGGCAAAGATACAGGTCGGCAGGGTCAGGGTCAGGGTCACGGTCAGGGCAGGCAGGAAAGGTCAAAACCG
785	AGGGCTGTGCACAGCACACACAGGT[C/T]AGTACTCTTTGGAGGCCAACTCAACACATCGTT	26	[C/T]
786	CTCATCCTGACATGACCCTCATGACAATGCCACCAGCCATACTGCTCGTTCTGTGCGT[A/G]	59	[A/G]	NODE_1_length_242_cov_54.483471	CTCATCCTGACATGACCCTCATGACAATGCCACCAGCCATACTGCTCGTTCTGTGCGTAGTTTCCTGCAAGACAGGAATGTCAGTGTTCTGCCATGGCCAGCGAAGAGCCCGGATCTCAATCCCATTGAGCATGTCTGGGACCTACTGGATTAGAGGGTGAGGGCTAGGGCCATTCCCCCCCAGAAATGTCTGGGAACTTGGTGGAAGAGTGGGGTAACATCTCACAGCAAGCACTGGCAAATCTGGTGCAGTCCATGAGGAGGAGATTCAC	P03934	TC1A_CAEEL	TC1A	TC1A_CAEEL Transposable element Tc1 transposase OS=Caenorhabditis elegans GN=tc1a PE=3 SV=1
787	GTGACCCACACCACCCAGACTCTGGCCCTGAACATATCCAAACCAGGTGTCTGTCTGT[T/C]	59	[T/C]	NODE_2_length_139_cov_41.402878	CAAGGAGCTCTACTCAAAATGAAAGAGGAGATTTTCAGTGAGAAAGAGTTGCAGAAACAGGCTAGCCTGGAATCCATACTGAAATGCTCTGTTACAATGGTGAAACAGAGCATATGAGGCTAGAAACAGGCTAGCACCAGGAAAATGTTCTTGTATCAGAATTGAGTGA>NODE_3_length_129_cov_67.503876
788	TGAAGA[T/C]GCCAGATGTGGAGGTATTGGGCAGGCAAAGTTACACGTGGTCTGAAGTTGGA	7	[T/C]	NODE_1_length_215_cov_48.846512	ATCTGCAGGTGAAGATGCCAGATGTGGAGGTATTGGGCAGGCAAAGTTACACGTGGTCTGAAGTTGGACGTACCGCCAAATTCTTTCAAACGACGTTGGAGGTGGCTTATGGTAGAGTAATGAACATTACATTCTCTGGCAACAGCTCTGGTGTAGATTCCTGCAGTCAGAATTCCAATTTCACTCTCCCTCTAAACTTGAGACATCTGTGGCACTGTGTTGTGTGACATAAATCCACATTTTAG
789	TACA[G/A]GACAGCAGGCAGGCTCGGGGTCAGGACAGGCAGAATGGTCAGAACCGGGAAAAC	5	[G/A]	NODE_1_length_235_cov_55.519150	TGCAGGTACAGGACAGCAGGCAGGCTCGGGGTCAGGACAGGCAGAATGGTCAGAACCGGGAAAACTAGGAAACAGAACTTGAGAAAAAGGAAGACGGTAAAGCACGCTGGTAAGACCTGACAAGACAAGCGGAACTGTCAACAGACAAAGAGAGAACACAGGTATAAATGCACGGGGATAATGGGGAAGATGGGCGACAAGATGGGTGGAGACCAGCACAAAGACAGGTGAAACAGATCAGGGTGTGACACAGTCTATTGCTTAT
790	ATGTGAACAGGAAGAGCACCAC[G/A]GTGGTGGAGTCATGGGAGGGCAGTAAGGAGAGACAG	23	[G/A]	NODE_1_length_134_cov_71.850746	ATGTGAACAGGAAGAGCACCACGGTGGTGGAGTCATGGGAGGGCAGTAAGGAGAGACAGAGTTACACACACATCATGACCAGGAACGCATCCGTATCATACACTTGGGCCTTCCAGAGGACCAACCAGGCTCAGGACGTGAGTACACACACACACACACACACA	A7E2Z9	K132L_BOVIN	K132L	K132L_BOVIN UPF0577 protein KIAA1324-like homolog OS=Bos taurus PE=2 SV=1
791	GAGGCGATGTCGTTCTCCCTCTCCGCTGCTG[T/C]CTCCTCCCCCGCCTGCTGCAGAACCAG	32	[T/C]	NODE_1_length_185_cov_51.713512	GGAGGCGATGTCGTTCTCCCTCTCCGCTGCTGTCTCCTCCCCCGCCTGCTGCAGAACCAGCACCTCCTCCTGGGCAGACCTCAGCTCCTCCTGCACCTCCCCCAGCTCACTCTCCTTCTCCTCCTCCAGAGAGTCCATCTCCTCCTGGACCGAACGCAGCTGAGCTAGAGGGGAAAGGAAAGGAAAGGAGAGGAGAGGAGAGGAGAGGAGAGGAG
792	AAAATCACAGA[T/G]ACTGACCATTTGATACAATACAACACACACTTTAATTAGGGCCAGTA	12	[T/G]	NODE_1_length_219_cov_34.972603	CAGGAAAATCACAGATACTGACCATTTGATACAATACAACACACACTTTAATTAGGGCCAGTATCGTGACACTCGTTAGTATCGTGGCAACACTGGCAAGGAAACAAAACACAAAGCAGATTTAACTTCTTTAGGAAAACAGCCCTAATGTTGGAAACAAACAATTATTTATTATTTTCCATGCTATAGCAAACAATATTTTACATACATCGTGTTTTCATTTTTGCCAGGGGTAAAAAATATAAGTAT
793	CGCCCGTCCCGCCACAAGGAGT[C/T]GTTAGAACGCGATGAGCCAAGTAAAGCCCCCCAAGG	23	[C/T]	NODE_1_length_205_cov_13.629269	CGCCCGTCCCGCCACAAGGAGTCGTTAGAACGCGATGAGCCAAGTAAAGCCCCCCAAGGCCAAACCCTCCCCTAGCCCGGATGTCACTGGGCCAATTGTGCGCCGCCCTATTGGACTCCCGGTCACGGACGGTTGTGACATAGCCTGGGATCGAACCCGGGTCTGTAGTGATGCCTCAAGCACTGCGATGCAGTGCCTTAGACCGCTGCACCACTCGGGAGGCACCATGAAGTGA
794	TGGGCTGGGTCTTCCCAATTTTTTTTGACACTGCTACTGGTCAGTAAATA[G/T]ATCTAAAT	51	[G/T]	NODE_1_length_219_cov_26.817352	GGTGGGCTGGGTCTTCCCAATTTTTTTTGACACTGCTACTGGTCAGTAAATAGATCTAAATGTGTTTATTGGGTTTCTACACATGAAAACAAGGATGGTCCAACTTGGGCCATCATTGAGTTACAGTCAATCCTTCCAACTTCTCCTGTCTCTCTCCTGTGCTCCCCCAATGCCCATGAACCTCGGCTCCCATGTTTTGAACCCCATTGTCAAGAACTCCCTTAAAATCTGGTCCCAATTCCAAAGTCA
795	TCCTGGCTCTACTACAGTGGACAC[A/G]GTCACCATCTCAAAGCCCACACTGTACTGCCTAG	25	[A/G]	NODE_1_length_236_cov_47.190678	CAGGTCCTGGCTCTACTACAGTGGACACAGTCACCATCTCAAAGCCCACACTGTACTGCCTAGAGAGGGAGAGACCGAGACAAGATAACCACATTACAAGCAACCAGAACCTGCACTCTACTGCCTACAGACAGAGAGACAGATTTGAATTAGGAGCACCAGATTACCTATTAAAGATGACCCCCTACAGGATGACGTAAGGGAGTCGAGTAACACTGGAAACTGACTGTTAGTCTGTCTGGTCACATTTACACCTGGCAATCGTA
796	TGGTGCCTAAGATGCT[C/A]ATTTATTTTTAGCCTGAAACATTCAAGTTATTCACTAAACAT	17	[C/A]	NODE_1_length_237_cov_46.620255	ATGCAGGTGGTGCCTAAGATGCTCATTTATTTTTAGCCTGAAACATTCAAGTTATTCACTAAACATTCTTCTCTCCAGATTCACAAGTTGACATCGCTTTAAGACTTCTGCCAGCTATCCTCCCAACACCAGTCTACAAGATTGTCAGGAAGACATTCTGACCTACCTTCAAAGAGACCAGAAAGTCCTTCATATACTTGCAGCCTGTAAGTATAAATAGTGGACAGGCATAGGGAGATTGATGGGGAAATTAGATGACAGCATTTG
797	TTGAGTTAAATAACTACAGGCAGAAGTATGGT[G/A]AGATGCCGGAAGGAGATTTGAATAGG	33	[G/A]	NODE_1_length_219_cov_61.497715	TTGAGTTAAATAACTACAGGCAGAAGTATGGTGAGATGCCGGAAGGAGATTTGAATAGGTCAGTAGCCTACAGAGTATTACAAGAAGAACGCAATTGCTGAATTTACAGTCTTATACTCAGCTGGCCTATCCCCAGATTTTGTGTTAAACGCTCTACAACAAAGCTTTCTTGGTGTCCAACATGCTTTCTCTGCCCTTAACTTTGTTCTGAGCACCTCCAAACAAAGGTCATGTGGTTTAGTAAGAAGA
798	TCAACAATACTCCCTGGATCCTACAGGACAACAATAATCCCTGGACCCTC[G/A]ATCCTACA	51	[G/A]
799	GGCCC[A/G]TCTACATCAGCCCAGGGGCCACTGATGAGTACTGGTGAGTGGGGGCGCAGGAG	6	[A/G]	NODE_1_length_207_cov_11.338164	GGCCCATCTACATCAGCCCAGGGGCCACTGATGAGTACTGGTGAGTGGGGGCGCAGGAGTAGGGGACAGTGTGTGTGTGTGAGGCAGAGAGGTGCAGGGGCTCCTATACGAGTAGTGAGGTAGACACAAGGGACCTGTTTACTACTGAGGAGAACTGGTGAGCTGTGTGTGTTTTTGGGGTGGGGGGGTGTAGTGATTTAAGGGTCTGGTCCAGCCCAGAGGAGCCAGAAGGATCCG
800	GCAGAGGAAGTGCCCTTGTACAGAATGGGAAGGACAGGGACTTGCCTGGCTGCAGAT[C/A]A	58	[C/A]	NODE_1_length_222_cov_39.927929	ATGGACATTTCTGAGTAGGTTAATAAAATGTCACTAAATCGACTTAAATTTACACTAATTCATCCTGACACTTGCAATGCATCTACTACTCAGATGCAGTATTTCAGTTCATTATGAAGGCTAGTGTAAAATAGAAAACTTTACTGTGAACTGCAGTAGGCCCCTTCCCAGACTGACATCCCACACATCAATGTGATCTGCAGCCAGGCAAGTCCCTGTCCTTCCCATTCTGTACAAGGGCACTTCCTCTGC
801	TTAGACC[T/C]CAACTACAATAGTATTTAGTAAAAGTAAAAGCTCCTCGTCATCCAGTGATA	8	[T/C]
802	AGCAGTGCCTCAGT[G/T]ACCTTGAGAGAGGTAAGGAGACTAGAGAGAGATATAAACCGGCA	15	[G/T]	NODE_1_length_226_cov_65.570793	TGCAGGAGCAGTGCCTCAGTGACCTTGAGAGAGGTAAGGAGACTAGAGAGAGATATAAACCGGCAGGACTTGGAAAATTTGTCCACAACCACCAGAATGGTGGTGAAACCATCAGAGGATGGGAGATTGGTCACAAAGTCAATGGACAGATGAGACCAGGGACGCTGAGGCATTGGAAGGGGAACGAGCTTCCCTGCTGGAGCGTGCCGGGGGGATTTTGTTTGGACACATACTGAACATGAGTTGATATAGTGAG	Q9UR07	RTF23_SCHPO	RTF23	RTF23_SCHPO Retrotransposable element Tf2 155 kDa protein type 3 OS=Schizosaccharomyces pombe GN=Tf2-11 PE=4 SV=1
803	GACGGGGGCTGGGATTA[A/C]AAATACAAATATAAAACAAAACACACATCACGACAAGAGAT	18	[A/C]	NODE_1_length_207_cov_18.260870	GACGGGGGCTGGGATTAAAAATACAAATATAAAACAAAACACACATCACGACAAGAGATATTTAAGACAACACAGCACTTACTCCTCATCTTTGTAAGTCACCTTGATTTTTCACCTGTGTGTCTTATCAGTTTCTTTATGAAAATATTTTGCATACTAAATGACAGTAGCCAAAGCAAAGGGCTATAGCAGCACACAAGTCGACTACAAATGCATGCTGGGCCGGTGTTGCCCTGA
804	AGTAGGTCTTCCTCGGATTGCTGTTT[A/G]CTGCTACCTTTGGGTGCCATGCTTCGTAAGTG	27	[A/G]	NODE_1_length_237_cov_41.156116	AGTAGGTCTTCCTCGGATTGCTGTTTACTGCTACCTTTGGGTGCCATGCTTCGTAAGTGTCCGAGCCGTCTCTTGCTCTAAAGTGACAGTAGACTGACACGTATGTGCGCTGAAGAGGGTTGAGAAACGCTACGACGCGTCAGCACGAACACGGAAATAGCTGTATTTAGAACGATGTTTTCTACCTTCCGTGGTGATCCGCTTTGGCCGTCGTAAATGGGAATGTTTAACATTGCCACCTACTGTTCTGGATGTTGAAAATAAAAA
805	AACCTCCT[T/C]CCTGCCTGAGAAAAGGTTTCTGAACCAACCCCCACCTTTTCTTCAAAGCG	9	[T/C]	NODE_1_length_150_cov_35.939999	AACCTCCTTCCTGCCTGAGAAAAGGTTTCTGAACCAACCCCCACCTTTTCTTCAAAGCGATTTATAATGGCATGTCAGTGAGGATTTGACACAGACCATCCAAGATCATTGTTAAAAACAAAAATCATAATAATCACTGAATTATTAAATGTTCATTGTGTACTGTAACTGAAGCCCCCC
806	GAGGAGTCTCCAACATCCTCAACCACGC[A/T]GAGCTCGGAGGACGACTCAACTTCTGGGAG	29	[A/T]
807	A[T/C]CTGTGGGGGGCAGTGGTGTGCCTGCGCTGGCGCTGGGTCCTCTTGGCCTTCTGCACC	2	[T/C]	NODE_2_length_146_cov_18.815069	CCCACTGGGGAACATGGTGCCGTACCCTATGGTCAGCTGGGTCTCCAGGGAGAAAGAGAAGGCTGCGGTGAAGCTGGTGATGTATTTGACACACACTACGTGTCCCTCTGGAGGAGCGTCGTGGTCCTCCACCGCCAGGTCTCCATTGAGGTGGGCCAGTAGGTACCACAGGCAGG	Q9QZ65	IRK13_CAVPO	IRK13	IRK13_CAVPO Inward rectifier potassium channel 13 OS=Cavia porcellus GN=KCNJ13 PE=2 SV=1
808	CAGGCTGGCACAGTGACG[T/C]AGGCCACTCTCTCTCCTCAGAAGTAAGACCAGGCAGTGGG	19	[T/C]	NODE_1_length_238_cov_66.365547	AGACGTGCAGGCAGGCTGGCACAGTGACGTAGGCCACTCTCTCTCCTCAGAAGTAAGACCAGGCAGTGGGAAGACAGCTCAACCTTCTTCTCATCCACAGTAACAGTGGGCGGACTGCAGAACACTGACACCTTGTCAAAGAGAAAGACAAGTTTTTAAAGGGCATAGTCAACATTGATCTCACCAGCTTCTCTCAGGCACTTTGCTGTCATTTCAGTGTGGTGTGACTGATCTGGAGACAGTGTGGTGGAGGTGGGGTCGTTACCTG
809	ATAAATAATCTGCAGGATTCCTGCAAAATGTATTGTGAAGGATTCCTGTA[T/G]GACTTTTT	51	[T/G]	NODE_1_length_163_cov_6.797546	ATAAATAATCTGCAGGATTCCTGCAAAATGTATTGTGAAGGATTCCTGTATGACTTTTTTTGGAATGGTGGTCTGGATTGCGCTGCTTGTATACAACTTTGACCCTTTAGAACCCATATCGGCCTTCGATGGCCTTTCTTTAAATGAATATAGCGGCCGCAAACGGCCTTGTTTTTCTAACAATAACGTCTCT
810	CATCTGTCTCCTACT[C/T]GCATGATTCCAAAGAGAAGGCTGAGCTATTCTTCCTATAGTTC	16	[C/T]	NODE_1_length_244_cov_50.995903	TGCAGGCATCTGTCTCCTACTCGCATGATTCCAAAGAGAAGGCTGAGCTATTCTTCCTATAGTTCTGCATATGCTAGGTTCAGGGGTTATGCATGCATTGCTCTATAGCAGCTTCATCATAAGCAATAGCCTTGTTCCTTCTGTCAATTTTCTTCAGTTAGAACACCACAAGGCCTCGTGTCAGTCAGGTCATGTCTACACTTGACACTTGACAATTGACACGTATTCTGCTATCAGAATACGAAGATCGCGTTGAAAAGACGGGTGTGTTCCG
811	CCGAGGCAGAA[A/G]TAGTTCTCCACCCGTTTGCTGTCGTCGCCCAGGTAGACCTTAGCCTG	12	[A/G]	NODE_1_length_198_cov_29.414141	CCGAGGCAGAAATAGTTCTCCACCCGTTTGCTGTCGTCGCCCAGGTAGACCTTAGCCTGGTCCAGGAACTCCTGAGTCACGTCCACCAAGTCCACAGTGTTGAAGAGGGGCAGCAGCAGTCGCTTGGTGATGCGCCCTATTCCGGCACCACAGTCCAGGGCGCAGCCATTGCCGGTCTTCCCTTCACCCTGCTTTTAGTGCCAGGAGAGAGAGGTTAGAGTGGGTTTC	Q9BV86	ME11A_HUMAN	ME11A	ME11A_HUMAN Methyltransferase-like protein 11A OS=Homo sapiens GN=METTL11A PE=1 SV=3
812	CGGCACGCAACGCAGCGCTACACGCCCCACAGTACCAGGAGCACGCACACAGCCT[G/C]CTC	56	[G/C]
813	TGTTCCATGTTCTCTGGCTTCCT[G/A]TCCAGGGTGCGCGGCGGCGTGACGTCGTCGGTCGG	24	[G/A]	NODE_1_length_152_cov_61.532894	GTGTTCCATGTTCTCTGGCTTCCTGTCCAGGGTGCGCGGCGGCGTGACGTCGTCGGTCGGGTTTCCATGGTAACCACTGCGGTATTCGTGCGTGGCGTTGGGAAGAACGACGGCGCTGGGGATGTGGGAGTGTCCCAGTGCAGGGTGGGGGTGGGGCTGGGGGTGAGGAGGGGGGGAACTGG
814	ACAGGAGTTGCCTACCCCTGATAAT[C/A]TTGTGTGTTCTGGCCAGTCAGCTTAAGGGGGCC	26	[C/A]	NODE_1_length_230_cov_73.473915	GTGCAGGACAGGAGTTGCCTACCCCTGATAATCTTGTGTGTTCTGGCCAGTCAGCTTAAGGGGGCCACTCTTAACAAACTCCTTGATAAAACATGAGACTCAAGGAGATGTTGAAGGTGAAATTATACATTTTATTAAATGTTTCAGTCAATACATGTCACGGTACCATTCTAAGACAAATACACACAAAAGAAACGTTAAGGCACAACAGGATGACAGTGTTTTCCACATGTATGAATTCATCCACCAGAGCATTTCAG
815	CCAAGGCCCATCGATTCCACCCACCCAGCCAATCACACTGAGAGGACTGGCAGGAGAG[T/G]	59	[T/G]	NODE_3_length_123_cov_16.544716	TCCGCAAAAACAGTTTGCAAAAACACTACAGTGAATACTATAGTATTCCTACCATAGAATACTGTACACTATAGTATTTTTTCATGTGGCTGTTAAATGTATGTGTGTGACCATATATGTATTTGTGTGTGTTTGCATATATTTCCTTCAGGG
816	ATGCCAGGCCCTTACCGCTCAAATGTTATTC[C/T]GTTTGGAATGTCTGAATGAGTCTTCAA	32	[C/T]
817	GATAGGC[T/C]AGTCATCTGGGAGGGGGCAGGACATGGGCAGGGAGAGAGTAGGGCATAGGG	8	[T/C]	NODE_1_length_231_cov_64.588745	TCTCTCTCTGTCTCTCCCTCTGTCTTTCTACAGGAATGCAGGAGGATTCAGAGACCGTCCAGACTATTACTAAACTGACAGAAGAGGTGAGTGACATACGGCAGCACCACTGAGGAATAACTGCCATTCCTAGACTGGATTTTAATGGCAATTCTTAACTTTGCCCTATTCGTTCCTCCCTCTCCCCTTCTCCCTGCCCTATGCCCTACTCTCTCCCTGCCCATGTCCTGCCCCCTCCCAGATGACTAGCCTATCCCTGCA
818	CCACACAGATAGAACAGGCTAGAGCGGTGGCTGAGAGGGCT[G/C]TGAAGACTATCTCCTTC	42	[G/C]	NODE_2_length_129_cov_20.077518	TCACACACCAATGACTCAAGCACCTCCAACTGTACAGCCAGAAAGCTGTTGAGGGCCTCCAGGCTGGAGATGCAGCACTCAGAGAGCGACGACAGCACCAGCACAGGAGAACCCTACAGAAGTGGATCTAAGGAGCGTGTTATGAACACACACACACAC
819	ATGCATAGGTCTATATACC[A/C]CCATTCAAGTCCAGACAGGAACAATCCTGTTGAGGTACA	20	[A/C]	NODE_1_length_240_cov_33.816666	TGCAGGATGCATAGGTCTATATACCACCATTCAAGTCCAGACAGGAACAATCCTGTTGAGGTACACAAACATCTCATTACACAGCAACACATTAGTTTAGTTTCAACATATTACAAGAAAAAGTGTCTCAGGTCTTCTAGTCAGATTGTTGTAGATGGAGACTACTTCAAACTGTGCCAAAGTCCTGGGTTATTCTCCCAAGGAAAAGAGATCACCAACGAGGAAGTAGCCTCTGCCATGATTATGAGTACAGCTTGGGTCCAAAAGACA
820	ATTATTATCCTACATTATCCTACAGGATTAAGATCCTACAT[T/C]TGTAGGTAGACATTTTT	42	[T/C]	NODE_1_length_201_cov_24.905472	AGGATTATTATCCTACATTATCCTACAGGATTAAGATCCTACATTTGTAGGTAGACATTTTTAACACATTATTATTCCCCGGAGATAGCCCAGCAATGTCCTTCTAATAAAATGGAAATAATGCCAGATGCTAATCTCAGATGGTATACTGTCATTGTCTTACGTCAGGTGGTGTCACTCCTAGGCGGCTCTCGTCCCGCTGGCGATTATTTGCTCTATCTGACATAAGAG
821	TTGCCTA[A/G]TGGTTAGAGTATAGGGGCGGCAGCATAGCCTAGTGGTTAGAGTGTAGGGGT	8	[A/G]
822	TGAGGCAGGATGTGGAAGGAAGGATACAAAGGAACT[A/T]AGAGGTTTATGGTCAGGTAGAC	37	[A/T]
823	AGCGGA[A/G]TCTGTTTCTCAAAGCTGGTTCAGCTTTGTGGCTGTGTTTTTGTCTAGTAGAA	7	[A/G]	NODE_1_length_215_cov_54.148838	TGCAGGAGCGGAATCTGTTTCTCAAAGCTGGTTCAGCTTTGTGGCTGTGTTTTTGTCTAGTAGAAATCGAGTCAAGTGGCCAATGTAGAAATCGCTCTGTCATTTCCTAGTTTGTTGAAATTTGTTTTTACTTCTCTCAATGTTTGTTTATGTGAGAAAACAGACACGGAATAGTATAAGGGGGATTCATTGTACCATCTAAATCGCTGTGAAATATCTTTTCGATAACTATTTATTTATTTTTT
824	ATCATCTGAGACCAG[T/C]CACCCGGACAGCTGATGAAACTGTGGGTTTTCACAAGAGAATC	16	[T/C]	NODE_1_length_121_cov_138.743805	CGTGCAGGATCATCTGAGACCAGTCACCCGGACAGCTGATGAAACTGTGGGTTTTCACAAGAGAATCATTTCTGCAAAAACAGTCAGAAACTCAGGGAATCTCATCTGCGTGATCGTCGTCCTCACCAGGGTCATGACCTGACTGCAGGTC
825	TCCCA[T/G]ATGTAGTCAATGACGTGTTGGAGGATCTCCACCTTGCTGGCCTTCTTGTTGGT	6	[T/G]	NODE_1_length_230_cov_53.773914	AGCCAGTATGAAGGTTGTCGGACCTACCTGCGCACTGAAGAGCAAGGTTGGAGGCAAGGACATGGTGCGGTGCCTATCCGACCAGAGCCTTTCCATCTCCAAATGTAAGATCCCGCTGCTGGACGAGCAGATGACCGTGTTTCTGCAGGACATGAACAGCTGTTATAGCAAGCTGAAGGAGCTGGTCCCCACTCTGCCTACCAACAAGAAGGCCAGCAAGGTGGAGATCCTCCAACACGTCATTGACTACATATGGGACC	P41134	ID1_HUMAN	ID1	ID1_HUMAN DNA-binding protein inhibitor ID-1 OS=Homo sapiens GN=ID1 PE=1 SV=3
826	CCCTTGGCGC[C/T]TCCTTGCAGCCCTTTACCACTGCAAGGTGTGGGGGAGCCTGGCAGCAG	11	[C/T]	NODE_1_length_212_cov_44.047169	CCCTTGGCGCCTCCTTGCAGCCCTTTACCACTGCAAGGTGTGGGGGAGCCTGGCAGCAGTGGCAATGCTCCTTATCTCGTTAGGCTGGGCTAGGTATGGGGTTGTCTTGGGCATGGCTGGGAGACAGAAGATGCCTTAAATACACATAATCTGATTACAGTAATTAATACCCCGACATGTCTCTCTCACTTTTAACTGTTAGTCTGACCCGTTACAGTATGTAATCTGAGAATTACGTGATA
827	GAGACAGCGTGGCGGAGCTGGTCCAAGTCTGA[A/T]AATGGTTGTGTACAGGCAAAAGGTCA	33	[A/T]	NODE_1_length_231_cov_38.333332	GAGACAGCGTGGCGGAGCTGGTCCAAGTCTGAAAATGGTTGTGTACAGGCAAAAGGTCAAAACCAGTTCAAAGTCCAATAGGTACCGAAGGGCAGGCAGATTCAAGGTCAGGGCAGACAGGATGATCAGGCAGGCAGGAAAGTAGTCCAGAGTCAGGCAGAGGTCAAAACCGGGAAGACTAGCAAAAGAAAATAGAAAAGGAGTACGGGGAAAAACACACCGGTTGACTTGACTAAACATACAAGACAAACTGTCAGAGAC
828	GCAGGTGG[G/A]AGACCGGGTTCAATTCCCCTACGGGGAGGAAGGAGTAGGCTGTCCTTTTA	9	[G/A]	NODE_1_length_198_cov_19.979797	AAGCCTACAACTATTTTAGCACCGTTTCGCATGGCCCTGAGACAAGTGTGGGGACTGGTCTTGATGAATCAATTAGATTTTTTCCCCCCACTTAATATCCGTTTGGGTATTGGTTAGACAAGAATTAGAAAATGAGTGTGCAGAAATGGTATGCTCTTAGTGTAACCTTTATAGGCAAGTCAGTTAAGAACAAATTCTTATTTAAAAGGACAGCCTACTCCTTCCTCC
829	AGACACACAAGCATATGCATGTAGAGTGATAAGAACAAGAACTGTATTATT[T/C]GATGAAC	52	[T/C]	NODE_1_length_242_cov_53.280991	TATGGAACGAGAATAGATGATCAAAGGCCATAATATGCCTGTGTGTCTTTGCAGGATGGTCTGATCCAGCAGTGTGGTGAGACCATGAAGGAGAACGTTGGTGTCAAAACTGTGTGTGTCTACTACTCCTCTGCCAGCATCTACGGCCTTGACTCTGTCATGAAGAAGTAAGCCCCATCATTACATTCCTATTGAGTAATATTAGTTCATCAAATAATACAGTTCTTGTTCTTATCACTCTACATGCATATGCTTGTGTGTCTCCTGCATAG	Q96IK5	GMCL1_HUMAN	GMCL1	GMCL1_HUMAN Germ cell-less protein-like 1 OS=Homo sapiens GN=GMCL1 PE=1 SV=1
830	TGAGTTCAGCTTTATT[G/T]GTTAATGAATTTACCCAATACTATGAGTAAGTCCTACTTCAA	17	[G/T]
831	TACCGCTGATGCCACTACCACCTACAGTCTGGACATTCTGTACTCTGGCTC[T/G]GGGGTCC	52	[T/G]	NODE_1_length_219_cov_56.050228	AGGTACCGCTGATGCCACTACCACCTACAGTCTGGACATTCTGTACTCTGGCTCTGGGGTCCTCAGGAGGAGCAACATGAACATCTACGGAGCCAGTAATGGCGCCCTGCTACATGGCCTCCAGGTAATGAGAATTAATTTGTGAATTGATAATGAAGAAATTATTATATTTACAGTGCCTTCATAAAGTATTCCAGGGTTCTCACAAGGTGTTTGAGGTGCTTAAAGTACTTGAGTTTGGCACTCTGA	P55156	MTP_BOVIN	MTP	MTP_BOVIN Microsomal triglyceride transfer protein large subunit (Fragment) OS=Bos taurus GN=MTTP PE=1 SV=1
832	CTGACCGC[G/A]GTGCTAAAGGATCTCCTTAAACTTGACCCCAGAGAAACATCTGGTTCAGA	9	[G/A]	NODE_1_length_248_cov_104.854836	AGAATCCCAACACTTTTGATAAACATGGCAAAATAGAAATTGGCCTATAACAGTTAGGATCAGCTAGATCTTCCCCTTGAAATAAAGTAGGCACCATGGCTGCCTTCCAAGCAATGGGAACCTCCCCAGAGAGGTGAGAGAGGTTAAAAAGGTCAGAGATGCCCCTATCATCGCAAAGAACATCTACCTTAAAGAAGAAAAGGTCTAAACAATCTGAACCAGATGTTTCTCTGGGGTCAAGTTTAAGGAGATCCTTTAGCACCGCGGTCAGCCTGCAA
833	GCTGGGACACACACACACACACAC[A/G]TGTAAACACATGCACACACACACACGTGTAAACA	25	[A/G]	NODE_1_length_123_cov_12.235772	CACACACACACACACACACACACACACACATGTAAACACATGCACACACTTACAAGTGTAAACGCATGCACACACACATGTAAACACACACGTAGCCTACAGGGCTGACTGGGAGAAGGGCAGTGAACTACAGCGGCGGGGTCAGTGGCTCTA
834	TGTAGCTTATTTTCCCTAGTGTATTTATCCCTGTGTTTCCTGTCTCTCTGTGCCAGTC[A/C]	59	[A/C]	NODE_1_length_248_cov_24.161291	GTTGTGGACAGGCAAAAAGGTCAAAACCAGATCAGAGTCCAGGAGGTACAGAGTGGCAGTCAGGCTCGTGGTCAAGGCAGGCAGAATGGACCCTCCTGCCTGACCAAAGTCCAGAAACAGGCAAGGGTCAAAACCGGGAGGACTAGAAAAAGGAGGAAAATGCAAAAAGGAGGAGAATGGGGAAAATGCTGGTTGACTTAGAAACATACCAGACTGACTGGCACAGAGAGACAGGAAACACAGGGATAAATACACTAGGGAAAATAAGCTACACCTGC
835	TCAAAGGCCAACGGTCCTCTCAGTTCCTCTACCACTAACACAACAACAACAACA[A/C]AAAC	55	[A/C]	NODE_1_length_224_cov_58.401787	AGGTCAAAGGCCAACGGTCCTCTCAGTTCCTCTACCACTAACACAACAACAACAACAAAAACACATACGAGCGAGGGCATACTGGAACTGGATATCTTGGCATGGCAGCCTAGAAGAGAATATCACTGAATGTGTTGTTATGTAACTCTTACGTGATTAAAGGCTGGGAACCAGAGATGGGGCAAGGTGTTCTTGATGGGAATGCTGCCTGGGCTCTTAGGAACAGATCGGAATGGGGTGGGGTGGCAGTAGTG
836	TAGCACAGAACAGAAGGTTGGAAC[A/G]ATGCCCGATTCACCTGCTGATGTCAAAACCCAGC	25	[A/G]	NODE_1_length_233_cov_52.665237	GTGCAGGTAGCACAGAACAGAAGGTTGGAACAATGCCCGATTCACCTGCTGATGTCAAAACCCAGCCCAGGTTGACTCCGCCCACAATGCCACCTCCACCCCCGGCCGTCAGCCAGGCACCCAATCGCAACGCTTCATTCACACCCACCACCAGTAGGTCAAGTAAGGCATTTTTGTAATTCATTATTTCTCTGTTTGCACTTTGCACCCAAATAGGCACTCTAAAATATGTACGCATGCGATCTTTCAATTTCAAAAATACT
837	TGC[T/A]TCTGTGTTTTATGTCCGAGTGTATGTTAACTCTGTGGTATATATGTGTGTCCTGT	4	[T/A]	NODE_1_length_230_cov_40.473911	GCAGGTGCTTCTGTGTTTTATGTCCGAGTGTATGTTAACTCTGTGGTATATATGTGTGTCCTGTAGGTGCGCCTCCCCCTGCTCCCAGTAGACTTCCTGACAGGCACGGTGGCCAAGGAGGAGATGATCAAAAGAAATCTGAGCTGCCGGGATCTGCTGGATGAGGCCAGGAACTATCACCTGCACCTCAGCAACAAGATGGTGCCTGACTTTGAGTACTCAGTCCGCACCACACCTAGGAAACATACTGCAGGTAACAG	P59280	KLHL8_MOUSE	KLHL8	KLHL8_MOUSE Kelch-like protein 8 OS=Mus musculus GN=Klhl8 PE=2 SV=1
838	TCCAGCATGATGGTGGG[A/G]GGACGTCGTCCTGCTGCTCCCTCCCCGCCCGCGGCCTCTCC	18	[A/G]	NODE_1_length_203_cov_26.320196	GTCCAGCATGATGGTGGGAGGACGTCGTCCTGCTGCTCCCTCCCCGCCCGCGGCCTCTCCCTCCTGGGGTGGGGTGGTACCGGGCTCTGGGGCGTTCCCAGACCCTGTGTCAAACCCTGTTCCGGCTGACTGGGCCTCGTACTCTGCGGTGCTTTGCCGGGACAGAACATGCTGTCGAGTCCGTGAGCTTCCCTCTGCGGGGGCCTGGGGGGACAGGGTGGGGGGGCTGTGTG
839	CCCTAGTTTTGTCGTTCCTGGACTACTGTTCAGTCG[T/C]GTGAGCAGGCGCCAGAAAAGAG	37	[T/C]	NODE_1_length_218_cov_56.761467	CGTTTGCAGGCCCTAGTTTTGTCGTTCCTGGACTACTGTTCAGTCGTGTGAGCAGGCGCCAGAAAAGAGGGACCTACATTTGGCTCAGAACAGAGCAGCACAGCTGGCCCTTAAATCAAATCAAATCAACATGTATTGGTCACATATACATCGTTAGAAGATGTTGATGCGAGTGTAGCGAAGTATACACAGAGAGCTCATATTAATAATATGCATGTAAATCTCTCCTGGCTCAAAGTGGAGAGATT
840	ATACCAGGTAATAACGTGGCTATATACAGG[A/G]AGTACCAGGTAATAACATGGCTATATAC	31	[A/G]
841	TGTCACGTTCGTTTGTAGAGACGGAAGAATGTTGAGATCCACAT[A/C]ATTTATTAATAGTG	45	[A/C]	NODE_1_length_218_cov_50.798164	TGCAGGTGTCACGTTCGTTTGTAGAGACGGAAGAATGTTGAGATCCACATAATTTATTAATAGTGAAACTTAGCAAAGCAAAACAATAAACTAACAACAAACTGTGACTACAGAGGTGCTATGTGCAGTTACTCAAAACAATATCCCATAATACACAGGTGGAAAAAAGGCTACATAAGTATGATCCCCAATTAGAGACAACGATAGCCAGCTGCCTCTAATTGCAAATCATACCAAAACACCAACAT
842	GACG[G/C]GGGCTGAGATTAAAAATATTGGACAAAACACACCACAGCACTACAGAGACCGAA	5	[G/C]	NODE_1_length_136_cov_60.823528	GCAGGGACGGGGGCTGAGATTAAAAATATTGGACAAAACACACCACAGCACTACAGAGACCGAAGACATGGTAGCAGCACAAAACATGGTACAAACCTTATTAGGCACAGACAACAGCAAAAAGGTAGACAACAATACATCACGCAAAGCAGCCACAACTGTCAGT
843	CCGGCTGGCTTCCTAACATGCTTCACGATGAACACACACACCCTCCCCTGGCAGGCC[A/G]G	58	[A/G]	NODE_1_length_222_cov_45.198196	GCCGGCTGGCTTCCTAACATGCTTCACGATGAACACACACACCCTCCCCTGGCAGGCCAGCTGGCTTCCTAACATGCTCACTGTTTGTCATCATGGCCCAGAATTAGCAGCATATTGTTGTAGCGGACATGTCCAGTTATGAATAGAGCTGAGGTCATATCAAATGTCATTTATATGCTTGGGTATTGTGGACGGCATGCTATGACAAGGCAAATGAGACATTGGGAGTGCAGTGTATGTCTTGCCAAGAGT
844	ACAGGGCAGGGAGAAACTGCTGTCCAGATACTGCCCCCCCATAGCCTCCTCCAC[C/T]ACAC	55	[C/T]	NODE_1_length_230_cov_52.595654	AGGACAGGGCAGGGAGAAACTGCTGTCCAGATACTGCCCCCCCATAGCCTCCTCCACCACACTGTCAATCAAAACACACAACCAATCAATGCTCACATCCACTAAGGGAGCACCCATGACAAAACATCCCTTCCCTTTAAAAATACAGGATCCAGAAACAAACAATATATGTTCCATTTATATAACCCAGGCTGCTGTTTTAACAGTGGTGTGTGTCTCCTGACCTCTGTCTCTCCTTGACCTCTTCGAAGGACAGAGAG
845	CGCACATCTC[G/A]CCATAAGGTGTTGCTAGAGTGTGATGAGCCAAGTAAAGCCCCCCGGCC	11	[G/A]	NODE_1_length_226_cov_21.017698	CGCACATCTCGCCATAAGGTGTTGCTAGAGTGTGATGAGCCAAGTAAAGCCCCCCGGCCAAACGCTCCCCTAACCCGGACGACGCTGGGCCAATAGTGCGCCGTCCTATGGGATTCCCGATCACGGCCGGTTGTGATACAGCCTGGGATCAAAGTGCCTTAGACCGCTGCGTCACTCGGGATCGCCAACATTTCCTTTTTCAAAAACATTACGGGCTACGTAGATAGGCTCCTGGATTTCCACTTTAACAAGGCCA
846	ACTTGCTTTTTGGTGTGTGGTGTCAAAAAC[A/G]CAGAGCATCTCTTTATTGCGGCTAGACC	31	[A/G]	NODE_1_length_220_cov_10.159091	ACTTGCTTTTTGGTGTGTGGTGTCAAAAACACAGAGCATCTCTTTATTGCGGCTAGACCTCTCAACCACCTCCCCACCTTTAAAAGGCAATGTTGTTGCTATGCTGTGACTGAAGATGCATGCTGAGCTGCAGTGTGACCGTGCTTAGCAGGTGTCTGTGCAGTGCCACAGGGTAAATAGGAGCCATATTCTGTTGAGTTTGACAAACAAAACAGTGAAATATCAGCTGAACTTTCATATAGCTTTTAGA
847	GTGGACGGCTCCAGGCGCA[A/G]GGCCCCTGGGTACTGGCCTGACATAGGGGCCCCTGTGAT	20	[A/G]	NODE_1_length_223_cov_32.188339	GGGTGGACGGCTCCAGGCGCAAGGCCCCTGGGTACTGGCCTGACATAGGGGCCCCTGTGATGGTCACTAGGCCCCCTCCTCCGCCACCCCCAGCTGTTGAGCATGGGGTGCTGCGGTCGCGGTTGGGCGACACGGGCTCCGACTTGATGCTGATGTTGGGGTTGGTGTTAATCGTCAGCATGGTGCCCTGAGGTAAGTGGCCCACCGGCCTGGAGGGACCGAGAAAAGAGAGAGAAATGGTGAGACGTGTGCT	Q02078	MEF2A_HUMAN	MEF2A	MEF2A_HUMAN Myocyte-specific enhancer factor 2A OS=Homo sapiens GN=MEF2A PE=1 SV=1
848	GTTTCAGATTG[T/G]AGGGGACACACACAGAGTGACAGACACAGTGTGTTAGCTCGCACGGA	12	[T/G]	NODE_1_length_229_cov_49.393013	GTTTCAGATTGTAGGGGACACACACAGAGTGACAGACACAGTGTGTTAGCTCGCACGGAAACAGACACACACACAACGATAAGGAATATACTGTAGTGTAGATGGACAGAAATACACACACACACAATGGCTGACAGAGAAACATCCTCATAAAAACAAAGAGAACTGCACATCTTTGATTTAGCTCCATCTGAATGTTGCGGACTGAACTGGACAGGTAGTAAAGCATTTCATATGGACTCATTAGATATGGAATCAT
849	AAGATCACAATTAAGGAGGATGCA[T/A]GGGGAAAATAATTCCTCCCCTCTCCACTGTGCCC	25	[T/A]	NODE_1_length_223_cov_65.744392	ACTGATGCAGGAAGATCACAATTAAGGAGGATGCATGGGGAAAATAATTCCTCCCCTCTCCACTGTGCCCGCCCGTCATACATGCTAATCAAGTGCCCGTAATAAATGTTGAAAACAGTATTGTGTAAATAAGGCTGGCTGTGACATGTGAACAAGGCCAGTGGGAGAACTGAAGTCGCTTGTCACGAATGTTCAACAATGTTGTGTATGATGTTGTGTATGATGTTGTGTATGATGTTTTATGACATGCAGT
850	CAGGCTCCAGCTC[T/C]AATGACAAGAGAGGTCCTGGTGGCCTCTCCCCACCTTGCCCAAGC	14	[T/C]	NODE_2_length_124_cov_15.653226	TCAAGTCCAAACATTACAAATCCAAAGTGGTAAAATGAAGAGGGAAAAGAAGCTAAAGTCCTGGTCAGCTTTTTAAAGGGCTGGAGAAACTCTTCCACCCTGCTGTCTGTTTTCGGAGAAACTCCCCAAGTGGCCAGAGAGGGAGAGGCTGGGG
851	GCATTTC[C/T]TCAGAATATCTTTTGAGTTTAGCAGACAGTCAGCATGCACACTAAAGAGGG	8	[C/T]	NODE_1_length_239_cov_21.292887	CAGGGCATTTCCTCAGAATATCTTTTGAGTTTAGCAGACAGTCAGCATGCACACTAAAGAGGGAGGTGTGGAGGAAGAATGGTGTCTAGTTTCTTTCTCTTAAGACAAGCTGCTTTCTGACAGTAGCCTTGTTTTGGTGTGGCAAAATCATTTGGGCTACATTGTTATTCTAGGCCAAGTTTGCTGTTTTGGCGATTTTTAGCCTGCTGTTTTCAGAGCCTGTTCCCATTTTTATTTTTTGTGTTGCTGTAGCCAACTCACTCCTGTGG
852	CCTCAAGCTCTCGACCAAGAAGC[C/A]TTTGCCTACTAAAATCATATCTCCAGACATGAAGA	24	[C/A]	NODE_1_length_216_cov_34.782406	TGCAGGCCTCAAGCTCTCGACCAAGAAGCCTTTGCCTACTAAAATCATATCTCCAGACATGAAGATCTTCTCAAACCCTGACTTCTGGACAATGGCTTTGTCTGACACAGATCCTGCATGCAGATCACAGCAGTATGTTATCACAGCATTAGGTGCAACTCCCAGGAGCAGCTTGATGGAGTTCATTGAACGGTACACAGAGAATATTTGCTTCTGCAGATCCATCTGACTTGGAGTAGCAACTTC
853	CTAATT[T/C]AGCCTCTGCTGAGTTTGAGGGGATGAGGTTACGTCCCAAATGAAACCCTATT	7	[T/C]	NODE_1_length_217_cov_24.516129	CTAATTTAGCCTCTGCTGAGTTTGAGGGGATGAGGTTACGTCCCAAATGAAACCCTATTCCCTTTACAGTGTGCTAATATTGACCATAGTCCTCATAGGCTCTGCTCAAAAGTAGTCCACTATATAGAAAATAGGGTACCATTTGGGATGCGACCCAAGGAGGAAGAGAATCCAGATACTGCAGTGTGGCGACTCACTGAGTCCAGACGGTCTATTAGAGACTGACACACACACACACACACACACA
854	GACACTACCCTCA[C/G]TTTTGACCAGCTGGTGGACCTGTCCATTTGGTTGGATAACCTGCT	14	[C/G]	NODE_1_length_218_cov_29.137615	GACACTACCCTCACTTTTGACCAGCTGGTGGACCTGTCCATTTGGTTGGATAACCTGCTGGCTACCCGCGGACGTCCAGATCAGGGTCTGTCGGTTCCATCCCCCAGCACCACCACTCCGACACCCATGGAGCTGGGAGGTGCTGCGCTTAGGGAGACCGGAGGAGGTTCCATTTCATGCACCATCTGTGGCCGCATAGGGCACACTGCCGGTCGGTGCTGGGGAGGTTCCTTTGGGAGTCGAGGCAG
855	G[C/T]GCCATGTTTTTTATTAGCTGGTTTATGTCTGCTGCTTTTACATAATGGTCATGGCAA	2	[C/T]
856	CTTTGACTCCATCTTTGAAATCTCCCTCTTATTGTTTTATTAAGCCTCC[C/T]GGAACACAG	50	[C/T]
857	AGAACGTGCTACAGGTGGGTGTTGCTATGGTTACCAGTGAAATA[T/A]ACCTGCTGGAGAGC	45	[T/A]	NODE_1_length_249_cov_46.032127	AGGAGAACGTGCTACAGGTGGGTGTTGCTATGGTTACCAGTGAAATATACCTGCTGGAGAGCGTGCTACAGGTGGGTGTTGCTATGGTGACAAGTGAGCTGAGATAAGGCAGGGCTTTACCTAGCAGAGACTTATAGATGACCTGGAGCCAGTGGGTTTGGTGACAAATATGTGGTGAAGGCCCGTCAACGAGAGCATACAGGTCGCAGTGGTTGGTATATTGGTTCCTAACTGACTGAGTAAATTGGTTCCTGACTCGCAGGGGCTATTTGATGCTAA
858	CTCATGCTGATATGACCCTCCAGCATGACTATGACACCAGC[C/A]ATATTGCTTGTTCTGTG	42	[C/A]	NODE_1_length_150_cov_32.386665	CTCATGCTGATATGACCCTCCAGCATGACTATGACACCAGCCATATTGCTTGTTCTGTGTGATTTCCTGCAAGACCGGAATGTCTGTTCTGCCATGGCCAGCGAAGAGCCCGGATCTCAATCCCGTTGAGCATGTCTGGGACCTGTTGGATCGGAGGGTGAAGGCTCGGGCCCCCCCCCC	P35072	TCB1_CAEBR	TCB1	TCB1_CAEBR Transposable element Tcb1 transposase OS=Caenorhabditis briggsae PE=3 SV=1
859	CTTCTAGAACACCCTGTCCCCTCCTGCCGGCTTCTAGAACACCCTGT[T/C]CCCTCCTGCCG	48	[T/C]
860	AAATCAACTGTATAT[T/G]TATCTAATATATGAGAAAGGAAGTCAAACTCAATAGGACTTTT	16	[T/G]	NODE_1_length_220_cov_33.709091	GCAGGAAATCAACTGTATATTTATCTAATATATGAGAAAGGAAGTCAAACTCAATAGGACTTTTCTATTGAGAAAATTAGTCAATGATAGATTATTATTAGTTTATCAGCATCGTGTACTCTCACTGAGGACCTATGAGAAGCAGTTTCACCTTTGTCCCACCCCTTTCTCACCAGTCACACACCTTTTCTCGTATGATTGACACTGCAGCCATCCACTCCCAACACTCCATCCACAATGTTAAAGCCCA
861	CTGTAGCATTAGGTATGTTCAGC[A/C]TGCCATAGGTCACCACCGCTCAGGCCATTTCACAA	24	[A/C]	NODE_1_length_238_cov_65.718491	GTGCAGGCTGTAGCATTAGGTATGTTCAGCATGCCATAGGTCACCACCGCTCAGGCCATTTCACAACTTCACCTCCCTGACCTTTTGATGACCACTTACCAAAATGGAGGGGTGGACGAAAGACTAAAGGAAAGCAATGAAGCGGAGTGCAATATTAGTCGCTGAACAGACTCCATGCATCTTGACTACAGGACATGTGGTATCGCATGCCGAGGGGCAGAGATTCAATCACATTAAATACACCTACACCTATTACAGTAATCTTAGA
862	TGGCGCTCTGGTAAAT[C/T]ACAGGCTGTCTGGAGTTGAGCACGGTGTAGCCCTCTGTGGAG	17	[C/T]	NODE_1_length_224_cov_60.415180	CTCTGCAGACTCTTCAGGTGTGTGGGTCTGTCTGTCGAGTGCATGTGTGTGCTTGTTCCTGGTGCATTGCTAATTGGATTTTGATGTCCTGCCAGGTATGAGAGTGGCTCAGCATACTACCATGAAGATGACAGAGAGGGCCTGCTGAAGGTGTGTCGCCTGGTCATCAACACCCGCTATGAGGACTACTCCACAGAGGGCTACACCGTGCTCAACTCCAGACAGCCTGTGATTTACCAGAGCGCCACCTGCAC	Q66HY8	PDXD1_DANRE	PDXD1	PDXD1_DANRE Pyridoxal-dependent decarboxylase domain-containing protein 1 OS=Danio rerio GN=pdxdc1 PE=2 SV=1
863	TCCAGTCTAATGATCCCAGTGCCTTCTACAGGCTGGTACAGAAAGAACGGGAGCTGAC[A/G]	59	[A/G]	NODE_1_length_217_cov_32.331799	ACACACACATTTATTTTTATGTGAACTATCCAGTGATGGACAGTACTCCATTAAATAATGCTGCTTGGGACCAGAGTGTTAGATAGTGATTGTGATGAGGAGGACTCGCTGGTTACCATGGCCTTGTCCTCTCTGTCCAGCTCCTCAGTCAGCAGAATGTCTCCTTCCTCCGTGACATTGAAGGGGAATGTCAGCTCCCGTTCTTTCTGTACCAGCCTGTAGAAGGCACTGGGATCATTAGACTGGA	Q12864	CAD17_HUMAN	CAD17	CAD17_HUMAN Cadherin-17 OS=Homo sapiens GN=CDH17 PE=1 SV=2
864	AGCT[C/T]GTGGTCCGAGGGGTCCTCCTGTCCAGGAACCATCTCTGTCAGCATCTCTGACAT	5	[C/T]	NODE_1_length_232_cov_51.849136	CCTCACCTGACCAGGTACTGAGTCAGTGAATAGCCATTACAGTTGTGAAAAGGCTTTTAAAATATTCTGGATAGCTTGCATTCTAAGGTTCAAGGAGCTGGATCTGAGAGGAGTTGGCATGTTATTCCCTCTGCTGTCCAGATTTGCCGGCTGCGCAGTGAGCTGGACATTGTGCGTGGCAACACCAAGGTGATGTCAGAGATGCTGACAGAGATGGTTCCTGGACAGGAGGACCCCTCGGACCACGAGCTCCTGCATCAGT	Q5SRX1	TM1L2_MOUSE	TM1L2	TM1L2_MOUSE TOM1-like protein 2 OS=Mus musculus GN=Tom1l2 PE=1 SV=1
865	CCTGGGGGCAGGGAGATGTTACTGATGACAGA[A/G]CGACAGCCACGACACTGCAAACACAC	33	[A/G]	NODE_1_length_238_cov_58.432774	ATGCAATGCTGGGCCTTTCATCTTTCAGTTGGTTCATGTAGAAGGTGGCATGAAAGATGTCCCTCAATTTCCCATCCATGTAAAATGACATGACTCTGAACTCTCCATCTCTTTCTCTCTGGTAGTCGGAGCAGGTGTCCAGGCTGGTGAAGGTCCCTGGGATTGTCATCTCTGCCACGGCTGTGCGGGCCAAGGCCACCAGGGTGTGTTTGCAGTGTCGTGGCTGTCGTTCTGTCATCAGTAACATCTCCCTGCCCCCAGGCCTGCA	Q6PCI7	MCM5B_XENLA	MCM5B	MCM5B_XENLA DNA replication licensing factor mcm5-B OS=Xenopus laevis GN=mcm5-B PE=2 SV=1
866	GTATAGTGTCAGTCTTGCAGGGTATAGTGTTAGTCCTGTAGGGTACAGTGTCAGTC[A/C]TG	57	[A/C]
867	AAATCACGCA[G/A]TTCTGCCTCCAGGTCAAGATTCATGACAAACATCAACCTGCAACTGAC	11	[G/A]	NODE_1_length_146_cov_13.479452	AAATCACGCAGTTCTGCCTCCAGGTCAAGATTCATGACAAACATCAACCTGCAACTGACAGAGGCAATGTAAAATCAAAAATGAAATTGTTTTCACAATTAACATGCTTTTTCTTGTTTCAATTATGTTTTATTATGAAAAATACAATATCTTCTTGTATACTTGTACAACTAAAT
868	GGCCATGCATCTGTCTCTAAGCTAGAGAATGGAAGATGATATTATT[T/G]TATTACCCAGAG	47	[T/G]	NODE_1_length_215_cov_14.790698	GGCCATGCATCTGTCTCTAAGCTAGAGAATGGAAGATGATATTATTTTATTACCCAGAGCAAACGCTTACAGCATCATTAGTACTTTGTTTTGGGCTTCACTATGGGACAACCCGTCACTGAGCTAGTCCCACTGAGCTGTGCAGTGCTTTGTGTGCATGCGTGTATATGTATGTGTGCGTGTGTGTATCCTCGCAGGCCCGTTGGTTGACATTAAAGGAGGTCCTGCCTGATGATAAGATAACA
869	TCAGAAC[A/G]ACGTGACTTGGTCAACACTGCATCCGCCACCAAAGTCTAAATCTGATGTCC	8	[A/G]	NODE_1_length_250_cov_65.112000	CTGCAGGTCAGAACAACGTGACTTGGTCAACACTGCATCCGCCACCAAAGTCTAAATCTGATGTCCTTGGTAAATAGGACGGACATCAATTAATGGAGTGAGTTGAGTAGTTCATGTTGTTGAAACTCTACCTTGGTGAAGAGTCTCCACCACTGCCAGTTCCTGAGTTTGAGGTAGGCAGCACAGTTCCTCTGAATCACCTTCATGGCCATCAGTTGCTGCTGTCTCTTAGCAAAGGCCCTGTTAGAACACAGGAGCGGAACCAACATTGACCACTGTA	P35748	MYH11_RABIT	MYH11	MYH11_RABIT Myosin-11 OS=Oryctolagus cuniculus GN=MYH11 PE=2 SV=2
870	CTGTCTCTGTGCTGCTCACACTGTGTCTTA[G/C]GGCGCTCCGGATGCCCTGAGAACCAAGA	31	[G/C]	NODE_1_length_208_cov_22.495192	TTAAACTTAGACTTCAAAGCAAACTAGATTAGCTTTTGTGCCACACTGTCTCAAAATCTTAGAATGTGCACTAGGACTAGTAGTTAGTGGCACTGTCTTCCAACAAGCTTTGAGTCACCATAGATATGGGACTTAGGCTAGTTGTACTGAATCTTTTCTCAGGTCTTGTTTGCCATGTGTCTTGGTTCTCAGGGCATCCGGAGCGCCCTAAGACACAGTGTGAGCAGCACAGAGACAG
871	GTTTTTCCCTCCCAGTGCTCCCTCATTTTCGGG[T/C]TGCAGCCTTCTTCACTCCCCTCAGA	34	[T/C]	NODE_1_length_226_cov_23.513275	GTTTTTCCCTCCCAGTGCTCCCTCATTTTCGGGTTGCAGCCTTCTTCACTCCCCTCAGACCACTCGAGGATAGCGTACATCATAACGCTGATGTCCGGGAGGGCACTCGCCTGGGCTACGGCGGTGTGGGAGCTACAGGCCACCGTCTGCCTCAGGCTAGAGGGGTTCGTGGCAGAAGTTCGGAAGGTGTTTGATTCTCAGTTGTCCGGGAAAAAGTGGCTACTCATAAGCTGTTCCAGCTACGTCAAGACTCCCG
872	TTAACTCCAACCCTGTTCCTGGAGAGA[G/C]ACCCTCCTGTAGGTTAACTCCAACCCTGTTC	28	[G/C]
873	CTCTGATCTACCCCATCTCCTGCACCACGCCCCATGCCTTCCAGGTGTGGAC[T/C]GCCTCC	53	[T/C]	NODE_1_length_223_cov_35.349777	CTCCCCCTCATCTTCCCCTCTACCCTTCCTTCTCCCCTCCTATTCCTCCTCTACTCACTCTGCAGACAGTCAGCGTTGAGCAGCTCCTGGCACTTCTCGTGAACTTTGACCCCACACTCAGCACACCTCATGCCCTGGCGGGCGATCCCCCACAGCAGCCCCTCACACTCATAGCAGTAGGTGGGTGTGGAGGCAGTCCACACCTGGAAGGCATGGGGCGTGGTGCAGGAGATGGGGTAGATCAGAGCCTGCA	O14795	UN13B_HUMAN	UN13B	UN13B_HUMAN Protein unc-13 homolog B OS=Homo sapiens GN=UNC13B PE=1 SV=2
874	CCGGTGGTCAGGGCAGCCATCAGTCAGGC[C/A]GCCAAGGAGGGTAAGTGTGAGGATCAGGA	30	[C/A]	NODE_1_length_163_cov_41.889572	CACACACACACACACACAAAACACGAGAGCCCAGATGCTCCCTCACCTCCACCTGTACGTCTCAGATTCTCTGCTTTAACTGTGAGTCGTCTGTCAGGGTTATGGATGCGTCTGTGCCATCGTCTGTCTTCCTGATCCTCACACTTACCCTCCTTGGCGGCCTGACTGATGGCTGCCCTGACCACCGGCCTGC
875	CAGCTAGACCCCTCCGA[C/T]GAGTCATCTTGTCAACTACACATGAACACATGTAAGTGGCA	18	[C/T]	NODE_1_length_228_cov_54.728069	TTTGCAGGCAGCTAGACCCCTCCGACGAGTCATCTTGTCAACTACACATGAACACATGTAAGTGGCAGAATGAGGCCCTGATAGGATGTTGGAGCTGTCAGCGGGCCTCTGGCTTTGGTGCTTATACACTGCTAAAAAAAATAAAGGGAACACTAAAATAACACATCCTAGATCTGAATGAATGAAATATTTTTATTAAATACTTTTTTCTTTACATAGTTGAATGTGCTGACAACAAAATCACACAAATCAAATGTA
876	TAGGGCATTTCAATGTTTGATTTGTGACTAGGCACTATAAAACACAATTGTTTGT[G/T]TGT	56	[G/T]	NODE_1_length_211_cov_27.402843	AGGTAGGGCATTTCAATGTTTGATTTGTGACTAGGCACTATAAAACACAATTGTTTGTGTGTAAGCGAGGCTAGAGTCACGCCTTTACGACCCTCATTGTCCTGGTGTGCTAGAGTGCTCGCAGAGTAAACTTCTTTGCATATTCATTGGCTGTAGTCTCATGTGGCCCAGTCAATCACCAGCTCAGAAACATGAACATCGATGTATTCCCTGTTAACCTGGACATTGAAATGTAAGTTAT
877	TCTGTGGA[C/G]GAACGAGGAGAAAGAGATGAGCTAATAAACAGTTAAGCACCCTGCATCTG	9	[C/G]	NODE_1_length_222_cov_63.184685	GTCTGTGGACGAACGAGGAGAAAGAGATGAGCTAATAAACAGTTAAGCACCCTGCATCTGCCCGAGGGAAGAGGACATGAGAAGGGAGGGGGTGTCGAGTGAAATGGCTTCGCTTTCCCAAAAACATAATCTTACTGATAGAAATGAAGTCAGACTGTAGCAACCCTTCCCTGCATGTTGATCAGGTGAACCTTCTGCGACTGTGCCCGTTGCAACTGCCATGCATTTCCATCTGAATCACTGACCGACTTA
878	TCAAGCCTCTGTTGCAAGTGACCCGCCAGGAGGAGGAGATGGGCCTGAA[G/A]GACGATGAG	50	[G/A]	NODE_1_length_217_cov_23.543779	TCAAGCCTCTGTTGCAAGTGACCCGCCAGGAGGAGGAGATGGGCCTGAAGGACGATGAGCTGCAGAAGGCCAAGGAGTCTGCAGTGAAGTACGAATCAGAGCTGAAGGAGATCACCCTGAAACACACAACAGTATGTATAGGGCTCATTCACCAGGAACACACTATGTGCTTTCCACAATCTTTGTAGGGATTATGTTGCCATTTTTCAGATATTCGTTTGAATTAAATTACTATTGTAACCCTTTT	P10587	MYH11_CHICK	MYH11	MYH11_CHICK Myosin-11 OS=Gallus gallus GN=MYH11 PE=1 SV=4
879	TGACAAAGTCTCTACAATCTGTCC[G/A]CATTCGTAGTACCTCCCTTTCTAAGTTACATTAC	25	[G/A]	NODE_1_length_210_cov_38.561905	GTGACAAAGTCTCTACAATCTGTCCGCATTCGTAGTACCTCCCTTTCTAAGTTACATTACTTATCTGCATGGTTTATGTACAGTGGTGGGAAAAGTACCCAATTGTCATAATTGAGTAAAAAGATACCTCAATAGAACATGACTCAAGTAAGTCACCCAGTAAAATACGAGTAAAAGTCTAAAAGTATTTGGTTTTAAATAAGTATTACTAGTAAATGTAATTACCAAAATATACTTAAG
880	GAGTGATCACTCGTGTTGAA[G/A]AGACGCCTCACTTTTGCTGAAGTGAAACTTGGAGAGCC	21	[G/A]	NODE_1_length_206_cov_13.436893	GAGTGATCACTCGTGTTGAAGAGACGCCTCACTTTTGCTGAAGTGAAACTTGGAGAGCCAGCGATTCAGAAGGCTTTGGAGTTTTGGGCTTTGGTTTACAGTATCTCCCTGAAGGTGGCCTTGACTGAGAAGATTCCTTAATGGCTTGAGTCAAGGAATAACTCTACCTTTGACCCAACTGATCTTCCTTAAGAATTGGACTGAATCACATGTGAACGTAATAACACCACTAGCCT
881	ACCTTCTGAAAGACCCTTGGGGTATGCCAGAAACTTCCACTCCACACTGAGGTAA[T/C]CAC	56	[T/C]	NODE_1_length_135_cov_347.281494	TTCCACTCCACACTGAGGTAATCACTGACTGGTTTAAAACTGACAACGGATGGTGATGGTGAAGGAATGCTACCACTTGAGAATAGGGAAGAGCCTGCAGGACCTTCTGAAAGACCCTTGGGGTATGCCAGAAACTTCCACTCCACACTGAGGTAATCACTGACT>NODE_2_length_188_cov_47.382980
882	CTGGAAAAGGGATGAGAGAAAACTCTATTCAAAGAGAAAACATAATGTTAG[T/C]TAGTGTC	52	[T/C]	NODE_1_length_229_cov_33.567684	GCAGGCTGGAAAAGGGATGAGAGAAAACTCTATTCAAAGAGAAAACATAATGTTAGTTAGTGTCTCCTGAACCTAAAAAAAGTGCTTACCTAAGAAATACACAACATGACCAAAAATGTGGACACGTGCTGAACATCTCATTCCAAAATCATGGGCAGTAATATGGAGTTGGTCCCACCTTTGCTTCTTTAACAGACTCCACTCTTCTGGGAAGACTTTCCACTAGATGTTGGAACATTGCCGCGGGGACTTGCTTCCA
883	TTGTCCTGCAGCCTCTTGGCTCTCAGTAGGGCTTTCTCTTTTTT[A/T]ATTTTTTTACCCCT	45	[A/T]	NODE_1_length_208_cov_60.980770	TGCAGGTTGTCCTGCAGCCTCTTGGCTCTCAGTAGGGCTTTCTCTTTTTTAATTTTTTTACCCCTTTTTCTCCCCAATTTTGTGGCATCCAATTGTTAGTAGCTACTATCTTGTCTCATCGCTACAACTCCCGTACGGGCTCGGGAGAGACGAAGGTTGAAAGTCATGCATCCTCCGATACACAACCCAACCAAGCCGCACTGCTTCTTAACACAGCACGCATCCAACCCGGAAGCCA
884	CCAACTCCCGACGGACGTCCTCGCGCAAACTGCCAGGGTCCGAAAGTCCATGGC[A/G]AAAA	55	[A/G]	NODE_1_length_212_cov_37.716980	GGTGCAGGCCAACTCCCGACGGACGTCCTCGCGCAAACTGCCAGGGTCCGAAAGTCCATGGCAAAAATGAAAAGTGGATCGACTAGAAATCAGTGACGCCGACCACCGAACACAACCCGAACAAGGAGAGTAAACGACTTCGGTGGAAGCCGTGACAGGCCAGGTCGCAGTTGTAAATGAGAACGTGTCCTTAACTGGCCTACCTGGTTAAATAAATAAATATAAAATAGTTGTTCTACTTG
885	CG[T/C]GACACAAAACGTAGACATAAAAATATAATTGATGCCTTACCTTTGACAAGCTTCTT	3	[T/C]	NODE_1_length_192_cov_7.973958	CGTGACACAAAACGTAGACATAAAAATATAATTGATGCCTTACCTTTGACAAGCTTCTTTTGTTGGCACTCCAATATGTCCCATAAACATCAAAAATGGTCCTTTTGTTTGATTAATTCCGTCGATATATATCCAAAATGTCCATTGATTTGATCCAGAAAAACATCGGTTCCAACTTGAGCAACGTGACTACAAAATATCTCAAAAGTTACCTGTAAACTT
886	ATTTTTGAGC[G/A]CGTCAAATTTCTCATGGCATTTGGCCCCAAAAAGAGTGACTTTTGACT	11	[G/A]	NODE_1_length_216_cov_46.925926	GCAGGATTTTTGAGCGCGTCAAATTTCTCATGGCATTTGGCCCCAAAAAGAGTGACTTTTGACTTCCTATGAAATCATATTGCAAATGGACAAAACATATGCCTTATGCACAAGTAAAAAAATAAAATAATAATAATGATAATAAAATACGACTAAAGTATGTTGATTACAGTTCTTATATGTGTGTACTTGACACAAAATTCAAAAGAATTTTGAAAAACTGTCCAGAAAGCACTTTTTAAGGGT
887	CGTCCCTGTCAGAACCCCCCTTGCCCCTCCTCATCC[T/C]TCCCACACCCCCTCTGTCACGG	37	[T/C]	NODE_1_length_228_cov_38.289474	CGTCCCTGTCAGAACCCCCCTTGCCCCTCCTCATCCTTCCCACACCCCCTCTGTCACGGCTCGCATTTGTGGGCGGACATTGTGGCTGAGAAGCCCCACTCACGTCCATTGTCCAGTCCATGAGTGGGGTGTGTGGGGGGTGAGGAGGTTTTTGTTGGGGGGGCTGACAGTGACTATCCCAAGCCCTGACTCTCCAACACATTTACAGTGGCTCTCACCAAGCCTAATGGATGGGATGATTTTTTAAGCGGGCCTCGT
888	CTCATCCTGACATGACCCTCTAGCATGACAATGCCACCACCCGTACTGCTCGTAC[G/A]GTG	56	[G/A]	NODE_1_length_220_cov_46.049999	GCTCATCCTGACATGACCCTCTAGCATGACAATGCCACCACCCGTACTGCTCGTACGGTGCGTGATTTCCTGCAAGACAGGAATGTCAGTGTTCTGCCATGGCCAGTGAAGAGCCCGCATCTCAATCCCATTGAGCATGTCTGGGACCTGTTGGATCGGAAGGTGAGGGCTAGAGCCATTCTCCCCAGAAATGTCCGGGAACTTGCGGGTGCCTTGGTGGAAGAGTAGGGTAACATCTCACAGCAAGCAC	P34257	TC3A_CAEEL	TC3A	TC3A_CAEEL Transposable element Tc3 transposase OS=Caenorhabditis elegans GN=tc3a PE=1 SV=1
889	AGGTCAATGCACAGCGGGTTAA[T/C]ATCCCAGATACAGCCCTACATACAGATGTAGGAATC	23	[T/C]	NODE_1_length_222_cov_35.292793	AGGTCAATGCACAGCGGGTTAATATCCCAGATACAGCCCTACATACAGATGTAGGAATCTTAATTTGATCACTATTTTGTTGCTGAGAATCTTCCTGCGCCGCAGGAAATGCAAAATAGTCGTATATTCAAGGTTGTAAAAAGGCTTCTAAAGTTTGTAATTTTCATGTTAACTAAACATGTCCATTAGTTATATATATATCCACATTTAATTCACATTTCCTGCATGATTATTTTCCTGTTATAGCAAACT
890	AGGAACC[A/G]CCCCTGCACTGCAGAGGAGCCGTCGTGACAGTATGAACAATACCACTACTC	8	[A/G]	NODE_1_length_159_cov_78.918236	GAATAAACAATTTACTGATCCATTATAAATGATTTATTGTGAAACCCACTCTTTATATTCATTCAGAGTAAACAGCATCTGAGAGAGCTGCTCTGGTGTGACCCCTGACCTGGCAGCAGAGATGTAGTGAGAGTAGTGGTATTGTTCATACTGTCACGACGGCTCCTCTGCAGTGCAGGGGTGGTTCCT
891	[G/C]AGCGTTTGTGATTTGCATAATGCGTTTTGCATAATACGTTTTCCAACAGGACTGTACT	1	[G/C]	NODE_1_length_204_cov_31.225491	GAGCGTTTGTGATTTGCATAATGCGTTTTGCATAATACGTTTTCCAACAGGACTGTACTGTCTCTGGTTTTGCTTTCTTTCACAAGATCAGGGCCACGTTCAGTTGCAAACATTGCAGATAGAAAACCATGAATAGAGCCGAAGTGGCTCCATATTCTAAATGTCAGAGAGGCGCTTGCTCTACATTGCATATTTCTGAAAATATCATTTTAACAGAAATCTGTATATAATGAC
892	ACAAGACTCATCCCAATAATCGCCAACCGTTTTGTTTTACCCAGTATTT[G/A]TATGTCATT	50	[G/A]	NODE_1_length_225_cov_39.195557	GACAAGACTCATCCCAATAATCGCCAACCGTTTTGTTTTACCCAGTATTTGTATGTCATTGTTGCTGGGCTCCACTCTTCTCCTCAGAGCTGCCAAAACACATGTAAAACTATATTTTTCATGGACAATTTAGCAAAGCCTGAGCTGGATATTTAGAGGCAGCATTATTTATGAGAACCCAAGTCAAGCAGCTATTGAGGACTTTCTATTCCTCTCCCAAGACCTGAATTTTTTAAATGTTAAACTACAGCAATA
893	AAATGTACC[A/C]GTGCATTACAGCTTCATTTGAAACTCCACCAAAAGACAGACGGTTTTCC	10	[A/C]	NODE_1_length_235_cov_56.536171	GTGCAGGAAATGTACCAGTGCATTACAGCTTCATTTGAAACTCCACCAAAAGACAGACGGTTTTCCCTCTAGACAGCTTTACAAGATAGATTTGTTTTACAATGAAGTTTACAACACCATGTGAGGAGTGTGCTAAAATGACCGTTAATCCAAATGCCAACTCACCATTAGCCATGCCCTGCTGTGATCACAGAGGAGGCTGGTGGCAGAGTTGACTGTATGCCAGGCCCCATGCCCAGATTACTGACACCACTGGAACTAAGAA
894	ATGGTTAAGCTGTTGATCAGATTTTAG[T/A]TATAGCGTACTGTATGTTGAACAGCCTGACT	28	[T/A]	NODE_1_length_230_cov_27.847826	ATGGTTAAGCTGTTGATCAGATTTTAGTTATAGCGTACTGTATGTTGAACAGCCTGACTGTCATGCTATACTACAACACTGTAGTATCATACACATCAATAAGTCCATATTTTAATGTCTTCCCCACCAGTGAATGACTCCAATGTTCAGTTCCTGGACCAGGATGACGACGACGACCCTGACACAGAGTTGTACCTCACTCAGCCCTTCGCCTGTGGGACGGCTTTCGCAGTCAGCGTGCTGGATTCCCTGATGAGTGC	Q08460	KCMA1_MOUSE	KCMA1	KCMA1_MOUSE Calcium-activated potassium channel subunit alpha-1 OS=Mus musculus GN=Kcnma1 PE=1 SV=2
895	GGGGACCCCGC[T/G]TGGCCGGTCAGCACCAGGGACTATGCAGCTGGGACTGGTGGCTCTGG	12	[T/G]	NODE_1_length_230_cov_40.747826	GGGGACCCCGCTTGGCCGGTCAGCACCAGGGACTATGCAGCTGGGACTGGTGGCTCTGGCGATGGTCTTTCTCGGATCCATGGGTCACAGCGACAGCGGCCTCAAGCTCTCAAAGGGACAGAGGCAGAGACGGAGTGAGTTACCAAATCCTCAAATCCCTTCCCCTCTTTCACTCTCTCTCTTTCTCTGGTTTCCATGCAGCCACCGAGAGCCACAGTGGTACATTTCTTATAAACATTTAACGGCCGCAGTAAAGATTA	Q6DHR0	RSPO1_DANRE	RSPO1	RSPO1_DANRE R-spondin-1 OS=Danio rerio GN=rspo1 PE=2 SV=1
896	CCC[T/C]TAAGGCTTTGTTCTGCCCTGAGAATGGCCCCCCATGCCACAGCAAGAAGGGTCTG	4	[T/C]
897	AT[A/C]ATTTATTTCTTAATAAGTTTAAACTTGATTAATGTCATTAGATCTTTCTATATTGA	3	[A/C]	NODE_1_length_246_cov_21.605692	ATAATTTATTTCTTAATAAGTTTAAACTTGATTAATGTCATTAGATCTTTCTATATTGATGCTGTTTGTTTTTCTTTATTATGAATCCCCTTTAATTATTATAAACTTTAATTATTATAAACTACTCTTTAAGATGGAACTCCATGCATTTGAGAGAGAAACAATATTTTCTGACTGGACATTTTGCGCTGCTTTGGTGGAATTCTCCACTCTGTCTAGACTACATTCCTCTCTTGCGTTCTATATACATCACGATGGCTGTCAATCACCGTCGAT
898	ACAGGTCACATGAAGGCTAATTGCTGG[G/T]TAAGTGATCCTTTGATGGGAAGAGACATTAT	28	[G/T]	NODE_1_length_228_cov_44.000000	ACAGGTCACATGAAGGCTAATTGCTGGGTAAGTGATCCTTTGATGGGAAGAGACATTATCAGTGTGATTCATCTTCTACTATCATATTGCGTTAGTTTCCCAGAAAACATGCTCAACTGCGAAACTGTGCCCTTCTCTGAGTCTGCTGCCACCAGTGGGACAGTACTAGTGGAGCGGTCTCTCATGAGGCCCAGCAAGATGTTAACGCCTGAGATGGAGAGTGGGAGGAGAGGGAGGGAGGTAGCGGTTGGCTCAAAG
899	GTTATCTTTGGTCTCTTTGTTGCCTCTCT[G/A]ATTAATGCCCTCCTTGCCTGGTCCATGAG	30	[G/A]
900	AGAGACTCCAT[T/G]TTCTAATTGCGCTCATTCACCAAAATATTAACAGGGGCATGTGCCAA	12	[T/G]
901	GGCCCTTGTTAAGGTCAACAGCATCATGAACTTTACCAAGTAGCCAAAAAGCTGGTT[C/T]T	58	[C/T]	NODE_1_length_206_cov_35.524273	GGCCCTTGTTAAGGTCAACAGCATCATGAACTTTACCAAGTAGCCAAAAAGCTGGTTCTCTCTGTCAGGACGATGACACTTGGCCGCAAGTGAATCTTTCAACAAGACAATCATCCCAAGCACTAATCAAAATCCATGTTTAGTCTCCAGACTTGAACCCCATTGTAAACCTGTGGTTTGAATTGAAGAGGGCAGTCCATAAGAACAGATGAAGGATATCAAGGATCTGGAAAGAT
902	TCTGATATCTGA[T/A]TGGAGGTTAACTTTACAGTAACGCTATTGGTCAATAACAACAGTAT	13	[T/A]
903	CC[C/A]ACTCTCGACGGACGTCCTCGCTGAAACTGCAGCGATAGTGGTCGATCAGGGCCCTG	3	[C/A]	NODE_1_length_155_cov_3.348387	CCCACTCTCGACGGACGTCCTCGCTGAAACTGCAGCGATAGTGGTCGATCAGGGCCCTGTCGTTTCATCCCGCTCCGGAGTCCGGGTCCAAAAAATCCAAAGCGAACTCTTGTGCACTCCTCGTCCCCTGCCGCCCTCGGGCGGGTGGTCGAAGACTGCCCGGAATTGACTGGTGAACTCCTCAA
904	AGCAAGCCACTGCTTTGATGTTTTCAGAGAACGACAGGGTGTTGTCCAGGGTCACGC[C/T]A	58	[C/T]	NODE_1_length_237_cov_13.063292	GCAGGAGCAAGCCACTGCTTTGATGTTTTCAGAGAACGACAGGGTGTTGTCCAGGGTCACGCCATGGTTATATGCACTCTGGGAGGGCGACACGCTGGAGTTGTCAACCATGATGAAGAGGTCGTTGAACGGGCAGGCTTTTCACTGAAAGAAGAGCAGCTCTCTCTTGTTAATGTTGATCTTGAGGTGGTGGGCCAACATCCAAGTTGAGATATCTGCCAGTCGAGCAGAGATGCGTGTCACCACCTGGGTGTCAGAAGAGGGGAA
905	AAGTTAGACGCCCCCGT[G/T]GCCATCTGCATGACGGCGTCCAGCATCAAGGCGTTGTCAAG	18	[G/T]
906	TTCAGGCT[A/C]TACAACATACGACCCTACCTCACACAGGAAGTCATGCAGGTCCTAATCCA	9	[A/C]
907	CTGCA[G/A]GGTTTTTATTTGTTGGCTTTATAGACTATTTTTACATAGTTGGCAATGGTAGA	6	[G/A]	NODE_1_length_238_cov_48.084034	CTGGCTTTTGCAGATTCTGCCGTTACGCATCTGATGTTGCTGGTAATGGGCTATTAGCAAATGTGTGGAATGCAAATGTATCTTACCATTTCTACTGATCGCGTGCCAGTTATGGTTTTCATATGTACATTTTCGTGCAACAGTTTCATTTTATTTATAATAATGTCTATCCAAATTAAAATGATTAACCTAAAAAGTAACTTCTACCATTGCCAACTATGTAAAAATAGTCTATAAAGCCAACAAATAAAAACCCTGCAGCCTGCAA
908	CTGCTGGGAAGGATGGAGGAGTGCCTCAACAACACTGGACCAACAGGTGGG[C/T]AGTGGCT	52	[C/T]	NODE_1_length_227_cov_54.348019	TGCAGGCTGCTGGGAAGGATGGAGGAGTGCCTCAACAACACTGGACCAACAGGTGGGCAGTGGCTCACCGGCTTTCAACCCACAGTCCTCACACAGAACCAGTGGCCAGCTACAGACACACGCCTGATAGCAAGCTTACGGTGACCTATGATCGGTCTTCCATCGGCAAAATCAGAGGCTCAGCATAGCCCTATATCGTCTGTTTGCCGACAATGGTCTGATGTCAGTTTGCCTACCATGGTGTGCTGCCTCAGCCA
909	TTTCGCC[T/G]GCCTGCTGTTGTGTTGACATAGTGTTGGCGATAGATGAAAAGGCGTGAAAT	8	[T/G]	NODE_1_length_237_cov_52.729958	AGCTATGCAGGTTTCGCCTGCCTGCTGTTGTGTTGACATAGTGTTGGCGATAGATGAAAAGGCGTGAAATGTGATTGTCTGATCACAGTTCCCCATCTCTGTTGTCACTATGGGACTTTCACATTAAAACTCTGGTGATTGCATTTTCTGATAGCAACACCCATTCCACTTCCACTCCCTGTCACAGCATAGGATATGTGACAAAGGGAGACCATCAGCACTCGGACGGAACACAGATGGAAAAAAAACTCCCCATGCATGCGCGCG
910	GTGGTTACTACCACCTCCAC[G/T]GTGGTTACTACCACCTCCTGGGTGGTTACTACCACCTC	21	[G/T]
911	TCCAGACAAGTATAATGGAGCTATGTGGTGTATTGCACAGTCAAAAACAGCATCCAT[T/G]T	58	[T/G]	NODE_1_length_228_cov_58.250000	CTGTCTGACAGCAGCACCCTACTCAGCTGTCAGAACACATTGATTCTCAAAGCAGGAAGAAGCTTAAGCACCCTGTGAAGAAGTTGCAACTCAAGTGAATCCATAGTAATACCTACTGGCTCGTTATGGTTCTCTACTTTTATGGACCAGCATTAATGTCTTCCATATTACGCTGGACTTCATAGACCAGTAAATGGATGCTGTTTTTGACTGTGCAATACACCACATAGCTCCATTATACTTGTCTGGACCTGCATC
912	GAGGAGAAAGGGTCAGAGAGGGGTGGAGAGGTTAGGGACCACAGTACCACAGCGAGGT[T/A]	59	[T/A]	NODE_1_length_240_cov_41.408333	GCAGGGAGGAGAAAGGGTCAGAGAGGGGTGGAGAGGTTAGGGACCACAGTACCACAGCGAGGTTAGACACTGAAAATAATACAACTGGGAGAGGTTAGGGCCAACCAAGATAGTTGTATTGATTAATTTTATGTGCCAAGTAAACCTTCTCTGGAGCTGCAAGGTAGTGAGACAAGACATACCCATCGAGATGAGGTGCTGTCTTGGTGGTTCTGTTCGAGGAACCAGGGTTACAGTCCAGTATGGCCCGGGCAGAATTATGGAACACAG
913	CCAAGCCTGCCCAGGTG[T/C]GTCACATCAGCTGACGATCTTCCCAGCTCTGCCCACTGGCC	18	[T/C]	NODE_1_length_227_cov_58.074890	CCAAGCCTGCCCAGGTGTGTCACATCAGCTGACGATCTTCCCAGCTCTGCCCACTGGCCTCCTGCAACACGCAGACTGCCAAACAGGAGACCCAGCAGACAGAGTGGGAGGGATGTCACACTTAGAAGATACCTTTAAATCACATTAGCCATCATATCTATCTATGTATACACACTGTATATTCAATATCTATTCTCCACATTGTTGTCACTCTTCTATTTAGTGAGTATTTATATATAGATCTGGTATTACACAGA
914	TTAGTTCTGAAGGATTCGTTGCCATAGAAATGTA[G/C]CTGGCTGAAGGGTGAGTCACTTTC	35	[G/C]	NODE_1_length_224_cov_66.825890	AGGTTAGTTCTGAAGGATTCGTTGCCATAGAAATGTAGCTGGCTGAAGGGTGAGTCACTTTCATGGTACCAGTTATCCCGAGTTGAACTCAAGGGTTGACCAAAGTTACCTCACTAAATCCTCAAACCAGGTATGTAGTATAGGCCATTTTTTCTGTGCTTTCTAAACATGTTGTTCCACTCTCTTACCTTGGCTTTGGTCTCCTTGCGCTCCCACCACTCGTCAAAGGTTCCAAAGGCGATGTTCTCCACCAT	O15047	SET1A_HUMAN	SET1A	SET1A_HUMAN Histone-lysine N-methyltransferase SETD1A OS=Homo sapiens GN=SETD1A PE=1 SV=3
915	TGATTGG[C/G]CGCTCAGAGCTGATCATGCGTGTGCTGGGGCAGGTGTACCACCTGGGCTGT	8	[C/G]	NODE_1_length_221_cov_49.176472	TTGCAGGTGATTGGCCGCTCAGAGCTGATCATGCGTGTGCTGGGGCAGGTGTACCACCTGGGCTGTTTCAGCTGCTGTGAGTGTGAGCGCCGGCTGCAGCGCGGGGACGAGTTTGTCCTGAAGGAGGGCCAGTTGCTCTGCAGAGGAGACTACGAGAAGGAGAGAGAGATGCTGGCTGCCATCAGCCCCACACCCACTGAGTCAGGTAACAAGAAAAGACGGGGCAACCAACAAATCAATCAATCAATCAA	Q04650	LMX1A_MESAU	LMX1A	LMX1A_MESAU LIM homeobox transcription factor 1-alpha OS=Mesocricetus auratus GN=LMX1A PE=2 SV=1
916	CCTCAAGAGACAGATGGCACCAGGGTTCTCTTTAGCTTTGGACTCCACAC[C/A]TGTGGTAC	51	[C/A]
917	AAGGGTACCACGAGGGTGGTGTTGTCTTCCCTGTAACGCACA[G/A]TGTTGAGAATTCCTGC	43	[G/A]	NODE_1_length_226_cov_47.247787	TGCAGGAAGGGTACCACGAGGGTGGTGTTGTCTTCCCTGTAACGCACAGTGTTGAGAATTCCTGCAATGACAACAAGCTCAGTCCGATGATGCTGGGACACACCACCCCAGACCATGACGGACCGTCCACCTCCAAATCAATCCCGCTCCAGAGTACAGGCCTCGGTGTAATGCTCATTCCTGACAATAAACGCGAATCCGACCATCACCCCAGGTGAGACAAAACCGCGACTCGTCAGTGAGGAGCACTTTTTGC
918	ACATCATCCTCCTCCATGAGCTCCCGCAA[A/C]GTCACGTCCTCCCGGTCCAGCAGCTGGTC	30	[A/C]	NODE_1_length_226_cov_50.176991	AAAAAACGAAACGGCTGATAATTATAATAAAACGAAAACCCTTATATAAAGGAGCTCTCTGCTTAGGCTGCTACTAGGGCGCCATGCCATCATTGTATCCCTCTCTCTCCGACTCTCTCCTTCCTTCTAGGGCTGTGTCCCCTGTCCAAGCAGCCACCATGTTCTGGAAGTTTGACCTGCACACCACGTCCCACATCGACCAGCTGCTGGACCGGGAGGACGTGACGTTGCGGGAGCTCATGGAGGAGGATGATGT	Q5H9R7	SAPS3_HUMAN	SAPS3	SAPS3_HUMAN Serine/threonine-protein phosphatase 6 regulatory subunit 3 OS=Homo sapiens GN=SAPS3 PE=1 SV=2
919	CT[A/G]TACTGGTGGTTCCTCACAAACTCCTGGTAGATGTTCAGCATGGGCAGCAGGATGTC	3	[A/G]	NODE_1_length_201_cov_37.427860	TTCCTCCATGAGATCTTTCATCAGGGCCTGAAGGCTCGGATAGCCAACTGGCCCACGCTGGTGCTGGGTGAGATATGAGGCGTCTATGTTGGGTCAAATCTACTCTAGCTAACCTCTAGCATTATCTTTGTGTGGGATGTTTTATGTGTCTGTCTCCCCAGCGGACCTGTTTGACATCCTGCTGCCCATGCTGAACATCTACCAGGAGTTTGTGAGGAACCACCAGTATAG	A2CEA7	RGRF2_DANRE	RGRF2	RGRF2_DANRE Ras-specific guanine nucleotide-releasing factor 2 OS=Danio rerio GN=rasgrf2 PE=3 SV=1
920	TCTATTAATAACAGACCATCCTACTGCACCCTGTAGGTCTA[T/A]TAATAACAGACCATCCT	42	[T/A]	NODE_9_length_169_cov_18.029585	TTTGGCATCAGCATGCATTCGAAAGAGGATGTTTAGGCGGTTATTCAAATTAGCCTACATCACTGCAGTTCACAGCCCTAACCAATAGCGTAGTCACTTGATAGCAATAATAAATTCCCCAATGCACTGATAGAATAATGCTCTTCTAAAAACTACTTAATAGACCTATAGGGTGCAGTAGGATGGTCTGTTATTAATA
921	GCCACCAGGTACCGATGGTCCTCCAGGCCCCCCAGGACCCACTC[T/C]GTCATATGGAGCTC	45	[T/C]	NODE_1_length_204_cov_18.132353	GCCACCAGGTACCGATGGTCCTCCAGGCCCCCCAGGACCCACTCTGTCATATGGAGCTCCAGGTCAGAACATCACTGAGGTTTATTCAGGAAATACTGTATATCAATGAAAATACAGTATGTGTATGTTTTAGTGTCTCTATGACTTGTGTGTATATGTTTTTGAGGTGTCTGACCACATCCTCTTTCATAGGACAACCAGGGTTACCTGGCCCTCCTGGTCTCTTTGGTCCTA
922	GGCGGAGCATGAACTTT[T/A]ACCCTTGGGGTGATGGTGCACCTCTCTGTCTAGACCTGTAG	18	[T/A]	NODE_1_length_139_cov_61.913670	CAGGGGCGGAGCATGAACTTTTACCCTTGGGGTGATGGTGCACCTCTCTGTCTAGACCTGTAGGGGGCAACAGTCAGTTCTATTTTTCCATTTTCCATGGTCAGCCCTCCCCTCCTATGTGTCAGGCAGTCAGTTGGTTGGTTGGTCAGTCAATCACTCTTATTTTTTT
923	GAGCTGTGTGTGAGCCGCAGCCCCACATGAAAGAGCGGCCATTAAAAA[T/C]GATCAAAGAA	49	[T/C]
924	CCCCTGAATTTCAAATTG[G/T]CTCTGGCGCACAAAGGCAGATCCCCCAAAAAGGTGCTTAA	19	[G/T]	NODE_1_length_181_cov_30.629835	TTGCTGCTGGCTCCCTGCGAGATGAGACAAGTAGCAATGGTTCGTATCCAAGAGTTTAGAACGGGAGTAGAATAAAGGGAGAGAGCGAGAGACGAGTTCGAGAGAGACTGAGCTCATCAAAGTAGCTGTTTTACATGCCAGATATAGTCTCAGCAGCGTAGTGTAAAGCCCTTTGTGTCTTATTAAGCACCTTTTTGGGGGATCTGCCTTT
925	AGGAACCGCCCCCTGCACTGCAGAGGA[G/C]GAGCCGTGACACTCCATTTTGCTCATACCTC	28	[G/C]	NODE_1_length_235_cov_34.434044	GCAGGAGGAACCGCCCCCTGCACTGCAGAGGAGGAGCCGTGACACTCCATTTTGCTCATACCTCCCTATAGGCAGAAACTCAAACAGGAAGTACCCATGCTAAGGTCTATTTAATACTGGTCTGACCAATCAGAATCCATGCTTCAAGATTGTTTTGATCACGCGGACTGGGATATGTTCCGGGTAGCCTCTGAGAATAACATTGATGTATACACTGAGTTCATCAGGAAGTGTATAGCAGATGTTGTGCCCACTGTGACCATTA
926	GTGAGTAGTATACTAGCGTCATTATTATCACTGC[T/C]GTTAGTATCATTCTATATGGAGTG	35	[T/C]	NODE_1_length_230_cov_60.173912	TTGCAGGGTGAGTAGTATACTAGCGTCATTATTATCACTGCTGTTAGTATCATTCTATATGGAGTGGGGGGGGAAATAACAGAAAGGTCTGCACACTGTAGCATACACTGTATCTGATACAGTGTATCATATATCCTCCTAATTACCACCTTTAATGAGGACGTTTCGATCCACAAGGATCTTCGTCAGGTCCAACGGAATACAAGTGCGCACATAGACTACCCAAATATGCGAGTAAATATACTGTATGTCGAGGAAAC
927	GTTGAAATGTTCTCTTTTGTTTACTATGGTGCTAT[G/C]CTCAGATAATAGCATCGTTTGCT	36	[G/C]	NODE_1_length_230_cov_66.991302	AGGGTTGAAATGTTCTCTTTTGTTTACTATGGTGCTATGCTCAGATAATAGCATCGTTTGCTTTCGCCAAAAAGCCTTTTTGAAATCTGACATGTTGGCTGGATTCACAAGATGTGTAGCTTTAACTTGGTATCTTACATGTGTGATTTCATGACCGTTTGATTTTTATAGGAATTTATTTGAATTTGGCGCTCTGCATTTTCTTTGGCTTTTGGCCAAGTGGGACCACCCATGATTTCAAATGTATAGTTAACCATGTT
928	ATCGTCTGAGACCGAAGA[A/T]TATCTGCACAAACTGTCAGATACCATCTCAGGGAAGCTCG	19	[A/T]	NODE_1_length_226_cov_30.663717	ATCGTCTGAGACCGAAGAATATCTGCACAAACTGTCAGATACCATCTCAGGGAAGCTCGTCATTCTCACCAGGGTCTTGACCTGACTGCAGTTGGGCGTCGTAACCGACTTCAGTAGGCAAATGGTCACCTTCGATTGCCATTGGCATGCTGGAGAAGAGTGCTCTTCACGGATTAATCCGGTTTCAACTGTACTGTATGGCATTGTGTGGGCGAGCAGTTTGCTGATGTCAATGTTGTGAACATAGTTCCCCATG
929	ACGCAAAGTTTTTTGTTTGTCAGACGAATCATTGGAATCATTGACTCA[T/C]TCACGCGTTG	49	[T/C]	NODE_1_length_229_cov_23.820961	ACGCAAAGTTTTTTGTTTGTCAGACGAATCATTGGAATCATTGACTCATTCACGCGTTGAAAAGGAGAAGGGCGAGGAACGAGATGGAGTCACAATCCATGCAAGGCACACCTGTGAGCTCTGGAACTCCATCTCCGACAGGCAGAGTCAACATACGTGGCGGGTCGTCAGGTCTTCGTTTCACCCTGACATTTCCATTCCTCTTCTGACAACAGATCAACTGCTCACCAGGCACAGCAAGGGCTGCCCGGACCGTTAT
930	ACC[G/T]GTCTTGCTGATAGCGTTGTTAAGAAGGCAGAGTAAGGCTTTATTATGCACTTTAT	4	[G/T]	NODE_1_length_178_cov_39.758427	AGGACCGGTCTTGCTGATAGCGTTGTTAAGAAGGCAGAGTAAGGCTTTATTATGCACTTTATCATACTGTAGATGACAGTTCAATCGTCCTCCCAGGAACTCAGTGTTCTGTAATGTCGCCTCCCCAGGTAATGCATCTCTAACCTTATTAGAGTCTCTGTTCCAGCCCAGCCCCTCTCTCTCTCCCGCCACAGACAACCGTTTATAT
931	GTTTCTGGCAGACAC[T/G]GAGCCCCTGTAGAACACAGCTCTGTCCCTGGCAATGGCCCACA	16	[T/G]	NODE_1_length_171_cov_157.555557	TAATATTCTATTATGTTCTGTGGTGCTGTCCTGTTGATTGTTCATGCTATCTCTGACCATCCCAGGGTTCCTCGTGGCTCCACGTGGGTACTGACCAGCCCTTCAAGTCCATCTCCATCGGGGGAGGTCACCAGGTGTGGGCCATTGCCAGGGACAGAGCTGTGTTCTACAGGGGCTCAGTGTCTGCCAGAAACCCTGCAT	Q80VP0	TCPR1_MOUSE	TCPR1	TCPR1_MOUSE Tectonin beta-propeller repeat-containing protein 1 OS=Mus musculus GN=Tecpr1 PE=2 SV=1
932	ACTCTATAAACAAACACAACAAGAAGAAAAGGAGAGAGAGAGGGAGAA[C/T]AGAAGGAGAG	49	[C/T]
933	CTCCACTAG[G/T]GGGGGCTAAAACACACAGTCCGCCGCCCAGCTGCCTGCTGCGTACGGCT	10	[G/T]	NODE_1_length_228_cov_33.271931	GAACAAGCCCCTCTTTATCTCCCTCCCTCCCTCCGCTCTCCCCTCTCCTGAAAGAGAGAGGAGGAGGAGTGAAACGGCAGAGTCAGCTCTTTCTTTCCTCCGCTGTGCTCTGCTGTCACTGGCGTGGCGTGTGAGTTGGTAGTCTGCTTCCGTCCCATCCCGCCTGACAGCTCTGAAACAGCTCAGCCAGCCCAGCCGTACGCAGCAGGCAGCTGGGCGGCGGACTGTGTGTTTTAGCCCCCCCTAGTGGAGCCTGCA
934	GATAGAGGGACATCTTGTTAATGGGATCTCTGTTCACTACAATTAACAACGTATTTTG[C/A]	59	[C/A]	NODE_1_length_194_cov_10.329897	GATAGAGGGACATCTTGTTAATGGGATCTCTGTTCACTACAATTAACAACGTATTTTGCGGTATCGTAGGGCAATGTTAGGTGGTGAATAGGACTGTAGAATCTACAGTATGTAGACTGGACTATATAGATGCAGCCTCCAACACGTTATTGTTGGTTTGTTGTTCATTGTTGACGGTACCATTTTCTGTCAGGAGTCTGGCCCTCTGTCCGCTGATGTCGTTG
935	TAAAGTAGCCGGATGT[G/T]GAGGTCCTGGGCTGGTGTGGTAACATGTGGTCTGCGGTGAAG	17	[G/T]
936	CTGACCTTGGTTGTCAGGTGAACATTGTTT[T/C]CTCCGACACATTGGTGCAGCTGGCTTCC	31	[T/C]	NODE_1_length_234_cov_34.931625	AGGCTGACCTTGGTTGTCAGGTGAACATTGTTTTCTCCGACACATTGGTGCAGCTGGCTTCCGGCTTAAGCGGGTGGGTGTTAAGATGCGTGGTTTGGAGTGTCATGTTTCAGTGGACGCATGACTCGACCTTTGCATCCCGAGCCTGTTGGGGAGTTGCAGCGATGAGACAAGATCGAAATTGCGGAGAAAAAGGGGGTAAAATAATTTAAATAAACTACTATTTTCATTTGGCTGTGTTAGATTGGTAAGGAATTCGAGTTG
937	ACGTCCATGTCCATTCTTATGTTTCA[G/A]CATGGCTACTAAATAGGTGAATGTCTCCCTGC	27	[G/A]	NODE_1_length_220_cov_89.040909	TGCAGGACGTCCATGTCCATTCTTATGTTTCAGCATGGCTACTAAATAGGTGAATGTCTCCCTGCATATATCACAGCTGTAAGGCTTCTCTCCAGTGTGAGTGCGCTTGTGTACAGCCAGTGCGTCGGTTCGGGAAAACCTCTTCCCGCACTGATCACAGGCGTGAGGCTTCTCTCCAGTATGAGTTCTCTTGTGTGCAGCCAGGTTTTGTGACCGACTGAAGCTCTTCCCACAGACAAAGCATGGGTAA	Q9UJW8	ZN180_HUMAN	ZN180	ZN180_HUMAN Zinc finger protein 180 OS=Homo sapiens GN=ZNF180 PE=1 SV=2
938	TTCAAAAAACACATTCTATTATTACAGACAATACTTGTGTGTGTGTGTGTGTGTGTG[T/C]G	58	[T/C]	NODE_1_length_145_cov_15.551724	CACCATCTCACCCACAAATGCACACACACACAACTGGAAGTTGCCTCAGTTACAACCAACATAACACCCTGTGCCCCTTCCCCAGTCTCCTGGGTTCCCCCTGCTGGTACGTACGTATGCAGGCACGTACGCACGCATGCACACGCACACACACACACACACACACACACACACA
939	TCC[G/A]GCAGCTCCAGGTGGTCCTGACTCTCCCTTCTCCCCTGTCTCTCCTCTGGGGCCCT	4	[G/A]
940	ACGTGGTCCG[C/G]ATCCTGGAGCCTGTTCTGCTGCTGCTGCTCCACCCCTCCACCCAGCGC	11	[C/G]	NODE_1_length_229_cov_55.301311	ACGTGGTCCGCATCCTGGAGCCTGTTCTGCTGCTGCTGCTCCACCCCTCCACCCAGCGCTGCACCATCCAGAGTGTCAAACAGAACCTCACCGCAGGTATGTGTGTGTTTTGATGGGTGAAGTGGAGATTGTTGGAGTGTTTAGGGATGTTGCTCTCCTAGTGTGTTTGTTTGTGTGTGTGTTTTGATATGCTCAGAAATATCTTTCTCTCTGTAGGTATACTGAAAGATTTAAAGAGCAGAATTCGAAGCACTACCAA
941	CAGTCACTGAGTCCGAGGTGCTAAAAAGGTTCCTGAAACTTGACCCCAAAAAA[C/A]CATCA	54	[C/A]	NODE_1_length_237_cov_80.742615	CAGGCAGTCACTGAGTCCGAGGTGCTAAAAAGGTTCCTGAAACTTGACCCCAAAAAACCATCAGATGGTTTAGACCCTTTCTTCTTTAAGGTTGCTGCCCCCTATCATCGCCAAGCCTATCTCCAACCTTAAATGTTAAATGTTCTACAACAAAGCTTTCTTAGTGTCCAACAAGCTTTCTTTACCCTTAACCTTGTTCTGAACACCTCCAAAACAAAGGTCATGTGGTTTGGTAAGAAGAATGCCCCTCCTCCCACAGGTGTTACT
942	CTGCCAGAGCTCTGAGCGTCATCGCCATCATCGCGTCATGCTTCGGCATCCTC[C/T]TGGGA	54	[C/T]	NODE_1_length_217_cov_34.663593	TCCTCTGGGCCTCAACCAGCAGGGGGTTGTAGAAATCCCTGATGATGGTGTTGGCGGACCAGCAGACAGGGACGAGGATGAGGACGCCAGCCACGATGAAGATGATCCCGCTGGCAATGGCTACTTTAGCTTTGGAAGCCTCATCCTCCACAAAGTTGGTGCACTTTCCTCCAGCAATTCCCAGGAGGATGCCGAAGCATGACGCGATGATGGCGATGACGCTCAGAGCTCTGGCAGCCTGCAAACG	Q9YH91	CLDY_DANRE	CLDY	CLDY_DANRE Claudin-like protein ZF-A89 OS=Danio rerio GN=cldnd PE=2 SV=1
943	GAGAGGGTGAGCATAACAAGGAAGAGAGAGAGAGAGAGAGAGAGAGAGAGAGAGAGA[G/A]A	58	[G/A]
944	ATATACTGGGATCAGACGGGGGCGGGGCCAAACTGGCGCGTGCC[G/A]CTCCCTGCTCTGAG	45	[G/A]	NODE_1_length_240_cov_29.145834	AAGACGTGCAGGATATACTGGGATCAGACGGGGGCGGGGCCAAACTGGCGCGTGCCGCTCCCTGCTCTGAGGTCAGTTGAGATTTTAAAAATAGTTTTGATCTATATGGCTTGATCTATCAACGACGACTGATTGATTGATGATCGTCGATGTGTTTCGGCTTTTGAATCAGTTGTTGTTTTCTTTTTCTCTTTTTCATGATGCAACTCTTTCCACAGTGCTGATGTAAGAAGCTCCTTCGACATAACCATTCCCTAACGTACACACTTT
945	AACAGGCTTCATTTGGGAAAGCAAGTGAACA[A/T]GTTTTCACAATGAAACATATTTCATTA	32	[A/T]	NODE_1_length_234_cov_52.504272	CGTACAGAGTTAGCCTACAATTAGTGAATTTGATTTTGAATAGCGTAGTAGGGATTTAAAAAAATGATTTCATAATTAATAGGGTGACACATTAGACTACCTTAAGCTACAGAATATCTCACCACTGTGCGTTTCCATCTCCTACCCTCACTCCTTCATTACTTTCTCAAGCATGCAGAGAGACCAACTGTCAACAGTTTAATGAAATATGTTTCATTGTGAAAACTTGTTCACTTGCTTTCCCAAATGAAGCCTGTTCCTGCA
946	ATTTTGTGCTTAGCTCTATTCC[G/A]TGTTTTTCAATGTTTTGAAATAAAAACTCCTTAGTC	23	[G/A]	NODE_3_length_136_cov_144.889709	TCCTCATGATGTTTGTGGCAAATCCAATACAACACATGACTGATTACCAGTCTTCATATTTTCAAGCATCATGTTATGGGTATGCTTGTCATCGGCAAGGACTAAGGAGTTTTTATTTCAAAACATTGAAAAACACGGAATAGAGCTAAGCACAAAATCCTGCATA
947	ATACCACTAAAATTAAGCACTGGACACCGGTAGACAGTGT[G/A]TTTCGCTCCCGCCTACTC	41	[G/A]	NODE_1_length_220_cov_20.931818	ATACCACTAAAATTAAGCACTGGACACCGGTAGACAGTGTGTTTCGCTCCCGCCTACTCACCGTTAACAGAACTGCAGGAAAACAGTGCCAGTAGCACAGCTGGGGCGACTAGCTAGCTTGGTAGTTAGCGACACCACGTGCTTGCGAGTTATCTAGCTAGCACATGGTGTCACTTCCGGCTGAGTACTGGTCCTCCTTAGGACTATCTGACTAAGCTAGCAGACTACGCTCCCGCATGCCGAACACCTG
948	AGTTTTCTCTGAGGTCCAAAAGGTACATCCAACAGAATTTTCTGTTACTTGGTCAT[G/C]TA	57	[G/C]	NODE_1_length_220_cov_11.950000	AGTTTTCTCTGAGGTCCAAAAGGTACATCCAACAGAATTTTCTGTTACTTGGTCATGTATTTGTTCATGTTCAGCCCAGTATCTGATCCAGTTTCATACCAGCCTCAAAGAATACCTGTGTCCCGGTGATCCGTCAGTTCAATGGCGTTGTTCATGTAATCAACATATGTTCCAGCTCAACAAAAACCTGGAAAATTGAGAATACTGTCCTTTACTCATTGCTAACAGTAAAATCAGATCTATGCATAGT
949	GACAGGGGCAAAAAAAA[T/A]AACTAAATAAAATAAAGGACAGAACACAAATGACAAGAGTG	18	[T/A]	NODE_1_length_204_cov_54.764706	GACAGGGGCAAAAAAAATAACTAAATAAAATAAAGGACAGAACACAAATGACAAGAGTGATGCCACAACCCTAGATAAAGAGAGAGACCTAAGACAACATAGAAAGGCAGCAAAACATAACACAGCAGGGTTGCAGCACAACATAGTAGCAGCACAAAACATGGTACAAACATTGGGCACAGACAACAGCACAAAGGGCAAGAAGGTAGAGACAACAATACATCACGCAAAGCA
950	AGG[C/T]ATTTTGTCTTTTGGTAGGCCATTGTAAATACTAATTTGTTCTTAACTAACTTGCC	4	[C/T]	NODE_1_length_229_cov_25.956331	AGGCATTTTGTCTTTTGGTAGGCCATTGTAAATACTAATTTGTTCTTAACTAACTTGCCTAGTTAAATAAAGGTTAAATAATCAAATAAAAAATAATGTCAAAGCCGCACTGAAGTCTAACAAGACAGCTCCCACAATCTCTTTGTCATCAATTTCTGTCAGCCAATCATCAGTAATTTGTGTAAGTGCTGTGCTTGTTGAATGTCCTTCCCTATAAGCATGTTGAACGTCTGTTGTCAATTTGTTTACTGTAAAATAA
951	CTGTTGTCAGTTGGCTGAAAGGCTGCAGGCTGTCG[T/A]CAGTTGAGCGGTGTTTCCTCCAA	36	[T/A]	NODE_1_length_213_cov_51.309860	GGCTGTTGTCAGTTGGCTGAAAGGCTGCAGGCTGTCGTCAGTTGAGCGGTGTTTCCTCCAACACATTGGTGCGGCTGGATTCCGGGGTGGATGGGTGATAAGAAAGTTGCAGCGATGAGAGAAGATTGCAATTGGATATCACTGAAAAACACAAAAAAAACAAATGTGTGCTACGTAAATGGCCTATATTACAGTATTACAGTACTGTATTGATCTATATTACAGTATTACAGTACTGTATTG
952	CTCGTTCTGTGCGTGATTTCCTGCAAGACAGGAATGTCAGTGTTCTG[C/T]CATGGCCAGCG	48	[C/T]	NODE_1_length_230_cov_65.817390	CTCGTTCTGTGCGTGATTTCCTGCAAGACAGGAATGTCAGTGTTCTGCCATGGCCAGCGAAGAGCCCGGATCTCAATCTCATTGAGCACGTCTGGGACCTGTTGGGTGAGGGCTAGGGACCCAGAAATGTCCGGGAACTTGCAGGTGCCTTGGTGGAAGAGTGGGGTAACATCTCACAGAAAGAATGCACTGCAGTACTTAATGCAGCTGGTGGCTACACCAGATACTGACTGTTATTTTGATTTTGATCCTCCCCCCTT	P03934	TC1A_CAEEL	TC1A	TC1A_CAEEL Transposable element Tc1 transposase OS=Caenorhabditis elegans GN=tc1a PE=3 SV=1
953	AATCGGA[G/T]AAATGTTTTCCAGACGGTGTGAGTTTGCCTCTCCTCTCACATGGGCACCGC	8	[G/T]	NODE_1_length_160_cov_33.068748	AATCGGAGAAATGTTTTCCAGACGGTGTGAGTTTGCCTCTCCTCTCACATGGGCACCGCTGGGCATGAGAATGAACAGAGAATGAAGGAAAAAAGAAACAAAGAAATGGACAGAGAAGGAAAAAGAAAACATCACAGACTTGCTCAATGCTTCATTGGCATACATGGTGGCTGTACATGGTGGCTGTACA
954	GCAGGAGGGCAGGGGCCTGGGGGCATGGAGCTGGGAGTACAGCACTCATGAATACAC[G/A]A	58	[G/A]	NODE_1_length_232_cov_46.086208	GCAGGAGGGCAGGGGCCTGGGGGCATGGAGCTGGGAGTACAGCACTCATGAATACACGATGAGACAGTGTGTGTGTGTATGTTTGTGTGTGTGTAGGCCTATGTGTATCTATCTGTATATATTCGTGTGTGTATATGATTCAGTATGTGTGTACGTGTGCGTGCGTGTGCTTGTACTTGCGGGAATATGTGTGTATATGAGTGTGTGTGAATGTGTACCTCTGTGCTTTTGCATGCATATGTGTGTGTGAGTGAGCTTGTAT	Q69566	U88_HHV6U	U88	U88_HHV6U Uncharacterized protein U88 OS=Human herpesvirus 6A (strain Uganda-1102) GN=U88 PE=4 SV=1
955	TGGTGTGGACACGGCCTCCGT[A/G]GGTGGAATCTTCGACATCTCCAACGCTGATCGTCTGG	22	[A/G]	NODE_1_length_225_cov_59.515556	TGGTGTGGACACGGCCTCCGTAGGTGGAATCTTCGACATCTCCAACGCTGATCGTCTGGGCTCCTCAGAGGTGCAGCAGGTGCAGATGGTGGTGGATGGCGTCAAGCTCATGGTGGAGATGGAGAAGAAGCTGGAGAAGGGAGAGGCCATCGACGGCATGATCCCCGCCCAGAAGTAAAGCGGCACTTGTGCTTTTTGTATTGTAAAAATGAGTAGCCTTGTCGTCACGCGGGCAGGAGACATCCTCCCTGGACT	P05123	KCRM_CANFA	KCRM	KCRM_CANFA Creatine kinase M-type OS=Canis familiaris GN=CKM PE=1 SV=3
956	AAGCAAGTGTAGAGAGGCTGGCACTGAAGTAATATTATCA[C/A]ATTTTTTGGTTCTAGTCA	41	[C/A]	NODE_1_length_205_cov_7.853659	AAGCAAGTGTAGAGAGGCTGGCACTGAAGTAATATTATCAAATTTTTTGGTTCTAGTCAAGATTCTAGCAGCCGTGTTTAGCACTAACTGAAGTATATTTAGTGCTTTATCCGGGTAGACCGAAAGTAATCTAGAAGTGACAAAAGCATGGATTAATTTTTCTGCATAATTTTTTAACAGAAAGTTTCTGATTTTTGCAATGTTACGTAGATGGAAAAACGCTGTCCTTGAAACA	Q7TSQ1	CL18A_MOUSE	CL18A	CL18A_MOUSE C-type lectin domain family 18 member A OS=Mus musculus GN=Clec18a PE=2 SV=1
957	GACCTCCACCTGAGGGAAGAGAAAAAAAACTCTGTTAGC[C/G]CCACCCCCAGAGTTCAGAT	40	[C/G]	NODE_1_length_221_cov_53.683258	TGCAGGGACCTCCACCTGAGGGAAGAGAAAAAAAACTCTGTTAGCCCCACCCCCAGAGTTCAGATATAAAAAACACACTTAAACTGTATGTTTTTCAACACAGTTAAATTAAACTATATCAGGGGAGTCAAAGAGGGCCAGGATGATACGTACAACTACTATTTTTCCATGGCAAAAATAAAAAATTAGACCATTCTCTTTGGTCCTTTGAAAACCTACTGTACGGTGCAGTCGGGAAGTATTCAGACCCC
958	TATCAGT[A/G]GTAGTCGCCCAAGACTGGTTCTGCTCAGAGCGCCCCCCGGAGGAGGTGAGG	8	[A/G]	NODE_1_length_232_cov_42.232758	CAGGTATCAGTAGTAGTCGCCCAAGACTGGTTCTGCTCAGAGCGCCCCCCGGAGGAGGTGAGGCACCATGTCTCCTCTTGCATGGCCCTGTCGGCCCCGGGGCCTCATGCCTTCCTGCTGTGTGTCCCTGTGGACCGGCCGGCTGACATGGAGCTGCGGGCCCTGGAGGCCCTGGAGAAGGTTTTTGGCCCCACTGCAGTCAGTGGACACACTCTGGTCCTCTTCACCCACACAGACCAGATGGTTCTGGGACAACAGCTGG	Q9UG22	GIMA2_HUMAN	GIMA2	GIMA2_HUMAN GTPase IMAP family member 2 OS=Homo sapiens GN=GIMAP2 PE=2 SV=2
959	TTGTGGACATCACCGCTAGCATAGAGGCAGACCAG[A/G]CGTCTTCCCACTTGGAGGTTGTG	36	[A/G]
960	GTGTGTGTGTGTGCCTGCCAACCAGTAAGTCAGTGCTGTGCTGGGCCTGTTTAG[C/T]ATTT	55	[C/T]	NODE_1_length_231_cov_34.173161	AGGGTGTGTGTGTGTGCCTGCCAACCAGTAAGTCAGTGCTGTGCTGGGCCTGTTTAGCATTTCCGCCTTAGCCTGCCATGTGTGTGCTGTGTCTGCCGACCGGGCGCAGGGAGATAGACATCTGAGTAGAGATGGGAGAAGTGAGTAGGCTGGGTGCTGCTATAGCCACATGGAGGCAGGTCTCATTAAATAGTGCAGCAGGGTGATTTATAGGTATGACTCAGCAGGTTTCACACACACACACACACACACACACACACA
961	TGGGACCTTTA[G/A]GGACACACAGACAAACACAAAAACACTCATTTATTTGCATGTTTATT	12	[G/A]	NODE_1_length_226_cov_36.345131	TCTTCATCATATCAGCTGTCTATCTTTCATTATATCAGCTGTCCATCCTTCATCATCCATCATATCAGCTGTCTGTCCTTCATCATATCAGCTGTCTGTCCTTAATCATATCAGCTGTCTGTTCTTCATCATATCAGCTGTCTGTCCATGTTTTTGTCTCCAAAATTATATATTTGAACCTATTTACATAAATAAACATGCAAATAAATGAGTGTTTTTGTGTTTGTCTGTGTGTCCCTAAAGGTCCCACCTGCAC
962	ATCGTCTGAGAC[T/C]AGCCACCTGGACAGCTGATGGAACTATGGGTTTGTACAACCAAAAG	13	[T/C]	NODE_1_length_222_cov_33.396397	TGCAGGATCGTCTGAGACTAGCCACCTGGACAGCTGATGGAACTATGGGTTTGTACAACCAAAAGAATTTCTGCAAAAACAGTCAGAAACTTTCTCAGGGAAGCTCATCTGCGCGCTCGTCGTCCTAACCACGGTCTTGACCTGACTGCAGTTTGGCATCGTATCTGACTTCAGTGGACAAATGCTCACCTTTAATGGCCACTGGCATACTGGAGATGTGTGCTTTTCACATATGAAATCCCGGTTTCAACT
963	AAGGGTACCACATGAGGG[A/G]GGAGGATATCTTCCCTGTAACGCACAAACACGTGGTCTGC	19	[A/G]	NODE_1_length_218_cov_28.128441	TGCAGGAAGGGTACCACATGAGGGAGGAGGATATCTTCCCTGTAACGCACAAACACGTGGTCTGCAACTGCGAGGACGTTCAGCTGTCCGTCCTGTAGACCTGTCTTAGGCGTCTCACAGTACGGACATTGCAATTTATTGCAATAGTCAGTAAAAAGGCCTCTTTATTGTCCTATGTTTTCATAACTGTGACCTTAATTTCCTACCGTCTGTAAGCTGTTAGTGTCTTAACGACCGTTCCACAGGTG
964	A[A/G]CTGAAGAGCTGCTGATGGATCTGTCATGGGATTGCATGATCAAAGAGAAAGAGAAAG	2	[A/G]	NODE_1_length_216_cov_59.236111	AGGAACTGAAGAGCTGCTGATGGATCTGTCATGGGATTGCATGATCAAAGAGAAAGAGAAAGAGAGAGGGAGAGAGAGAGGGCAAAATCTCATGCAATACCATATTTATTAGGGATTTAAGAGGCTTGTACTACATGGTGTAGCCACTGAAACAGTGCAGATTAAATCATAAACAGCATAATGGAGACCTTAAAATAACATGTTCCAACACATTAACAAATTTCCAATGAATGAGCTCCCAAGATA
965	GCCGACACAAAACACAGAAATACAAATATAATTCATACCTTACCTTTGAC[G/A]AGTTTCTT	51	[G/A]	NODE_1_length_249_cov_36.248997	GCAGGGCCGACACAAAACACAGAAATACAAATATAATTCATACCTTACCTTTGACGAGTTTCTTTTGTTGGCACTCCAATATGTCCCATAAACATCACAAATGGTCCTTTTGTTTGATTAATTCCGTCGATATATATCCAAAATGTCAATTTATTTGATGCGTTTGATCCAGAAAAACACTGGTTCCAACTTGCGCAATGTGACATCAAAATATCTCAAAAGAAAAACATTTCAAACTACTTTTGTAATACAACTTTAGGTATTTTTTTAAAGTAATCG
966	GTG[T/G]CTAGTCAATCTACAGCCTCGTTGAAGCTTATTGATGTACACAGTGAGCCTGGAGA	4	[T/G]	NODE_1_length_245_cov_52.134693	ATGCAGGGTGTCTAGTCAATCTACAGCCTCGTTGAAGCTTATTGATGTACACAGTGAGCCTGGAGAGCACACGTGTGTCACCCGGTGCTGTGTGATTAATAAAAACATTTCCTGTAACACAGTTCATTAGGAGCAGGTTAATGGGCCGGACTACTGGATATCTGGCCACTTCAGCATATTACTGCTGCTGCCCACTGCTCGGCTCTACTTCCACTTCATTAGATAGAAACATAATGTCTGTCTGTCTGGTTCAGTCGGTCCAGTTCAGTCTGTCT
967	TC[G/T]CTCATGCGTGTAGTACGTCTGGCATGTTTTTCTCATCCTATTTCACCGATAAAGTG	3	[G/T]	NODE_1_length_123_cov_44.495934	TGCAGGTCGCTCATGCGTGTAGTACGTCTGGCATGTTTTTCTCATCCTATTTCACCGATAAAGTGGTTTTTACCTCAGGCTGTTTTAGGCAAGGACTGCATCATAGAAGCTCTAAATGGTTGCCACACACACACACACACACACACACACACA
968	CGCCCTATATTCACCTCATCTGGTTTATAGGCTTTAAGAGT[C/A]TCTAACCCTATAGGGTT	42	[C/A]
969	AGGAGATCTCTGACCTTACTG[A/G]TCAACTTGGTGAGGGAGGGAAAAGCGCCCATGAATTG	22	[A/G]	NODE_1_length_210_cov_42.428570	AGGAGATCTCTGACCTTACTGATCAACTTGGTGAGGGAGGGAAAAGCGCCCATGAATTGGAGAAACTTCGGAAGCAGCTGGAGCAAGAGAAAGCAGAGCTCCAGTCAGCACTTGAGGAGGCAGAAGGTTCCCTGGAGCACGAAGAGGGCAAAATCCTTCGGGCACAGCTGGAGTTCAACCAGGTGAAGGCGGATATTGAGCGCAAGCTGGCCGAGAAAGATGAGGAAATGGAACAGGTCA	P02563	MYH6_RAT	MYH6	MYH6_RAT Myosin-6 OS=Rattus norvegicus GN=Myh6 PE=2 SV=2
970	CTGGGGGTCAGCGACTCGGTGCTCTCAGGACTCATCTGGGAGGTGGGGGTGT[A/G]GAACAC	53	[A/G]	NODE_1_length_204_cov_12.004902	CTGGGGGTCAGCGACTCGGTGCTCTCAGGACTCATCTGGGAGGTGGGGGTGTAGAACACGGTGCTCTGGGGGGTGGGGGAGACCACCTGGATGGACACGTCTGAGTTGGAGTACCCACCGCCGGGCTGAGGGGTCTGAGGGGTGGTGGAGTCCCCCCTGAGGTCATTGAGGGCCGAGCTCACTAGGGAAGAATAAAACAAAATAAACCAAACATACAGTTTATCCACAAACACA
971	GTATCATGACACAACGTT[C/T]TAAGAACGTCCTAAACACGTCCTTGGGGACGTCCAAGGAA	19	[C/T]
972	CAGGTATT[A/G]GTGATGTATAACAAGAGTACTCTGGGGAAGTGTACACTTACAGTGATCAA	9	[A/G]	NODE_1_length_197_cov_26.456852	TGCAGGCAGGTATTAGTGATGTATAACAAGAGTACTCTGGGGAAGTGTACACTTACAGTGATCAATCCACGTAATAAGAAAACCTACAGAGTTGAGTTCATCGTAGTCAACAATAACGTGCACATGCTCATTCTAGGCATTAAGGCTATCCATACAATAGAGTTGATTACAGTGCAGCATCACAACATCCTGGCCATCGAGAAAACAACAGGATCCTGGACTAAAGA
973	GAGCTGACAGAGGAAGAGAAGCAGCAGATCCTCAAATCAGAGGAGTTCCTCAGTT[T/G]CTT	56	[T/G]	NODE_1_length_168_cov_69.053574	GAGCTGACAGAGGAAGAGAAGCAGCAGATCCTCAAATCAGAGGAGTTCCTCAGTTTCTTTGACTGCAGCATCAGAGTGATGGAGAGAGCCCTGGCCCAGGACTCAGACATATTCTTTGACTACAGTGGACGAGACCTGGATGACAAGGAGGGGTGCGAAATTGGAATTTGTGTGTGTGTGTGTGTGTGTGTGTGTGTG	O88485	DC1I1_MOUSE	DC1I1	DC1I1_MOUSE Cytoplasmic dynein 1 intermediate chain 1 OS=Mus musculus GN=Dync1i1 PE=1 SV=1
974	TCTACTTCCCTAAAGAGGGCCGGTGTTTCCAGGAGCGGTTCATAGTGATCCG[G/C]GAACCC	53	[G/C]
975	TCCTGGTAAAACTCTGGGATGTTGGGCTGAAGGGCAA[A/C]CGATGTGGAACCACAGCAGAT	38	[A/C]	NODE_1_length_218_cov_40.972477	GCAGGTCCTGGTAAAACTCTGGGATGTTGGGCTGAAGGGCAAACGATGTGGAACCACAGCAGATTTTTATTTATTTATTTAACCTTTATTTAACTAGGCAAGTCAGTTAAGAACAAATTCTTATTTACAATGACGGACTACCAAAAGGGAAGAGGCCTCCTGCGGGGATAGGACAAAATGAGGAATCAAGTCCTCTGGCATTCAGGTGACCAGTCTGTGATTCTCATCCTCGACCATGATATGGTGGG
976	GTGGCCAGCTCATCAGACGAAAACCCTGAAAGAGAGAAAGATTGGTAAGTTTTCTTGG[A/T]	59	[A/T]	NODE_1_length_147_cov_12.489796	AGACCGTCCTCTCTCACTCCATTGTAACCTGTGTGCGTTTCAGGTCCTCTTTGAGTGGCTGGTCAGTAGGGTCTCAGGACGCGACCCTGCGTGATGTTGACTACATCAGCTTCCTGTTCTCCACCCTCACAGGTCAGGCTCCGCCCACACATTTCTTGTCTCACTGGTATCTGGTCA	Q803M3	TEX10_DANRE	TEX10	TEX10_DANRE Testis-expressed sequence 10 protein homolog OS=Danio rerio GN=tex10 PE=2 SV=2
977	GTACAGCAGCATTCAGCAGAGCAGGTGTCCTC[T/G]CTCAGGGCTGACCATCAGAGGGAGCT	33	[T/G]	NODE_1_length_226_cov_30.561947	GGGTACAGCAGCATTCAGCAGAGCAGGTGTCCTCTCTCAGGGCTGACCATCAGAGGGAGCTGGAGCGCCTGCTTACCGGCCACGCCCTCACCCACTCCTCCTCTAACGTGTCCGAACTGACCAATCAGGTGACCATGCAGGAGGTAAAGGCTCACAATGGACAAATCACATGTGAACTGAAAGTTATTGGTGGTGGTGTTCCAGGTATAACGTATTAACAGGATAAACAGGTTTGTGTGTTTTTATGAACCTTCAG	Q5TB80	QN1_HUMAN	QN1	QN1_HUMAN Protein QN1 homolog OS=Homo sapiens GN=KIAA1009 PE=1 SV=2
978	GGTGGATAAT[A/T]CCTTAATCCCCCGACAATCCACTAGCATTTAGTGTGTAGGATTACAGG	11	[A/T]	NODE_1_length_239_cov_32.765690	AGACGTGCAGGGGTGGATAATACCTTAATCCCCCGACAATCCACTAGCATTTAGTGTGTAGGATTACAGGCGGGAATGCAGAATATTGGTGATGACCTTGGTAAACACTGACAGGATACACTTTTTTATTAATATTGCTGAAGTCAGTCGAGATTTTATTATTTAAATTACCCCAGCCATTATCACCTTGGCTGCTGTAGGTTAATTCACCTCCGTCAATCTACAAACGCATAGCCTATTAGCTACACATTTGTAATGTTATACCCCTG
979	GTTTCCTCTAGTTACCACAGCCACAAATAAAAATAGTCCGTAT[T/C]GTAAAAATGTATGAA	44	[T/C]	NODE_1_length_174_cov_15.678161	GTTTCCTCTAGTTACCACAGCCACAAATAAAAATAGTCCGTATTGTAAAAATGTATGAAAACAAAAAAAAATTGGTCTTGCTTTAAGGTTAGGGTTAGGCATAAGGTTAGCAGTGTGGTTAAGGTTAAGGTTTAAAATCAGAGTATAAGAAGATAAATTGTGCAAATGGGCGGGGTTTATGACTTTGTGGCTGTGGTAACTAGT
980	AGTTGCATATTTACTTCTGTAGAAACCTTTCAT[C/T]TTGTCATTCAGCTCCCCAACAAAGT	34	[C/T]	NODE_1_length_230_cov_86.834785	GAGTTGCATATTTACTTCTGTAGAAACCTTTCATCTTGTCATTCAGCTCCCCAACAAAGTCAATCTTCAAAGTGCCAGATCCTGGGAAACAGGTGCAAAAACCAACGTGTGTTTATTCAGCCTTTACTACAACAAGAGGTTTGTTTTTATGTCAACTACAAACAAAAAGACATGGCATGGTGTCAAACACCAGGAAGAATAGTGAATGGCAGAGAGTGGAGGGTTTAGCATAAACCTAAAAAACCCTGGAGACCATTCTG	A6NEC2	PSAL_HUMAN	PSAL	PSAL_HUMAN Puromycin-sensitive aminopeptidase-like protein OS=Homo sapiens GN=NPEPPSL1 PE=2 SV=3
981	CAAAACCCCCACAAAGCCATCCACATCAATATTCATTTGGGCT[C/T]CACTTGTTTCAATCA	44	[C/T]	NODE_1_length_232_cov_67.129311	TGTGGGACGGGGGAATCTCCTCATTACCCAGTTCAGGTGAATATGACAAATAGATATATACATGGCCAAAACAGACCAGAGTAAAACCAGTCAAAACAATGGTGCATAACTTCTTGAGATGTAGAAAACTACAATTTAGTAATATTTACAATTGTCTGTAGTATATCTGCCTTGTGTTCAATGTCCAATTCCAAAATGTAAATTGATTGAAACAAGTGGAGCCCAAATGAATATTGATGTGGATGGCTTTGTGGGGGTTTTG
982	GACTGGAAGACTAGTCAGGATCGAGGGAAAGATGAACAGAGTAAAGTA[C/G]AGAGAGATCC	49	[C/G]	NODE_1_length_234_cov_25.782051	ATGTGTGCTTTGGGGACCTTTAACAGATTGTGACTGGTTGAACGGGTGTTTGTATGTGGAGGATGAGGGCTGCAGTAGATATCTCAGATAGGGGGGCCTAAGAAGGTTTTGTATTTAGGGTCGTTGTCCTGTTGGAAGGTGAATCTTCACCCCAGTCTGAGGTCCTGAGCGCTCTGGAGCAGGTTTACATCGCTCTGGATAAGAGCGTCTGCTAAATGACTTAAATGTAAATGTAAGGATCTCTCTGTACTTTACTCTGTTCAT
983	GAAAAGCAAGTCAGCTCCTCCTCACATTTACATGGCCACTGCAGTAAAT[T/G]ATGTAAAAA	50	[T/G]	NODE_1_length_152_cov_12.085526	GAAAAGCAAGTCAGCTCCTCCTCACATTTACATGGCCACTGCAGTAAATTATGTAAAAACAGGGACAAGCCTCTACTGCTTGCCTATCAAAACCCAAGTCACAAATACCTTATTGTATTTCAGAAAACAGCTTCAAATAACCTCCACTTAAAGTCAACTCAAGAGTTTAAACACATAATGAA
984	GGGTCTTGCTAGGTAGTCTGGTGTTATTAATATTGGATGGAGCATGATGGC[A/G]GTAACCT	52	[A/G]	NODE_1_length_233_cov_52.429184	GATGCAGGGGGTCTTGCTAGGTAGTCTGGTGTTATTAATATTGGATGGAGCATGATGGCAGTAACCTTTAAGACATCCCACAGCTATAATACTCGTTGGTGACCTTTCTACAGACACCTGGACACACTCACCGCTTCACTGGCTCATCTTACCTCCTGCTCAACAAAGTAGTAGCCTATAGAAACAGATTCGTAAGAAGGAAATACATATGCAGTTGTTCCCTCCATCGATCAAACTTTCTTTCACAAGCATGATATTTCTCA
985	ATCATCTGAGACTAGTCACCTGGACAGTTGATGGAACTGAGG[A/T]GTATGTATGTCTAATA	43	[A/T]	NODE_1_length_240_cov_54.345833	AGCTATGCAGGATCATCTGAGACTAGTCACCTGGACAGTTGATGGAACTGAGGAGTATGTATGTCTAATAAAGCCCTTTGGTGGGGAAAAACATTCTGATTGGCTGCGCCCCTGCCCAGTTGTGAAATCCATTGATTAGGGCCTAATGAATTTATTTCAATTGACAGATTTCCTTATATCAAATCAAATCAAATGTATTTATATAGCCCTTCGTACATCAGCTGATATCTCAAAGTGCTGTACAGAAACCCAGCCTAAAACCCCAAACAG
986	AGAGCGAT[G/A]AAGAGGAAGAAGGAGTTGGCAGCCCTTCTGAACTGAGAGTAGAGGAACCG	9	[G/A]	NODE_1_length_225_cov_57.937778	GTGCAGGAGAGCGATAAAGAGGAAGAAGGAGTTGGCAGCCCTTCTGAACTGAGAGTAGAGGAACCGAGGCAGGAACGTCAGGACATTATACTTTGCAGTGCTGCAGGGCAGAGAGATGGAAAGGGAGAGATTGAGAAAGAGAGATAAAATACAGAAAGAAATACAGAAAAAATATCAGTTCAGTTACATTAATCAGTTGCTTTTCGCTAATAGACATCTTATACCAGTATACAAAATGTATACAGTGCATTCGGA	P70704	AT8A1_MOUSE	AT8A1	AT8A1_MOUSE Probable phospholipid-transporting ATPase IA OS=Mus musculus GN=Atp8a1 PE=1 SV=1
987	CTGCTGATGAGTTATTATTATTTCTAAGTGCTCTGAGCAGAGATTATTTTT[C/G]CCTAACT	52	[C/G]	NODE_1_length_220_cov_46.799999	GCTGCTGATGAGTTATTATTATTTCTAAGTGCTCTGAGCAGAGATTATTTTTCCCTAACTGATTGATTGTGGTAAGGAGCCACACACGCAAAGCTATTCATTTCTTTTGTCCCCCAACTTGCATCTGGCTGGTGTAGTGTGTGTAGAACATACTTTTTTACAATGTATTGAAATAATGTAATGTAATTTATATTGTGCTGGTTCCTCAGGGCATTGTGTAGTTTCACACACTACAAAGGGTAAAGAGTGC
988	ACG[C/T]GGCTGGGGTTGGCTCCCATGCGGTCCAGCTTGTTGATGAAGGTGAGGAGGGGCCA	4	[C/T]	NODE_1_length_224_cov_32.486607	TGCAGGACGCGGCTGGGGTTGGCTCCCATGCGGTCCAGCTTGTTGATGAAGGTGAGGAGGGGCCATCTGTCTGTTAACGGTCAGGGTCTGCCACTGGACCCCTCCAACCGCACATAGGACCAGGATCGCCCAGTCCAAAACACGCAGGGCTCGCTCCACCTCAATGGTGAAGTCCACGTGGCCTGGACAGGACAGAGCAGTAAACTGGGGTTAAAGTTAAAAGCAAAAATACATCCTAACAGCTGTTGGGTACA	Q96RP9	EFGM_HUMAN	EFGM	EFGM_HUMAN Elongation factor G, mitochondrial OS=Homo sapiens GN=GFM1 PE=1 SV=2
989	TGGAGACACAGTCCCTGAGGGAGAAGCTCAGCCTCAGT[A/G]ACCCACAGGATGCTTCTACC	39	[A/G]	NODE_1_length_232_cov_61.750000	AGACGTGCAGGTGGAGACACAGTCCCTGAGGGAGAAGCTCAGCCTCAGTAACCCACAGGATGCTTCTACCACCATCACTGGCAAGAAGCTGCTGCTGCTGCAGAGCCAGATGGAGCAGCTACAGGAGGAGAACTACAGGTCAGAGTCATATCCTCAACACAGACTTCCAAACTAAATGCATTCTACTCTGTGTCTACTCTTTTGATACAAATAATTTATAATTTTCTGTTTGCCCCCTGTTTGTGACACAGACTAGAGAACA
990	CC[A/G]TTCAGCTTGTTATCAGCCAAGTACAGCTCCCGTAGGTTCATGTTCATCTTCAGAGC	3	[A/G]	NODE_1_length_227_cov_59.603523	CGGTGCAGGCCATTCAGCTTGTTATCAGCCAAGTACAGCTCCCGTAGGTTCATGTTCATCTTCAGAGCTGTGGCTGAAGAGAGGGAGGGAGGGAGACACAAATGAGTGAAGGATGAGGAAATGGAGGCAAAAAAACTTCTCAGTTAACAGTGATGATTTCCTGTCTCCCCTCTTTCCGTCCTGTTACCCAGCAGCATGAGTGGTCGTCCAGAGAGCCCAGCGTTCTCCAGGTGCAGCACAGCAAGACTGCCGCTGAT	O75864	LRC68_HUMAN	LRC68	LRC68_HUMAN Leucine-rich repeat-containing protein 68 OS=Homo sapiens GN=LRRC68 PE=1 SV=2
991	ATAATATCCCAGGATTGATTTG[G/C]GATGAGGTTATATTGGATTATAATCCGCCCATCTGA	23	[G/C]	NODE_1_length_128_cov_10.312500	ATAATATCCCAGGATTGATTTGGGATGAGGTTATATTGGATTATAATCCGCCCATCTGAAGTCAGTGCTCTGATTGCTTTGTGCAGCGTTTGACAAGATTAAATTATCTTTTTTTCTGTGTTTAACATTTGGATTTTGGATTTGATGGTTCCTCAGAT
992	AACCCATGGTTGCT[G/C]GGGTGGAAGTCGTGGCTTTCCAATATTGCGTACAGCTCCTTGAA	15	[G/C]	NODE_1_length_169_cov_68.562134	TCTACAGGCGGGCAATGTGGATCGCCTGTGGAGATTCCTATCAACCATCCCTCCTTCGGCGGAGCTGCTACGTGGCAACGAGACGCTGCTCAAGGCCCAGGCACTGGTCGCTTTCCACCGGGAAGAATTCAAGGAGCTGTACGCAATATTGGAAAGCCACGACTTCCACCCCAGCAACCATGGGTTCCTGCACGTCTTA	Q61321	SIX4_MOUSE	SIX4	SIX4_MOUSE Homeobox protein SIX4 OS=Mus musculus GN=Six4 PE=2 SV=1
993	TTTACTTTGTGTTATTCCTG[A/G]ACACTGATTTATTCTGACGCCATCAGACACAGCACGCC	21	[A/G]	NODE_1_length_210_cov_30.247620	TTTACTTTGTGTTATTCCTGAACACTGATTTATTCTGACGCCATCAGACACAGCACGCCTGTCTCTACCAGGAATGAACCTGGAGATTTAGATTGTCCAATAACCCTCATTAAATCACATCATGTCTCACCTATGGCACTTTTCCTTGCCTCTATAATCATGATGTACATCTCAGACTAAAAGGTGCAAAGATGCAAGGACCCTACAGGCTTCAGAAGCGTCTTCCTGACCACCAGCTTT
994	GACTGGGGAGGTTGTCAGGATCAAAAT[G/T]AAATATGAAAGGAGCAAAGCCCAGGTAAAAA	28	[G/T]	NODE_1_length_214_cov_46.018692	TGCAGGGACTGGGGAGGTTGTCAGGATCAAAATGAAATATGAAAGGAGCAAAGCCCAGGTAAAAAGTTAGAGGAACATCTGTATCAATCAATTCTGGATACCTAGCCCTGAGATAGAGTTTTATTCTTCAGTGAGACAATTACACAAATTGTAATACCAAAAGACTCGCCAGAATGGCTTTCCAAGAGGTGTTGAGTGTTCCAGAGGGGTCCAGTCTCAGTCCTGACTTTAAATCTGCTTACAA
995	TAACGTGCCTGTCACTATCACATTGTCCATTGCAGTAGTCC[G/A]AAATGGCGTTGGAAGAA	42	[G/A]	NODE_2_length_123_cov_8.081301	ATATCCCGCTAACTGAATATCAATGTCGTCATTCAGCCACGATTCCGTGAAACATGGGATATTACGCTGTCCTGATATATAGCTTTTTTTGCCATAAGATACGGTTGCAGAAACATTACGTACAAAATAAGTTACAAATAACGCAAAAAAAAA
996	AAGTAAGCACAGCAAAA[A/T]CCTAATAGACAGAGGAGAGAGGGGCCGTCACACCCCCACCC	18	[A/T]	NODE_1_length_229_cov_31.353712	TATTCTGCGTCATCCTTAAGAAGTTAATTTGCATCCAGGCGCCATGGTTGCTGAAGGTGGAGGTGTGGGTTGAGTTAAGTGGTGGACCTGGGTGGTTGGATGTCCAGGGAGTGCAAGTACATTTGTATTGTTTATTGCTTGTGTTTATTAAAACATTTTGGTTTTTTTTTGACATGGGAGGTTCCAGTTTGTATGGGTGGGGGTGTGACGGCCCCTCTCTCCTCTGTCTATTAGGTTTTTGCTGTGCTTACTTCCTGCA
997	CTATATAAGGGCTTTTTGACCAAGAAGGAGAGTGATGGAAC[C/G]CTGCATCAGAGGACCTG	42	[C/G]	NODE_1_length_216_cov_22.060184	CTATATAAGGGCTTTTTGACCAAGAAGGAGAGTGATGGAACCCTGCATCAGAGGACCTGGCCTCCACAGTCCCCCGACCTCAACCCAATTGAGATGGTTCGGGATGAGTTGGACCACAAAGTGAGGAAAACAGCCAACAAATGCTCAGCATATATGGGAACTCCTTCAAGAATGTTGGATTCCAGGTGAAGCATTCCAGGTGAAGCTGGTTGAGAGAATGCCAAGAGTGTGCAAAGCTGTCATAAA	P35072	TCB1_CAEBR	TCB1	TCB1_CAEBR Transposable element Tcb1 transposase OS=Caenorhabditis briggsae PE=3 SV=1
998	GCCAGTACATGTCCAGGCCCGTCTGAAGTT[T/C]GCTAGAGAGCATTTGGATGATCCAGAAG	31	[T/C]	NODE_1_length_210_cov_17.804762	GCCAGTACATGTCCAGGCCCGTCTGAAGTTTGCTAGAGAGCATTTGGATGATCCAGAAGAAGATTGGGAGAATGTCATATGGTCAGATGAAACCAAAATATAACTTTTGGTAAAAATTCAACTCGTCGTGTTTGGAGGACAAAGAATGCTGAGTTGCATCCAAAGTACACCATACCTACTGTGAAGCATGGGGGTGGAAACATCATGCTTTGGGGCTGTTTTTCTGCAAAGGGACCAGGA	P35072	TCB1_CAEBR	TCB1	TCB1_CAEBR Transposable element Tcb1 transposase OS=Caenorhabditis briggsae PE=3 SV=1
999	GGAATTCTGGGAGTTTTTTTTTATT[C/A]TTTCGTTCCTCGAGGATGAAGCAACACAGTGGA	26	[C/A]	NODE_1_length_189_cov_61.793652	GGGGAATTCTGGGAGTTTTTTTTTATTCTTTCGTTCCTCGAGGATGAAGCAACACAGTGGAACCCTCCCTTAACAATGGTGAGTGATGAAGAGTGATGATGACGGTAATGAATATACAAGCATATTGTGCAGCATAGTTGGATTCAGATAAAGTGTAAACAGAATGTCCAGCTGAAAGTGAATAGTCTCCAGAGAACACCTCCCCCTCTGTCAGAGAAC
1000	TGTCATCTCATTCCTTCAGTTGTGGGATTAGTATGCGGCAGGCAATAAAAAGC[T/C]GGGCC	54	[T/C]	NODE_1_length_240_cov_77.945831	GCAGGTGTCATCTCATTCCTTCAGTTGTGGGATTAGTATGCGGCAGGCAATAAAAAGCTGGGCCATTATATTGTGCAGCGCACATACATAATCTCAACACACCAGGATCATTACCTTTTCAAAGGAGGATATCAGCTCATGCTTCAGAGAGAGAAAGAAAGAGAGAACAAGATAAATGGAGAGAGACACCAATAGAGAGAGAGAGAGAGAAAGAGCGAGAGAGAAAGACAGACCGATAGAGAGAGAGAGACCAAGAAAGACAGACAGAGA
1001	GCTCACTGTATAACT[G/A]CCTAACATACTTTTTCACACCTTTTTGATTGCTTGATTCCATG	16	[G/A]	NODE_1_length_222_cov_51.932434	GCTCACTGTATAACTGCCTAACATACTTTTTCACACCTTTTTGATTGCTTGATTCCATGAACATATGACAGAAAATGACATCGCACTGCTTCCAGGAACAGACAGGAAATAGTTATGTTTCACATGACTCTAACGAGTAATGTATCGCTGAAAGGAGTGTTTGATTCCAGGAACATATCGTAGGACATGACTTCACACTATTTCTGAGAACATAGGGGAAACCCTCGGGGCAAAAATCTGACATGACATCAA
1002	CTGATCCTCCATGGTGGGAGCAGTGTTGATAAGGGCACACACTACAT[A/G]GATATTGTGTC	48	[A/G]	NODE_1_length_239_cov_58.075314	TGCAGGCTGATCCTCCATGGTGGGAGCAGTGTTGATAAGGGCACACACTACATAGATATTGTGTCAGAGATTAAGGAGGGATTCGTTTTGAGGTAAGTTTCAATAAGTCCATTAGTTGTCACGGTTATTATGGACCTGTGTGTCCACCATGATCTTATATTTTGCACTTATGTCAGTGTCCTCTCCTAGGTAGGAATGATGACTGGTAAATGGTCTTGTCTGCACTTTGCTATAGAGGATGCCATCTGAAGATTGTCCAGAATGCCATT
1003	CAGTCACTAAGTCCGAGGTGCGAAAGGAGCTCCTTAAACTTGACCCCTCTTTA[A/C]GTTCG	54	[A/C]	NODE_1_length_221_cov_15.705882	GCTATGCAGGCAGTCACTAAGTCCGAGGTGCGAAAGGAGCTCCTTAAACTTGACCCCTCTTTAAGTTCGCTGCCCCTATCATTGCCAAGCCTATCTCTGACCTTTTTAACCTGTCTCTCCTTTCTGGGGAGGTTCCCATTGCTTGAAAGTCAGCCACGGTTCTGTTATTTAAAGGGGGAGATCAAGCTGATCCTAACTGTTATAGGCCTATTTCTATTTTGCCCCGTTAATCGAAAGTGTTGGAAAACTTG
1004	CTTTGCCTCCTCAGAGGGCTGAGAGCTACTCATGTCAAATAGTGATGTCGGCTTGC[C/A]CA	57	[C/A]	NODE_1_length_226_cov_62.752213	CTTTGCCTCCTCAGAGGGCTGAGAGCTACTCATGTCAAATAGTGATGTCGGCTTGCCCACCGTCCTCTCTTCTTCCTCATTGTCATCATTGTCATCATCTTCGTTGATCTCCTCATCTGCCTTCTCCACTGCCTCCTCCTGGTCCTGAGAGGGAGAGACCAGGACCCCTGAGGTGAACTCATCCATGGGCTGAGACATCATGCTGAACGCAGGAGGGGCTGAAGAGGAGGGCATGAGGAGGTCCTGCTGCTCATCT
1005	TGTACCACTGAAGCTGTCCTGTTCAGTCCCTGTTTGGGTGTTGGAGGGCCA[G/T]TAGGAAG	52	[G/T]	NODE_1_length_197_cov_76.598984	AGCTATGCAGGTGTACCACTGAAGCTGTCCTGTTCAGTCCCTGTTTGGGTGTTGGAGGGCCAGTAGGAAGTACTCTGGTCCCCTGGTCAAAACAAATGAATATCCCAATTCCCCAGAGCAGTGATTGGGGACATTGCCCCGTACAGGGTGTTGTCTTTCGGATGGGGTGTTAACCCCGGTGTCCTGGCTAGATTCCCAATATGTCTCTAATTCCATTGGTTGATTTT
1006	CTTGAGCTGAATACCTGCATGCTAGA[G/T]CTGAATACCTGCATGCTAGAGCTGAATACCTG	27	[G/T]
1007	AGGAGGACCTGAACTGTGTGAGGGACCGCTGGT[C/T]TGAGGCCCTCATCAAACGACGAGAG	34	[C/T]
1008	TCTGT[A/G]GTCTCTCCATCCAGCTTCCTCTTGGCCTTCTCCAGCTCCTGACGAGTCTTCTC	6	[A/G]	NODE_1_length_225_cov_63.017776	TCTGTAGTCTCTCCATCCAGCTTCCTCTTGGCCTTCTCCAGCTCCTGACGAGTCTTCTCCTCCTTCTTCAAACGCTCTGAAGGGAGAAGGGAAGGAGACGGATGATGTTAAAGTGTCTGGACTCACTACCTATAACTAGTGAGACCTTGTAGGTAAGAGGACACCTACCTTCCAGGTCCACCATCATCACCTCCTGCTTGTTCTTTGTCTTGCCCAGGTTCTTGGCCTTCTCCTCCTCCTCAGTCAGCTGGGACA	P35580	MYH10_HUMAN	MYH10	MYH10_HUMAN Myosin-10 OS=Homo sapiens GN=MYH10 PE=1 SV=3
1009	CCAATTCCACATAGGCACAAAGCTATAAATGACACACTTTACAC[C/G]TGGAGAACATTTAT	45	[C/G]	NODE_1_length_224_cov_55.254463	AACGTTTGCAGGCCAATTCCACATAGGCACAAAGCTATAAATGACACACTTTACACCTGGAGAACATTTATCTACCACATCCTTTTTTTGTGGCGACAGGGAGAAGGTCTTTGATGTTACTGAGTTTTTTTTCCCATTGACGCTGAATCAATTGGTAATTTGATTGTAGGTCATTGGCCTAAACGGAGTGTAATTCGCCACAGAAAGTGATAATCTCAGTGTCGCCTCATCAAATTGTCCCTCGCTGTCTGTCG
1010	AAGGGTACCACATGAGTGAGGAGAATGTCTT[A/C]CCTGTAACTCACAGTGTTGAGATTGCC	32	[A/C]	NODE_1_length_214_cov_22.658878	GAAGGGTACCACATGAGTGAGGAGAATGTCTTACCTGTAACTCACAGTGTTGAGATTGCCTGCAATGACAACAAGCTCAGTCCGATGATGTTGTGACACACCACCCCAGATCATGACGGACCCTCCACCTCCAAATGCGAATCCAACCATCACCCCTGGTGAGACAAAACCGCGACTCGTCAGAGAAGAGCACTTTTTGCCAGTCCTGTCTGGTCAAGCGACGGTGGGTTTGTGCCCATAGGCG
1011	GCTACAACACACCAGGCAGGAGAGCCGCCTTC[G/A]CAGGCAGATGGAACTCATGACCATGA	33	[G/A]	NODE_1_length_229_cov_22.650656	GCTACAACACACCAGGCAGGAGAGCCGCCTTCGCAGGCAGATGGAACTCATGACCATGATGGAGAGAAACACCATAACCCCTCACCCCCCTGACCCCAAACCTGACCTCAGGCCTGCTGACCCCTCGCCACCACAAGCCAACTACCCTGCTAGCACTGCACAGGGCAGGATAAAGAATGGCATCACAGGTGTGACACACGCCATGGCTGTTCACACTGGAAGGTGAGTAGAAGTAAAGGCAGTAGTGTTCCATCTGTAG
1012	AATTCTCTCTCTCCCACACAATGAAAGGGAAGTTAAAAATTAATTTG[T/G]TACAACAGAGA	48	[T/G]	NODE_1_length_211_cov_33.620853	TGATCACTGGGAGATATACACATTCAGAGATACAGTTATGTTCTACTGGCCTTAGTTACATCACAAATTAGTAATGAATTCGACATGATTGATCTTTACGTACCCACGGACCCTTCCAACTGTTTGGATTACAGAAATATTGTTTCATTATCCAACCTTGGATGTCACAGTACTACAAAATCTCTCTGTTGTAACAAATTAATTTTTAACTTCCCTTTCATTGTGTGGGAGAGAGAGAATT
1013	TTATAGCTTGTGTCCCAAATGGCATC[T/C]TATTCAAAGTACACTACTTCTGAACAAATGGG	27	[T/C]	NODE_1_length_200_cov_16.070000	TTATAGCTTGTGTCCCAAATGGCATCTTATTCAAAGTACACTACTTCTGAACAAATGGGGAATAGGGTACCATTTGGGATGCGGCCAATAGTCTGACTCTGGGTGATTACATCATTGATTGCGGTAATAGATTCGCTGAGCTCTTTGTGTGGCTCACCACATGTTAGGCAAGCGGTGCTCCTACTCCAACGATGAGTTGCAAGGTACACAGGAGGAAGTGCAGCAGACTG
1014	AGAATTCAATAGAGGTAAATATGGACTGT[G/A]CTGAGCATTATCCACTATGTTAATTTCTT	30	[G/A]
1015	CAAAGTAGTGTTAGTGCAGTGAACTGTGT[C/G]GACTGAATGCGGACTACTGGACTATTGGA	30	[C/G]	NODE_1_length_209_cov_40.033493	GCAGGCAAAGTAGTGTTAGTGCAGTGAACTGTGTCGACTGAATGCGGACTACTGGACTATTGGACTGCCATTGAGAGAAGAGGGGCTCCACTGTGCAGGACTGCTACTCTGTTCCTGACTGAGTTCAGCTCCCTGCCTCCTCTCCTCTGTCTCTGACCAGACACATTGAGGCTCTGTACACCATCATTACAATACATGAAACCCAGTATGTTCTCTTTATATTAAGATTTCATTGTATT
1016	TGACAAGCATACCCA[T/C]AACATGATGTGCCACTGCAATAGTTGTTTTACATTTAAATTTA	16	[T/C]	NODE_1_length_234_cov_45.572651	AGACGTGCAGGTGACAAGCATACCCATAACATGATGTGCCACTGCAATAGTTGTTTTACATTTAAATTTAAAACAGCAAAATGTAAAGATTGTGCAAGGGGTGTGTAGACTTTCACTAGGCACTGTAAGCTTCAGTGGATCATTTCCAGGCCACAAACACTCCTTGAGGCCATGTTGTATGCTAGCTACGTTTCTAACTACTGTTTTATAACAAACTGAGGCAACACTTGATGCAAAAATTCAAGGTGAGACAGTGAACTATCT
1017	GTTGTACATAAAAGCC[A/C]ATGGCATTATAATACCTATCATTTACACAAGTAAAAATCACA	17	[A/C]	NODE_1_length_222_cov_21.828829	GTTGTACATAAAAGCCAATGGCATTATAATACCTATCATTTACACAAGTAAAAATCACATTTTTTTCCCCTGTTGCGTTCTAAAACGCAGACCCCTACCCTGTAGACTTTGATATTTGATCAAATCACAAACATCATGGTCACTGAGTGTAACGGCTGTTGGTGGAAGAAGGTGAGGACCAAGGTGCAGCGTGGTACATGTTCATGTTAATTTATTGACACTGAACACTAAATACAAAAATATCAAAGCGGC
1018	GTTTTGTTCCAGCCCTACACTAACACACTCTGGAGATCCCTA[G/A]GACGGTGGGTCCTGAC	43	[G/A]	NODE_1_length_237_cov_44.383965	GTTTTGTTCCAGCCCTACACTAACACACTCTGGAGATCCCTAGGACGGTGGGTCCTGACTCTCAACACGAACACCTTATTCAACTAATCAAGTTCCAGACAGAAGACCATGAATAGTTGATTACTTGAAACTGGTGTGTTTAGTGCAGGGTTAGAACAAAAGCCTTCACTCTCTCGGACTGGAGTTGGAAAACCCAATGCTCTACACTACACTGGGTAATATTCTCTACTCTTCTGTGTTGTAAGTGGGCATTTTGTAAAAAATTAA
1019	GCCTCCTCCACCGCAGGGTAGTCCG[A/C]GTGCTTCTTGGGCGTCCGCTTCAGCAGCTCCTA	26	[A/C]	NODE_3_length_130_cov_39.815384	ACCCCACGTCCAACTTCTCTCTTTTCCAACTTCTACATTCAACTTCCACATAATGAGCATGGTGCTTAACAGCCCCGGTGCGCTGGATGACATCTGAAACAAATACTGTTTATGTACTGTAGTACTACTGAAGACATTTTGACTCTTTGCCATCATCCCC
1020	CACCCGGCC[T/G]GCCACAAGGAGTCGCTAGAGCGCGATGAGCCATGTAAGGCCCCCCCCCC	10	[T/G]	NODE_1_length_131_cov_5.320611	CAGATACCTTAAAAAAAGGTAGGGGGCCGCCCGAATGGCACACTGAGTGAGGCGTCACTACAGACCTGGGTTCGATCCCAGGTTGTCACACAACTGGCTATGATGCCGCAATATTGGCCCAGCATCGTCTGGGTTAGGGGAGGGTTTGGCCCGGGGGGGGG
1021	TCTCCATGGCAACTGAGGGGCTGAGCAGCTTTCGTCAGTGATGGAGCAGAGCCAGAG[G/C]C	58	[G/C]	NODE_1_length_174_cov_5.419540	AGACATACACACATCAACATAAAACAGGTCAAATGCATAGGTAACAACACAGGGGACATGAAACTCAGACAGAGTTGTAAACAAAAATAGACAGAGAGATAGAGAGAGGAGGGGGGGTATCAGCGATAGAGAAAGAGTAAGAAAGATGAGAGTGGTGTCTGGGGTGGGATGATGAAAGCCTCTGGCTCTGCTCCATCACTGACG
1022	CTAACTAACAGGAGAGAGAGTTGAACAGGGCTGGTGGGTACGGCACA[C/A]GACATAGTGTC	48	[C/A]
1023	ACCGAATCACTGCTTTGATGTTTGCAGAGAACTACAGG[A/G]TGTTGTCCAGGGTCACACCA	39	[A/G]	NODE_1_length_237_cov_49.970463	TGCAGGACCGAATCACTGCTTTGATGTTTGCAGAGAACTACAGGATGTTGTCCAGGGTCACACCAAGGGTCTTTGCACTCTGGGAGGAGGACACCGTGGAGTTGTCAACCCCAATGGAGAGGTCATGGAGAGGTTGTCAGAGGTTGATCTTGAGGTGGTGGGCTGACATCCAAGCCGAGATATCTGCCAGGCACGCAGAGATGTGTGTCGCTACCTGGGTGTCAGAAGGGGAAAGGAGAAAAGTAGTTGAGTGTCATCCGCATAGCA
1024	GAAAGGACTGGAGTGGATTGGGCAAATATATACTGGAAA[C/A]ACAATCTACAAGGATTCAC	40	[C/A]	NODE_1_length_240_cov_59.325001	TGCAGGGAAAGGACTGGAGTGGATTGGGCAAATATATACTGGAAACACAATCTACAAGGATTCACTGAAAAACAAGTTCAGCCTCACTTTAGACTCCTCTAACAAGATAGTGACTTTAACAGGACAGAACCTGCAGACTGAAGACACAGCTGTGTATTATTGTGCCCGAGACTCACAGTGATACAAACCAGGGACAGACATGCACAAAAACTCACTCATTCCTTAAACAGTTGGAGTTACATGTATCAATCAGGAGGTGTGATATTTAAA	P19181	HV05_CARAU	HV05	HV05_CARAU Ig heavy chain V region 5A OS=Carassius auratus PE=4 SV=1
1025	CACCC[T/G]GCCCCGCCACAAGGAGTCGCTAAAGCGCGATGAGCCAAGTAAAGCCCCACAGG	6	[T/G]	NODE_1_length_179_cov_17.122906	CACCCTGCCCCGCCACAAGGAGTCGCTAAAGCGCGATGAGCCAAGTAAAGCCCCACAGGCCAAACCCTCCCCTAACCAGGACGACGCTGGGCCAATTATGCGCCGTCCTATGGGACTCCCGGAATGAACCCGGGTCTGTAGTAACCGCCTCTAGCAGTGCGATGCAGTGCCTTAGACCACTGCCTCACTCGGGAGGCCCCGACAATGCC
1026	GAAGAAGGAGCGTAAGTCGGACTGTGGGGA[G/A]TGGCAGTGGAGTGTGTGCGTGGCCAACG	31	[G/A]	NODE_1_length_163_cov_82.012268	ACACTCACACACCTCCAAACTGCTTCTTCCAGTTACAGGGGATCTTGCAGCGCTGGGTCTTGATGGTCTGCTTGCAGTCGGTGCCAGTGCGTGTGCCCTCCCTGGTGCCCAGGCCGCAGTCACCCTCGTTGGCCACGCACACACTCCACTGCCACTCCCCACAGTCCGACTTACGCTCCTTCTTCCCTGCACG	P79281	PTN_PIG	PTN	PTN_PIG Pleiotrophin OS=Sus scrofa GN=PTN PE=2 SV=1
1027	AAGCATACCACATGAGGGAGG[A/G]GGATACCTTCCCTGTAACGCACAGCGTTGAGATTGCC	22	[A/G]	NODE_1_length_231_cov_37.731602	TGCAGGAAGCATACCACATGAGGGAGGAGGATACCTTCCCTGTAACGCACAGCGTTGAGATTGCCTACAATGACAACAAGCTCAGTCTGATGATGCTGTGACACACCGCCCCAGACAATAACGGACCCTCCATCACCAAATTGATCCAGTGTAACGCTCATTCCTTCGACGATAAACACGAATCCGACCATCACCCCTGGTGAGACAAATCCGCGACTCATCAGTGAAGCGCACTTTTTGCCAGTCCTGTCTGATCCAGCG
1028	GGTACATTTCCATTTAGCTATCTTGTGT[C/T]GATAAAAAGAGCTGGACATAATGACATCAC	29	[C/T]	NODE_1_length_177_cov_28.706215	TGAGTTACTACATTTTGCATACATGCAATAGAGTTGTGATGTCCTATAAAACAGTTGTGAGAATTGCACTTACAGTTTAGAGAACATTTAGACGGTTTAAAAAAAAAAATGTCAAAGCGATTGAGAAACTGTAATGTGGAATTTGCCTAAAAGAGTATTGGGAACACTTCAACCTCTTGTGTGTGTGTGTGTGTGTGTGATGTCATT
1029	TTTTGTA[A/C]CTCAGGGTGAATAGTCTCGCTGAGTTCATATCCCAACGGCAGTCTAAGTTT	8	[A/C]	NODE_1_length_229_cov_50.441048	GCTATGCAGGTTTTGTAACTCAGGGTGAATAGTCTCGCTGAGTTCATATCCCAACGGCAGTCTAAGTTTTAGTGTTGGTGTTCGTTTTCTCCTCAGGCTCTGTGACATCGGTGCACTCCCAGCCATGCGAAGACCAGGCCGTACTGCCCGGCCTCTCTCACCCTGTTCCCCCTCACATCGCCCCGCCAAGGCCCTCGCCCAGGGGGCTGCGTAGACAGGTGAGAGTACACACACACACACACACACACACCAGGCTTAG
1030	ATATATATTCTATAGGAAGTCTTACGGGATATCCCACAGGATTTTCG[G/T]GGCCTGTTAGA	48	[G/T]	NODE_1_length_153_cov_44.000000	AATATCTGCAGGATATATATTCTATAGGAAGTCTTACGGGATATCCCACAGGATTTTCGGGGCCTGTTAGACAATACCTGTAGGAATCATTCAGGTTGTCCTTCAGGAAAACAATCCTGCAGAATATATATCCTGCAGGAATAGTAAGTCCTGCAGGGTATCCCACAGGATTTTTGGGGGGGC
1031	GGTCGAGTCTGGGTCCTGTACTTTTTACTATTTACAT[T/G]AACAATATTGACTTGTCTGTT	38	[T/G]	NODE_1_length_212_cov_8.584906	GGTCGAGTCTGGGTCCTGTACTTTTTACTATTTACATTAACAATATTGACTTGTCTGTTAATCAGGATAGGGTCTATTTTTCTCCACTTCCTGTCTGACTGACGTGCACAAAGCAAACTGCCTGTTACACAGGCCCAGAAGCCAGGATATGCATATGATTGGTACCATTGGATAGGAAACACTTTGAAGTTTGTAGAAATGTTAAAATAATGTCTGAGACTATTAACACAATAGATATGGTA
1032	TTGTGAGTCAATCATCTGCTCTGCTCGACTAATGAGGTAGCAGGAAGAGAAAAT[T/G]AAAC	55	[T/G]	NODE_1_length_217_cov_19.322580	TTGTGAGTCAATCATCTGCTCTGCTCGACTAATGAGGTAGCAGGAAGAGAAAATTAAACTATGACAAAACTGTACACTACAATACAAGAGATTGAACAATATGACAGATATTTCACCAGATGTATAAATGTGACGCATTCGCTTGGCGTTTCCACTCACTACCAAATATGATAGTGAGAGGAAGCCCACTGTCTGGCAGTGGGAGAAGATGGAACTAAATTGATTTATTTTTAATTGCTTTGTTAGG
1033	AAAAATGGACATCATACGGGTCAAAAGTCAAGCTAGAAAACAACGTCACCTTCC[G/C]TCCA	55	[G/C]	NODE_1_length_232_cov_42.030174	TATGCAGGAAAAATGGACATCATACGGGTCAAAAGTCAAGCTAGAAAACAACGTCACCTTCCGTCCATTCTGGGTGTTCGCCAACTTCATCTGTAGGGAAGCCAAAGTCAGGACAGACCCTAGCTTGAACCTCTTCTCCTCCCATGCGGCACCTGTCAGAAGAGACAAGCAAGACAGATATGGGAAGACAATATCTGTCCACAAGACACAAGTATCTTCAACTGAGAACACGGGGGATCAGAAGAAACCAGTGGATTTGAAT
1034	GGTCAGATCTGAGGAAACACACACACACGCACACGCACACAAACACAAACACAAAC[G/A]GA	57	[G/A]	NODE_1_length_223_cov_18.699551	GGGTCAGATCTGAGGAAACACACACACACGCACACGCACACAAACACAAACACAAACGGAACAAAAAACAAACATCGACCAAACATGCATCAATTTCTCTGAATTTGAAGGGCAAAAACAAGGAGCAGAGCTTGTGATTGGTCAATCGAGGGGAGTGACCGCTTGTTTTGCTAGGTGACCCTACAATCTCCTCTAGTACACAGGCAATTTAGAAGATGAGGGACCGCTATGCTCTTTTCCCAACAAGGCTGTT
1035	GCTTGAACCCCATGACCTTGGTATTAACTCACCAAGATGTATG[G/T]CTAAAGGTATTTTTA	44	[G/T]	NODE_1_length_232_cov_47.935345	CAGGGCTTGAACCCCATGACCTTGGTATTAACTCACCAAGATGTATGGCTAAAGGTATTTTTAGAGAACAAGGTTTTTGCCAACGGTCTGTTTTTCTCTTTTGTCATTCCTCCAGAGTCAGTTCCTTCTGTCCCTACAAGCCATTTCTATCATGGTGCACTTCTACATGGGCACCAAGGGGCCTGAGAACGTAAGTATACGCTTGTTTGTGTGTTCGTGTGTGTGTTACTGTGATGGTGTGTGTAATGACCCGGTCACCCCA
1036	TGGACCACCAGGT[C/T]AGCAGGGGGGGCTCTGCTCTGTCCATACAGATAACAGAGGAGGGG	14	[C/T]
1037	ACACGGTCAAGACAAGGGATAGGACACGGCCAGGACACGGGATAGGACACGGCCAGGA[T/C]	59	[T/C]	NODE_1_length_129_cov_42.697674	CGTGTCCTGGCCGTGTCCTAGCCCATGTCCTATCCCATGTCCTGGCCGTGTCCTATCCCTTGTCCTGGTCGTGTCCTGGCCGTGTCCTATCCGTGTCCTGGTCATGTCCTATCCCGTGTCCTGGCCGTGTCCTGGCCGTGTCCTATCCCGTGTCCTGGT
1038	CTCATCCTGACAG[T/C]ATGACAATGCCACCAGCTATACTGCTCGATCTGTGCGTGATTTCC	14	[T/C]	NODE_1_length_228_cov_45.013157	TATGCAGGCTCATCCTGACAGTATGACAATGCCACCAGCTATACTGCTCGATCTGTGCGTGATTTCCTGCAAGACAGGAATGTCAGTGTACGGCCATGGCCAGCGAAGAGCCCGGATCTCAATCCCATTGAGCATGTCTGGGACATGTTGGATCGGAGGGTGAGGGCTAGGGCCATTCCCCCCAAAAATATCCGGGAACTTGCAGGTGCCTTGGTGGAAGAGTGGGGTAACATCTCACAGCAAGAACTGGCAAATCTG	P34257	TC3A_CAEEL	TC3A	TC3A_CAEEL Transposable element Tc3 transposase OS=Caenorhabditis elegans GN=tc3a PE=1 SV=1
1039	CAGTCACTGAGTCCAAGGTGCTAAAGGACCTCCTGAAAC[G/T]TAACCCCCAAAAAACATTT	40	[G/T]	NODE_1_length_267_cov_42.243446	AGGCAGTCACTGAGTCCAAGGTGCTAAAGGACCTCCTGAAACGTAACCCCCAAAAAACATTTGGGTCAGATGGTTTAGACCCTTTCTTCTTTAAGGTTGCTTCCCCTATCATCACTAAGCCTATCTCTGACCTTTTTAACCTGTCTCTCCTTTCTGGGGAGGTTCCCATTGCTTGGACGGCAGCCACAGTTCATCCTTTATTTAAAGCGGGAGATCAAACATATCCTAACTGTTATAGGCCTATTTCTATTTTGCCCTGTTTATCAAAAGTGTTGGAAAAACTTGTCAATAATCAAC	P21328	RTJK_DROME	RTJK	RTJK_DROME RNA-directed DNA polymerase from mobile element jockey OS=Drosophila melanogaster GN=pol PE=1 SV=1
1040	CTGACCTC[A/G]GTCGTCAGTTCAGCACAGAGGAAACACCGTGTTAAGAATGGCGGTTTGGT	9	[A/G]	NODE_1_length_229_cov_50.720524	AGGCTGACCTCAGTCGTCAGTTCAGCACAGAGGAAACACCGTGTTAAGAATGGCGGTTTGGTGGGTCATGTTTCGGAGAACGACAAGATCAAAATTGGAGAGAGAAAAAAATGTAAAAAGAACCTCAAAGTGTAGTAACTGCAGTCGACGGTGGTATTTTGGACAGTAATTTCAGAATAATTAGCCTAGCACCACAGTTATACTACACTGTAACTGCAGTTACACTGCAACATTACTGTCGTTAAAAAAAAGTTATTTT
1041	CTGTACA[C/G]GCACACACGCACGCAAACAGAAATGTGCCCACACACACACGCAAACACACC	8	[C/G]	NODE_1_length_240_cov_33.412498	ATGCAGGCTGTACACGCACACACGCACGCAAACAGAAATGTGCCCACACACACACGCAAACACACCAAAATACTGCTCTTGAGACATACAACAACAATCAAAGAAAATGATGATGGAACTAACCAGCTTTTACTGTCTGTGTTTTCCCAAGTCAACACCTTCCGCTGTTAATTAATTTGTAGCTTCTTTGGTCTCTCCAAAGCCCTGAGGGCAACCATTTTCATTTAATCCACACTCAAAGCACAAACACAACCGGCAGCTATTTACAGT
1042	TGACTATTTAACATTGCCTGTGTAGAGAACTTC[C/T]CCTCACACATAGAGCAGTGGTAACG	34	[C/T]	NODE_1_length_236_cov_68.978813	ACGTGCAGGTGACTATTTAACATTGCCTGTGTAGAGAACTTCCCCTCACACATAGAGCAGTGGTAACGTGTCTTTTCCTTGTGTTTCAGCTGGTGTCTTTTTAGATTTTCCGGACGAGTGAAACTCTTACCACAATCAGAGCAGTGATTAGACTTCTCTTTATGTGTATGCTGGTGTCTTCTCAAGTGATAGGCTCTGGTAAAACCTTTACCACAGTCTGAGCATTGGTGAAGCATCTTTCTAGAATGTTTCTGCTGGTGTCTTTC	Q9BSK1	ZN577_HUMAN	ZN577	ZN577_HUMAN Zinc finger protein 577 OS=Homo sapiens GN=ZNF577 PE=2 SV=2
1043	GCAGGCAGTGTGCCCCTG[G/A]TTATTTGTAGGGCTGACTGCACCACCTTCTGGAGAGCCCT	19	[G/A]	NODE_1_length_223_cov_46.331837	GTTTGCAGGGCAGGCAGTGTGCCCCTGGTTATTTGTAGGGCTGACTGCACCACCTTCTGGAGAGCCCTGCTGTTGCAGACGGTGCAATTGCCGTACCAGGCGGTGATACAGCCCAACAGGATGCTCTCAATGGTACATCTGTAGAAGTTCGTAAGGGTCTTAGGGGCCAAGCCTAATTTCTTCAGCCTCCTGAGGTTTCTGTTGCACCTTCTTCACCACACTGTCTGTGTGGGTGTACTATTTTAGGTTGTCA
1044	GTGGCTGTGACCAACTCAGTAGACTGCTCCTTCATACAC[T/C]CTGTAGCAGTCTACTAGGG	40	[T/C]	NODE_1_length_201_cov_30.273632	GGTGGCTGTGACCAACTCAGTAGACTGCTCCTTCATACACTCTGTAGCAGTCTACTAGGGTACCCTATTGGCCCTGGTCAAAAGTAGTGCACTATATAGGGAATAATAATAATAAGAAGAATAATACATGGGACTTATATAGCACCTTTCAAGGACCCAAAGATGCTTTACAATTATAGAAATGAAAAAGACAAACAGAAAATCATCCTAAACAAGACATAAATGAAGAGA
1045	ATAATACACTGTACAAGAGAGA[G/C]GGATATCAGATTTAGAGACAAATTACATTAAAAATA	23	[G/C]	NODE_2_length_125_cov_34.919998	CTATTACATTCCCACTGAAACCTTTATAGGCGTAGGTGTCCCAAACTAAACTCTTCCCTGTCCTCATACAAAACATCACATGGGATATATACAAAAACATAATCTTGAAACCCAGAACCAAGTTATTTGATGAACACTGGGATGATGGGGGGGGG
1046	TCTAGACAAGGAAAGAATAGTCTTAAGGGCCATCCACACCAA[C/A]GACGATAACTATAACG	43	[C/A]	NODE_1_length_223_cov_58.686100	TGCAGGTCTAGACAAGGAAAGAATAGTCTTAAGGGCCATCCACACCAACGACGATAACTATAACGATAACAATAACATTATACACTGAGTGTACAAAACATTAGGAACACCTTCCTAATATTGATTTGGACCCCCCTTTTCCCCTTAGAACAGCCTGAATTCATCGAGACGTGGACTCTACTAGGTGTTGAAAGCGTTCCACTGGGATGCAACGTTTCCCACAGTTGTGTCAAGTTGGCTGGATGTCCTTTGG
1047	ACAACAGAGGATGGATGAATTCATT[C/A]ATATTTAGATAAAAAAGGTGCAGTGTGAAGGCT	26	[C/A]	NODE_1_length_202_cov_22.524752	ACAACAGAGGATGGATGAATTCATTCATATTTAGATAAAAAAGGTGCAGTGTGAAGGCTTTATAGTGTTATGTTTTATAGGGATGCAAAGAGATCGACCGATACATATTTTACTGATAGGACCATATGAACAGTATGTAGCCTGCGTTTTATATGCTGCCTGCACATTAAATGCCCGTCGGGAACAATAAAGATCAAGACTTTTTAATAGATTTTCCAGAACACTACCTCTT
1048	TGG[C/T]GAGACTGGCTGGGCAGTGGCACTCCATACCAAGGCTACAGCACACTGCTTCCACA	4	[C/T]	NODE_1_length_193_cov_5.803109	TGGCGAGACTGGCTGGGCAGTGGCACTCCATACCAAGGCTACAGCACACTGCTTCCACACTGATCAAATTATACAAATGGACTCAATTGGGACATTTTCATTTACAGTTTTATTGGATTTATTAAAAATAGCTTCTTTTTTATATTTTTTTATAAAAGACTGAGTTACAAGCCAAAAAACAGAATGATTACATGTATTTTTCTTCTTCTTCCAAACAACCACA
1049	GTATAGT[G/A]TCAGTCCTGTAGGGTATAGTGTCAGTCCTGTAGGTCCTGTAGGGTATAGTG	8	[G/A]
1050	CAGGATCTTCACATTCTCTTGGTCCTCCTAGTAACAGGTCAGGA[A/C]AACAAGAAACAGAC	45	[A/C]	NODE_1_length_247_cov_74.785423	AACGGTGCAGGCAGGATCTTCACATTCTCTTGGTCCTCCTAGTAACAGGTCAGGAAAACAAGAAACAGACAGAGAGAGCAGAGGAAGCAGGTGGGAGAATTTCTATAAATTGAGTTTGAATTGGTGATGAAATTGTTGAACATTGAATAGGTAATAGACAGTAATGGATTGATTGTAGTGAAATAAAAAGCATCAGACAAATATGACAGATCACAAGAGATTATTAAAACACTATAAATCTGTCCAGATACAATGAGGCTTACTATAGATAACGTTA
1051	GGAGGAAAGTCAATGAAATGGGGGATTTCA[G/T]CAAAGTACAGAGAATGTGCACTCCGTTT	31	[G/T]	NODE_1_length_137_cov_107.452553	GGGGAGGAAAGTCAATGAAATGGGGGATTTCAGCAAAGTACAGAGAATGTGCACTCCGTTTAATCATTGTACATTTTAGGCTAATTTCTCTTCACTCCTTGATCTGCACTACACAGACTTCAGATGAGATGGAAATGGAATGCGTTCTGATCGAACCTTTAGTTTTT
1052	CCTCAACACTCACCTGAC[C/A]AACAGCAGCTCCCACCTGGGCCTAGATGGAAGCCTGGTTC	19	[C/A]	NODE_1_length_227_cov_47.859032	GGCCTCAACACTCACCTGACCAACAGCAGCTCCCACCTGGGCCTAGATGGAAGCCTGGTTCCTGCATACGGAAGTAGCACCCGGATACCGGACCACACGGCAGTGGACATACCACCCATGTTTCCTTCCCACAACGCCATATTGCAGGGTGAGAGAGAGGGAAGAAAGAGGAGGGGAGGGGGATGGAGGGAGACTGTGTATGACCAAGGTTTATCAGGTCACATCTTCAGTCAAAACATTGAGAAACAGCCACACAT
1053	TGT[G/C]TCGGAAATTTCCTGTTTTTAGAGCCCTCCGGAGACACAACATTAACTAGCCCCAT	4	[G/C]	NODE_1_length_246_cov_47.300812	TGCAGGTGTGTCGGAAATTTCCTGTTTTTAGAGCCCTCCGGAGACACAACATTAACTAGCCCCATTAATCACTTCTTCCTCTTCATCAGCACCTAACACCTACTGTAAGTCAGCACACAGCATACATACACCTTCATCACCATTACACCTCTATCAGCCTCTCATCTAGACCTTCATCAGCATTACACCTACAATAGATCTGAACGTCATCTTCTAGTAAACAGACTCGTTCTGTCCATCTGAGAGATGAGTGAAAAAGAGGTTGACAGAGATTCA
1054	CCTGATTTTCCATGTAAATCACAAGTTTATGGCATCTGATTTATGGTTAT[A/G]ATAACATA	51	[A/G]	NODE_1_length_237_cov_36.578060	CCTGATTTTCCATGTAAATCACAAGTTTATGGCATCTGATTTATGGTTATAATAACATAATTAACTTAAGATCTCACTTCGTGAAGGCTACAGAACTGAAAACAGATGAATGCAACAACCATGTCTCTGTCACTAAGAAATACAGTCATGGGTGGTATCTCTGCAATTCACTTGAAAGGCAAGGCACTCTGGGAAATATGCAAATAATGCTTTAAACTAAGCAGTGTGTTAATTTAACACTGAAAAGTGTGGACTGGTATAGACATT
1055	CGTTGCTTATTTTCCCCAGTGTATTTATCCCTGT[A/G]TTTCCTGGCTCTCTGTGCCAGTTC	35	[A/G]	NODE_1_length_203_cov_19.655172	AGAGTCCAAAAGGTACCGAAGGGCAGGCTCAAGGTCAGAGCAGGCAGGATGATCAGGCAGGCGGGAAAGTAGTCCAGAGACAGGTAGGGGTCAAAACCAGGAAGACTATCGAAAAGAGAAATGCAAAAGGAGAATGGGAAAAACACGCTGGTTGACTTGACTAACATACAAGACGAACTGGCACAGAGAGCCAGGAAATACAGGGATAAATACACTGGGGAAAATAAGCAACG
1056	TGATCTTGGCTCTCCCTCCATCACA[T/C]TTTTGACAGGCCTCTCCAGTCAGGTTTCATCAA	26	[T/C]	NODE_1_length_160_cov_57.912498	CTGCAGGTGATCTTGGCTCTCCCTCCATCACATTTTTGACAGGCCTCTCCAGTCAGGTTTCATCAAGCTGTAGGAAACCCCTTTTTCACGGTGAGTGAAGTCCACTTTTGGTCATTTATCACTTACTGTGGTCATTGTACACTGTGGTCGTTGTGCAGTGTGGTCGTTGTGCAGTCTGGTCGTTGTGCAG
1057	CCACATATGAGCATGGCTTTGTCACCATGGAGGAGTCCC[A/T]GCAGAGGATCGTGGGGGAA	40	[A/T]	NODE_1_length_219_cov_69.831047	GGCCACATATGAGCATGGCTTTGTCACCATGGAGGAGTCCCAGCAGAGGATCGTGGGGGAACTGCAACACAGACACCAGCAGGACCTGCAGCGCCTGCAGTTAGACACAGACAGACTGCTGGAGGAGGAGACGGCTGCTACTATCACAGGTGAGTGGGGACAGTGTGTGTGTTGTGTGTGTATGTTTAAAGGTTAAATGTTTTTAGGATATTTACAGTATGTGTGAAGGCAGAGTTTCTCAGAATATTG
1058	CAGACCCTGAGAACAGCTACCTACTCACA[T/G]CTGGTATGCAGCACTCTATTGGCTCTATG	30	[T/G]	NODE_1_length_218_cov_18.931192	CAGACCCTGAGAACAGCTACCTACTCACATCTGGTATGCAGCACTCTATTGGCTCTATGGGATGATGATGATGATGTAATGGTGGTGATGACGGTGGTGGTGTTGATGATGCTGGTAATGATGATGATTGTGGTGATGGTGGTGGTTGGTGGTGATGATGATGGTGGTGATGGGGATGATGGTGATGGTGGTGAGGATGATGGTGATCATCATCCCATTCTCTCCCTTTATCAGGCGAGGACAAGGCA
1059	CTGGTA[C/T]ATGTACATGTTGGGGTCTGGAGCAGGGAGGCAAACACAGGAGAGTCACGTTA	7	[C/T]	NODE_1_length_238_cov_97.025208	TTTGCAGGCTGGTACATGTACATGTTGGGGTCTGGAGCAGGGAGGCAAACACAGGAGAGTCACGTTACAGAAGGTCAATGTACACAATATATACAGAAGTATGTGGACACCCCTTCAAATTAGTGGATTCTGCTATTTCAGCCACACCCGTTGCCGACAGGTGTATACAATCAAGCACACAGCCATGCAATCTCCATAGACAAACATTGACAGTAGAATGGCCTTACTGAAGAGCTCAGTGACTTTCAACGTGGCACCGTCATAGGAT
1060	ACATGATGGTTGTGTATGATGGTTGTGTTAAAGTTGTTTTATTATAATCAACA[G/A]TAAAG	54	[G/A]	NODE_1_length_229_cov_16.445415	ATGCAGGACATGATGGTTGTGTATGATGGTTGTGTTAAAGTTGTTTTATTATAATCAACAGTAAAGTAGTAGCCAGTGAAATGACTCTCTTGTTTTTTGTATTTCTCATTGAAATAAATGTAATTGTCAAGCTATATGTGTATGATGCCTTTCAACACCAGTCCAGCATCCCACGTGACTGGGTATTTTGAAAAGCATGATTAAAGTTTCAATTCCTTTATTTTGGTGTCCTATGCAGAAACCAAAGTAAAGAAGTAAA
1061	ATTCCTGTAGGACTTTTTGTAAGGGTTGCAACATTGCAGAAAAT[T/G]TAATTAAATTATGT	45	[T/G]	NODE_1_length_227_cov_19.955948	AAGCTATGCAGGATTCCTGTAGGACTTTTTGTAAGGGTTGCAACATTGCAGAAAATTTAATTAAATTATGTTTTGTCAGAGGTGTGCTCTATAGACATTATCAACATCAAAATATTTTGATGGTCTTTTAATCTGCTATTCTCACCATAGACTGTAAAAAGAATTGTCATACACTGTTGCACCTACTACACTAATCTGATGAGCACTGTAGGCGCTCCGCCCAAGCAAGGCAATTGATTGGTTTGACATTTAGCGAG
1062	C[A/C]CACGAGGCTCCCTGGGTCCAGGAAAGAACCCTACTGCAGCAGGAGGTCCGGTTGTTC	2	[A/C]	NODE_1_length_223_cov_52.228699	AGTGTGGTCTCCTCCCCTGTCTCTGTCCTCTTCCCCAGCCTCCAGACTAAACTATCTGGGGTTCAGCCTCTACCTCTAGCCAGTCATCTCACCTCTGCGTGTGCGGTCTCCTCCCCTGCCTCTGTCCTCTTCCCCAGCCTCCAGTGCATAAGGATCCAGCGTAGCTTCATATAGAAGATGATGGTGTTGTGTCTGAACAACCGGACCTCCTGCTGCAGTAGGGTTCTTTCCTGGACCCAGGGAGCCTCGTGGG	Q3UHU5	K0802_MOUSE	K0802	K0802_MOUSE Uncharacterized protein KIAA0802 OS=Mus musculus GN=Kiaa0802 PE=1 SV=1
1063	AAGGTTACCACGAGGGAGGAGGAC[G/A]TCTTCACTGTAACACACAGCGTTGAGATTGCCTG	25	[G/A]	NODE_1_length_222_cov_18.261261	AAGGTTACCACGAGGGAGGAGGACGTCTTCACTGTAACACACAGCGTTGAGATTGCCTGCAATGACAACAAGCTCAGTCCGATGATGCTGTGAAACACCGCCGCAGACCATGATGGACCCTCCACCTCCAAATCGATCCCGCTCCAGATTACATGCCTCGGTGTCATGCTCATTCTTTTGACGATAAACGCAAATGCGACCATCACCCTTGGTGAGACAAAACCGCGACTCGTCAGTGAAGAGCACTTTTTG
1064	GAAGAGAGGGGGAGGGAGGGAGAGACAGAGAG[C/T]GGGAGTTATCAGTGAAGATAATATAC	33	[C/T]	NODE_1_length_234_cov_42.611111	TGCAGGGAAGAGAGGGGGAGGGAGGGAGAGACAGAGAGCGGGAGTTATCAGTGAAGATAATATACTATACACTGTATAGTATTATTTATTAATTACAATATATAATACACAGTAATGGGACATAATGAAGAGTTGTTTACTTTCAGTATCTCTTGGTGATTCTCTGATGCGTAGAGTCTGCCGTCCCGGACAATGTCCTCTATCAGCTGCTGGTAGTCCTCTTCAAAACAACAGACAGGAAGAAACACAGGGTTACATTACTCA	Q6NZL8	SCUB1_MOUSE	SCUB1	SCUB1_MOUSE Signal peptide, CUB and EGF-like domain-containing protein 1 OS=Mus musculus GN=Scube1 PE=2 SV=2
1065	TGCGT[T/C]TGCTGGGCTGTGTGGGGGTGTTGGAGGTGGTCCCGGGGCGCAGTAGAGGAACC	6	[T/C]	NODE_1_length_184_cov_46.625000	TGCAGGTGCGTTTGCTGGGCTGTGTGGGGGTGTTGGAGGTGGTCCCGGGGCGCAGTAGAGGAACCCCGGTGGTCTTGCCTTGCTACATCCCAGGGGACGGACGCTCCTTCAAACTCAGTGGTCTCTACAGCCGCAGCACCAGCAGCATGAGCCTCAGGATCCCCGGCAAGACCGACGAACTCTCCTGTAAGTGTGTGTGTGTGTGTGTGTGTGT	Q8BWW9	PKN2_MOUSE	PKN2	PKN2_MOUSE Serine/threonine-protein kinase N2 OS=Mus musculus GN=Pkn2 PE=1 SV=2
1066	CATGGC[C/T]GGGGGCAAGTACCGCTCGTTCCTGGTGCACATCAAGGCGGTGAGCGACAAGG	7	[C/T]	NODE_1_length_209_cov_17.033493	GGCATGGCTGGGGGCAAGTACCGCTCGTTCCTGGTGCACATCAAGGCGGTGAGCGACAAGGGCATGGAGGAGAGCCCCATGCCAGTGGTGAGGATGCCCGCTGCCAAGCCTCAGAGCAGCAAGGGCCATTCCCTCTCCACCCTGCTGCAGAGGGCACAAGCCACGAAGGTACTGAGGGCAAAGCATTGGAAAGCGAATGCAATTTTACATCAGCTTATTTCAGTAGTCCTTCTCTGCTG	Q9NR09	BIRC6_HUMAN	BIRC6	BIRC6_HUMAN Baculoviral IAP repeat-containing protein 6 OS=Homo sapiens GN=BIRC6 PE=1 SV=1
1067	GGGAGAACAACAGAAT[A/G]ATAGCATTGTTAACGGTAGGTTTCTTCTTGTTTTCCCCTATA	17	[A/G]	NODE_1_length_217_cov_22.202765	GGGAGAACAACAGAATAATAGCATTGTTAACGGTAGGTTTCTTCTTGTTTTCCCCTATAGTATGTAGCCCTAACGGGGATTTACTGTGTACCACTGATTCTCATTATTTAACAGTGGTAGGTTTGGCAACAATGTGACTGAGGTCTGGGATCGAGTGAGGGCCACCAGGGGTTTGTTTGGAGTGGGGGTTGGGTGTTAGGTCCAAAATGTGTATTGTGACTCTAGATTGATGTGAACCAATAAAAAA
1068	TTGAACCAGGTGTAGGCGAAGGCACGCACATGCGGCAG[T/A]AGGGCCTCGATGAACGGATG	39	[T/A]	NODE_1_length_227_cov_68.898682	CAGGTTGAACCAGGTGTAGGCGAAGGCACGCACATGCGGCAGTAGGGCCTCGATGAACGGATGAAACTCATCCTGGAGAAAGAGACAAGGGAAGAAGGGGTCAGTACTACAGTACCAGAAAAGACCACGCTGTATGAACTCTAACCGTTAACAGCATCTATAGTGTGTGTGTATGGAACAAATGACCGTAAATAAAATAACAAGTTTAACCATAGTTGTTCTTTGTCTCCATGCTCAGTAAAACACCACCACCAACA	Q12857	NFIA_HUMAN	NFIA	NFIA_HUMAN Nuclear factor 1 A-type OS=Homo sapiens GN=NFIA PE=1 SV=2
1069	CTCTAGTTTT[T/G]TCTTATCTTGATTATTGTCCGGTTGTGTGGTCGAGTGCTACAAGGAAA	11	[T/G]	NODE_1_length_211_cov_17.227488	CTCTAGTTTTTTCTTATCTTGATTATTGTCCGGTTGTGTGGTCGAGTGCTACAAGGAAAGACCTAGTTAAGCTGCAGCTGGCCCAGAACAGAGCGGCATGTCTTGCTCTTCATTGTAATCAGAGGGCTGATATAAATACTATGCCTGCCAGTCTCTCTTGGCTAAGAGTTGAGGAGAGACTGATTGCATCTTCTTATATTTTTATAAGGAACATTGATGTGTTGAAAATCCCAAATTGTTT
1070	C[C/G]GTCCCTGAGTCAGAGGTGCTAAAGGAGCTCCTTAAACTACACCCTTTCTTCTTTAAG	2	[C/G]	NODE_1_length_241_cov_45.614109	CTAAGACGTGCAGGCCGTCCCTGAGTCAGAGGTGCTAAAGGAGCTCCTTAAACTACACCCTTTCTTCTTTAAGGTTTGCTGCCTCTATAATCACCAAGACTATCTCTGACTTTTTAAACCTGTCTCTTCTTTCTGAGGAGGTCCCCATTGCTTGGAAGGCAACCAAGTTTCGTCCTTTATGTAAAGAGTGAGATCAAGCTGATCCTAACTGTTATGGGCCGATTTCTATTTTGCGCTGTTAATTAAAAGTTTTGGAAAAACTTGTCAATAA
1071	TGGACTAATTTGTTCTGCCAGGTCA[A/G]GTTCTGCAGGCCTGAATTGGTGCTAATGATGGG	26	[A/G]	NODE_1_length_222_cov_29.036036	TGGACTAATTTGTTCTGCCAGGTCAAGTTCTGCAGGCCTGAATTGGTGCTAATGATGGGAAGAACACGGATCAGAGCTCTGCCAGCAAGTGTACGAACCTCAACCGCTCTGCCCAATCTGTCTAATGCTCTGCTGGAATTCCTCTCTGGATTAAAAACGTCATGACTTCCAGACCTTATTAGGCTGGGCTGGCCTTCTCTCCCCCTGGCCTCTCCCTGCCTCCCCTCCTCTCCTCTTGCCTGCCTCAACCGG
1072	AGAGAGACGGTCACCTGACAAAAAT[G/T]AGGCAGGAGGACAGGAAACAGTTGGAGGAGATC	26	[G/T]	NODE_1_length_224_cov_50.910713	AGGAGAGAGACGGTCACCTGACAAAAATGAGGCAGGAGGACAGGAAACAGTTGGAGGAGATCCTGGAAATGAAGTATGCCACAGGAAATCATACTCTACATAAGCAGAGCAATGAAAACTATTGATATTCTTCATATTCATGTTATATTTATTCAGGGTTTTCAAGAGGGGCTGCGGCAAATCATTCATGTAGCACAAGAATATGAAGCAGAACTTGCTTGGCCTTGTGAATGTTTAAACGCCATCTCATGATC
1073	AAGGGTACCAGATGAGGGAGGACGATGTATTCCATGTAATGCACA[G/A]CATTGAGATTGCC	46	[G/A]	NODE_1_length_220_cov_14.177273	AAGGGTACCAGATGAGGGAGGACGATGTATTCCATGTAATGCACAGCATTGAGATTGCCTGCAATGACAACAAGCTCAGTCTGATGATGCTGTGACACATCGCCCCAGACCATGAAGGACCCTCCACCTCCAAATCGATCCCAATCCAGAGTACAGGCCTTGGTGTAACGCTCATTCCTTCGACGATAAACGCGAATCCGACCATCACCCCTGGTGAGACAAAACCGTGACTCGTCAGTGAAGAGCACTT
1074	AGATCAGTCAGGCCATCCGAGATGTGCTCAAGAAGAGGGTGAG[T/C]TGACACAAACCAAGC	44	[T/C]	NODE_1_length_224_cov_67.955360	AGATCAGTCAGGCCATCCGAGATGTGCTCAAGAAGAGGGTGAGTTGACACAAACCAAGCCTGAGTGCTCTTCACAGACAGGATTTCCCCCATTTATTAATTTAGGATATCTGATATTAGGATATGTGTTTGTGTGGACGTAGCTCTTTCCACTCACAGCCCCAGTCATCCCATATACGGGTTGAAAATGACCCATTTTGTCATTGATCAGCGCCTAAATTGGAATCCAGTGGCTATACAGTAACACGCTATACA
1075	CTGACCCTGGACGTCTGTTGAACGGTGTTTCCTCTGATACATTGGTGC[G/A]GCTGGCTTCT	49	[G/A]	NODE_1_length_218_cov_39.463303	TTAGGCTTTGGTTCGTTCAACTTGTTCTATGCTATTTTTCTGAAATCAAATAACACATTTGAGAGATCAGTTTTCTTATTTTTTCAATCTTGTCTCATCGCTGCAACTCCCCAACGGGCTTGGGAGAGGCGAAGGTGGAGTCATGCTTCCTCCGAGACTTAACACCGGCCCGCTTAACCGAGAAGCCAGCCGCACCAATGTATCAGAGGAAACACCGTTCAACAGACGTCCAGGGTCAGCCTGCATAG
1076	AGCCAAACCTGCCCC[G/A]GGGATCTGCTTTGAGAGGGTCAACTCAGCAGGAGATCCTTACG	16	[G/A]	NODE_1_length_241_cov_62.908714	CGTTTGCAGGAGCCAAACCTGCCCCAGGGATCTGCTTTGAGAGGGTCAACTCAGCAGGAGATCCTTACGGGAACTGTGGGAAGGACTCCAAAGGATCGTTTGCCAAATGTGAAGCCCGGTAAGACTGAGCAGCTGTTGTTATGTATGTCATGTCTTCGAAGCAAAAAGAGCTAGCTAGAAAGACAAATGAATAAAGCAACATTGTTTATCTGAATTGGTATTATCAAGAGTGCCATCGACAATCAGCATGGCACATTAAATGGGACAAATA	Q61824	ADA12_MOUSE	ADA12	ADA12_MOUSE Disintegrin and metalloproteinase domain-containing protein 12 OS=Mus musculus GN=Adam12 PE=1 SV=1
1077	TGTGATGTTCGGCTGTACCGATCCAGTGTTACACGTGGTCTGCAACTGCAAGGACGAT[G/C]	59	[G/C]	NODE_1_length_222_cov_44.450451	GTGTGATGTTCGGCTGTACCGATCCAGTGTTACACGTGGTCTGCAACTGCAAGGACGATGTGAGCGTTGCAAAATACATTTAGAAATCTATATTATTCAATTATTGTGTGTGCGAGCAATGAGCGTCTGCGTTGCCAGGTGCTAAAATAGAAGTCTGTTCTATTTTTGACGCAGATCACGCTGCAAGTCCTTCCTCCCCCATCTCCTCATTGGTTTATAGAAGCGGGTACCCACGTGCCATCTCCTCATTGG
1078	GCCTGTAGCCTCTGCTGG[T/G]GGTCCATTGAGGACACAACAGCCCTGGAGGTCTGGGACCC	19	[T/G]	NODE_1_length_227_cov_24.044052	TGCAGGGCCTGTAGCCTCTGCTGGTGGTCCATTGAGGACACAACAGCCCTGGAGGTCTGGGACCCTAAGTCCTCCTGGAGCTCTGAGGGATCAAACACCTCCTGGGTGTCTCCTGGTGAGGGTGTTGGCTCAGCAGACACTGTCTGAGACTCCCTAGCCTGGCCTTGTCCCTGGCCCGAGGGTAGGAGGGCCGCAGACAAAGACTCCGATACCTGGATGAACCATCCTTTCAAAGAAAGGATCTCCGATACAGGATC
1079	GAGCACCCCAAACCAAATAACATCT[A/C]ATTTAGAAAAGCAGCTTGTTTTCTGGAGGTCGG	26	[A/C]	NODE_1_length_213_cov_18.591549	TGCAGGGAGCACCCCAAACCAAATAACATCTAATTTAGAAAAGCAGCTTGTTTTCTGGAGGTCGGGGGCCCCGGGGCACGTGCCCTGTGCACCAGTTCTGTAAATCGTAAATTCGGCCCTGCTCTCAACATGCCCCCCAGCTACATGGCTAGACAGCTGTTATGGCTAGACAGCTGTTACTGTTACTTAGTTTGGTAACAACCAATGGAACATAGTTCAGCCCGCGGATGATGCCCCAGAACT
1080	CAAGAGTGTGCAAAGCAGTACTGTCTGTCACCTCAAATTTGTCTCT[C/T]GACCTGTGTTCA	47	[C/T]	NODE_1_length_226_cov_73.676994	TGCAGGCAAGAGTGTGCAAAGCAGTACTGTCTGTCACCTCAAATTTGTCTCTCGACCTGTGTTCATCTACTTTGTAAACTGTCATGCATAGGCTAGGTTGTAGCAACCTCATTGTAATGCTCCGGGTGTCGTGGGTGTGGAGTCAAATGCAGGAGACAGAGTTCAATGCTGTGCATCTTTTAATAGCACCAACGCACCACAGGGTGCTCACAAAAGTTACGTTCCCAACCGCAGGGAATCAAAAAGTACAATGGAA
1081	CTGACTCGGTCGTCAGTTGAATGGTGTTACCTCCGACACATTAGTGAAGACTTCCGGG[T/A]	59	[T/A]	NODE_1_length_230_cov_38.408695	CCCGGAAAAACATGTCTTTGCCATTCTTCGGGGTTATTTCATTTGAATGCATTTTGTATTTTTTTTACCCCCAATTTTGTGATTACGATCTTGTCTCATCTCTGCAACTCGCCAACGGGGTCGGGAGAGGTGAAGATTGAGTCATGCCTCCTCCGAAACATTTTCCGCCAAGCCGCGCTTCTTAACACCCCTTCGCTTAACCCGGAAGTCTTCACTAATGTGTCGGAGGTAACACCATTCAACTGACGACCGAGTCAGCC
1082	CTGACAGTGAAAGGCGTTTCCTCCAACACATTGGTGCGGCTGGCTTCC[A/G]GGTTAAGTGG	49	[A/G]	NODE_1_length_219_cov_8.598173	CTGACAGTGAAAGGCGTTTCCTCCAACACATTGGTGCGGCTGGCTTCCAGGTTAAGTGGGCGGGTGTTAAGAAGTGCGGTTTGGCAGATCATGTTTCGGAGGACGCATGACTTGACCTTCACCTCCCGAGCCTGTTCGGGAGTTGCAGCGATGAGACAAGATTGAAATTGGGGAGAAAATGGGGGTAAAATACATTATAATCTCCAAACCACACACACATAAATGGTATCCATGAGTTTGTCTGAAAAA
1083	TGATGATGATGGTCTTCTCTCC[A/G]TCCCAGGCGGGGTTGTCAGCCATGATCTTGGCGTGG	23	[A/G]	NODE_1_length_222_cov_34.500000	GTGATGATGATGGTCTTCTCTCCATCCCAGGCGGGGTTGTCAGCCATGATCTTGGCGTGGCTGGTGACGTCCTGGGGGGAGAGTTGGGGAGACTCATTGGGCTGGGTGTGGATCCAACCCAGGGGCTCCATCTCCTGTAGGCGGAGAAGGGGTAGAGAGGAGGTGAGACACAGGGGAAGCAGGAGTGCGAGTGTGTTCTGCCCTGATCAGGAACTGAACACTTCCAATTTCAAAGGCTATGGCACACTTGGT	Q99PV0	PRP8_MOUSE	PRP8	PRP8_MOUSE Pre-mRNA-processing-splicing factor 8 OS=Mus musculus GN=Prpf8 PE=1 SV=2
1084	CGCTACACAATTTTTT[T/A]AAATTGTACCTTTATTTAACTAGGCAAGTCAGTTAAGAACAA	17	[T/A]	NODE_1_length_196_cov_44.479591	TATCTGCAGGCGCTACACAATTTTTTTAAATTGTACCTTTATTTAACTAGGCAAGTCAGTTAAGAACAAATTCTTATTTTCAATGATAGCCTAGGAACAGTGGGTTAACTGTCTGTTCAGGGGCAGAACAACAGATTTGTCAGCTCGGGATATGAACTTGCAACCTTTTTGGTTACTAGTCCAACGCTCTAACAATTAGGCTACCCTGCCGCCACAAAATGCAGAA
1085	TAGAAAATATGCTGATAAAAATAAATATCCTAT[C/T]AATCATATTGGCTACACATGGCCTG	34	[C/T]	NODE_1_length_231_cov_34.705627	TGCAGGTAGAAAATATGCTGATAAAAATAAATATCCTATCAATCATATTGGCTACACATGGCCTGTCTGCAAAAAACTTCAAACATTGTATCAACTTTTAACTTGGGTCTGGCCCGAAGCTTGCCTAGTGAACTTGCAACATTGTATAAAATATTCTGGGCCCTCAGAGTTTCCAGTGCCAGTGAGCTCATGACAGACACAGCTGTAGGCTATTTGCACAATGGATAAGAAGCAGTGCTCGACTTGGGCAGGAGCTTACCG
1086	AGGTAGTCACTACGTTGATGTTTGCAGAGAACAACATGGTGTTTTCCTTCCGGC[A/G]CCGA	55	[A/G]
1087	AAGAGAAAGGTTGAGTCAG[A/G]TTCATGTTTTTCCCTCTACCTCTAGATCGCTGGCTCCCT	20	[A/G]	NODE_1_length_228_cov_34.960526	CACATGTTCCAGAAGGGATTTCTGCCATAAAACGCATTTTGATCAAATGTTTCCCATTCAAATGATGATGCGGGCCTAGTTTCCTGAAATGAGTCACATGAACACACCCTGTGTGTTTTTAATAAAATCAACTATATGCGTTGACCTTGTCTGATGCTTTAAGCGCACTGTTTGATGAAATAAGACACAAATGACTCGAGGGAGCCAGCGATCTAGAGGTAGAGGGAAAAACATGAATCTGACTCAACCTTTCTCTTC
1088	ATCATCTGAGACCAGCCACCTGGACAGC[T/C]GATGAAGCTGAGGAGTATGTATTTCTGTAA	29	[T/C]	NODE_1_length_244_cov_16.913935	AAGCTATGCAGGATCATCTGAGACCAGCCACCTGGACAGCTGATGAAGCTGAGGAGTATGTATTTCTGTAATAAAGCCCTTCTGTGGGGAAAAACTAATCCTGATTACCTGAGCCTGGCTCCCCAGTGGGTGGGCCTGCCTCCCAAGTGGGTGAGCCTATGCCCTCCCAGGTCCACCCATAGCTGTGCCTGTAATGAATACTCAGGGAGAAAAAGGTGTAGATTCACGAGCAGAGCATGGCAGATGTTGATTAAGTCTTTTCAGAAGGCAGGAA
1089	GCCGTACAGGAGGGCATCAGGGTTCTGGAGAACCTAGTGGGCATGGCAGAGGAACCG[A/T]A	58	[A/T]
1090	CCAGTGAACCTGAGGCTAATAG[A/G]TCAAGGGTGAAGTGATGACAGACTCTTTAATGGAAA	23	[A/G]	NODE_2_length_127_cov_16.992126	ATTTATATGTAGCTCAGATAGTTCCAACTTCTACATCTATATAAACTTTCTGACTCTGAAATAATCAGAATTATCTCAACAGAAATGCTATTTGTGTGTGTGTGTGTGAGTACGTGAGTGTGTCTGTACGATTGCATGCATGTGATGTGTGTGTGTG
1091	GGGGAGGGGGGA[G/C]GACAGCAACCAGACAGCAAAGGAGAGAGGGGAGCATTCACACACAC	13	[G/C]
1092	GTTTCCCTGGGAACAAGGTGTCCAGCGTGGCTGGCATCTACTTCTCGGAGCACC[T/G]TGGG	55	[T/G]	NODE_1_length_128_cov_113.687500	GCAGGGTTTCCCTGGGAACAAGGTGTCCAGCGTGGCTGGCATCTACTTCTCGGAGCACCTTGGGGAGCTGGGTACTCTCCCTGTGCCTCCACAGATCCCTTCCAACTGGCTGTCTGTGGTGTAAGTATTGGGCACTTCATAGAGAGAAGAGAAGGTGG	A4IG42	F115_DANRE	F115	F115_DANRE Protein FAM115 OS=Danio rerio GN=fam115 PE=2 SV=1
1093	ACCCGTTCTCTAAGCCCAGACACAGACTGTCTCTTCTCTGCTCT[T/G]GTCTGCTGTTTCTC	45	[T/G]	NODE_1_length_242_cov_53.458679	CGTGCAGGACCCGTTCTCTAAGCCCAGACACAGACTGTCTCTTCTCTGCTCTTGTCTGCTGTTTCTCTGAGAACAGAAAGTGGTCAGTTGGGGGGTCTGCCTGCCCGCCCCCATTTAATGTCCTATGATGGACCTGGCCTGTTCTTTATCTCCCCTGTATCATACTGTTCTGAGTGGCTCTAATAGGATAATAGACTCATCTGGATAGTTTGTATTTGCTTTTAGACCATTTATTCAAAAAGCCTCTTTGATACATGTGTTTCAGTGAGTGC
1094	GTGGACAGCTCAGCCAGACTCTGTAGAAACAGTCATGAGGCAACATCAACA[G/A]GGATAAG	52	[G/A]	NODE_1_length_228_cov_62.828949	GGGTGGACAGCTCAGCCAGACTCTGTAGAAACAGTCATGAGGCAACATCAACAGGGATAAGCTGACTCACGGGTAGAGGCTTAACCATGGAAATAGAACGAGTCAGAAAGAAACATCCTATTTCTACGGGCTTAACATTAGGGTTGAATGGCGGGCCCCCTCAGACGATCCCGCAGGTGAAGAAGTCGGATGTGGGAGACCTGGGCTGGTTACACGGGGTCTGTGGTTGTGAGGCAGGTTGCCTATACTGACACTTTT
1095	ATCAGAGGAATGGATCCTATCCACAACCACAAA[A/G]ACATGTGAGGGAACTGTAGAAGGCC	34	[A/G]	NODE_1_length_236_cov_87.042374	TGCAGGATCAGAGGAATGGATCCTATCCACAACCACAAAAACATGTGAGGGAACTGTAGAAGGCCTAACCGCAGGACAAGAATACCAATTCAGAGTTTCAGCCTTTAATGACAAAGGAAAGAGTGACACAAGGGTATTAGCTGCCCCTGTCACAGCTAAAGATCTAACTATTGAACCAAGTTTCGTAATGGCATTCAACACCTTTAGTGTCCAACATGGTGAAGATCTGAAGATAGAAATACCAGTGAGAGGACGCCCAGCACCAA	A2ASS6	TITIN_MOUSE	TITIN	TITIN_MOUSE Titin OS=Mus musculus GN=Ttn PE=1 SV=1
1096	AATCCCTC[T/C]GGGAGCTGCTCAACTCAGATACCACCTCTTGAAGGTACAGTAGACATTCA	9	[T/C]	NODE_1_length_226_cov_58.053097	CAGGAATCCCTCTGGGAGCTGCTCAACTCAGATACCACCTCTTGAAGGTACAGTAGACATTCATTTAGGATCTATTTTGGGTAGCTACAATTTCCTATAACAGGTACTTAATGTTGAAGCTAGAGTCCTTAATTGAAACAATAACAAAGTCGCCACCCCGCCTCTGTTTAGGTAAAAAGCTGAGGGAAGGCCCAGGAAAACTGTAACCACTCTCAAATCCATAGACAGAGCTATGGATGCAAGGGCTGACAATTCA
1097	CTGACCGGTCGTCAGTTGAACAGTGTTTC[C/T]TCCAACGCATTGGTGCAGCTGGCTTCCGG	30	[C/T]	NODE_1_length_223_cov_31.152466	CTGACCGGTCGTCAGTTGAACAGTGTTTCCTCCAACGCATTGGTGCAGCTGGCTTCCGGGTTAAGCGAGCCGGTGTTGGCGGGTCATGTTTCGGGAAGACCTTCGCCTCTCCCGAGCCCATTGGGGAGTTGCAGCGACGAGGCAAGATCGTAATCACGAAATTGGGGAGAAAAAAGCAGTAGAAATTACAACAGAAAAACATAGCACTTGCGGTGTAATGGCTGCCGTTTTGTTTCAAGTTGTGACAGGTGTT
1098	CAGAGACAGGCTGCGTCCCATACAGCACCCTATTCCTTA[C/T]ATAGTGCACATCTTCTGAC	40	[C/T]	NODE_1_length_225_cov_40.057777	CAGAGACAGGCTGCGTCCCATACAGCACCCTATTCCTTACATAGTGCACATCTTCTGACCAGGGAATAGTGGATTCATTTGGGACGTGGCATTGCACCAGTGGAAATGAAAGGCTTTTGTTCTCCCACATCATGAAAGAGCTGGTGGGGCACGGTATAGATGTGACCACAGATGTGTACTTTTTCACACGCACGCACACTCACGCGTGCGCACGCACGCACGCACGCACACACACGCACACTACCACTCCACTTT
1099	AATGTTCCAACATC[G/T]AGTGGAAAAGCTAGTGGAAAAGCTAGTGGAAAAGCATATGCAGC	15	[G/T]
1100	CTCATCCTGACATGTCAATTCTACCAGCCTTACTGCT[C/A]GTTCTGTGCATGATTTCCTGC	38	[C/A]	NODE_1_length_128_cov_66.757812	TGCAGGCTCATCCTGACATGTCAATTCTACCAGCCTTACTGCTCGTTCTGTGCATGATTTCCTGCAAGACAGGAATGTCAGTGTTCTGTCATGGCCAGTGAAGAGCACGGATCTCAATCCCATTGAGCATGTCTGGGACCTGTTGGATCGGAGGGTGA	P03934	TC1A_CAEEL	TC1A	TC1A_CAEEL Transposable element Tc1 transposase OS=Caenorhabditis elegans GN=tc1a PE=3 SV=1
1101	CTGACT[T/A]ATGGTCGTCAGTTGAACCATGTTTCCTCCGACACGTTTGTGCAGCTGGCTTC	7	[T/A]	NODE_1_length_189_cov_8.148149	CTGACTTATGGTCGTCAGTTGAACCATGTTTCCTCCGACACGTTTGTGCAGCTGGCTTCCGGGTTAAGCCAGGGGGTGTTAAGTAGCGTGGCTTGGCGGGTCATGTTTCGGAGGAAGCATGACTCAACCTTCGCCTCTCCCAAGCCCGTTGGGGAGTTGCAGCGATGAGGCAAGATCGTAATCATGAAATTGGAGAGAAAAAGGGTGTGACAAAATAAA
1102	AGCA[G/A]GGCAACAACCTCACTCGCTCCTACTAGGCCTGCTATAGGTTTCAGGTGAATGCT	5	[G/A]	NODE_1_length_241_cov_57.248962	CTGGGCTCCTAAAGGGAGGGGCAATTACATGTTTAAAGACATAGGAGCATGTAAACAGTAGTCAGTGATTAAAATTTGAACTAGAATTCAAAATGGTTAATCCTGCTTTCTGAGATACCATCAAAACGTTTAAACTGATCAACAAAAGTGCAACCGTTTTAAACACATTGGCAAACCAAACTTTTAAAATGTTTATATAGAGATGAGCATTCACCTGAAACCTATAGCAGGCCTAGTAGGAGCGAGTGAGGTTGTTGCCCTGCTCCTGCAA
1103	ATGCGTTTCTCATTCAGCGTGTGTTC[A/T]ATCTGCTTCAGCTTCACCACCTGAGGGGAACA	27	[A/T]	NODE_1_length_213_cov_73.826294	CAAGTCCTCTTTTACAGTACATGTAGATATTTTTATATTAATAAATACAAATGTATATTAATCTCATGAGTTGATTTATGTGAAATGGAGTTGACCCCCTCAACCCTGGTACTGTTACTGTCTCTCAGCCCATTAGTCAGATGTAGGGGGCTCTCCTTGCTTAACAAGGTGTCCTGGTTTGTTCCCCTCAGGTGGTGAAGCTGAAGCAGATTGAACACACGCTGAATGAGAAACGCATCCTGC
1104	ACTGTAGTGTCTTAGCCTTTGTGCTGGACCACCTGTTGCCC[T/C]ACACCCAGAGCTCTGAG	42	[T/C]	NODE_1_length_173_cov_6.375722	ACTGTAGTGTCTTAGCCTTTGTGCTGGACCACCTGTTGCCCTACACCCAGAGCTCTGAGGATAAGGACACCCCTGCCCTGGCACGTCTGTTCCTGGCCAGCTTGGCAGCTGCCGGCACAGGCACCGACGCACAGGTGGCTCTGGTCAACGAAGTGAAGGCCGCACTCAGCCGGGCGCTGGCCATGGCAGAGGGCACGGAGAAA	Q7Z6Z7	HUWE1_HUMAN	HUWE1	HUWE1_HUMAN E3 ubiquitin-protein ligase HUWE1 OS=Homo sapiens GN=HUWE1 PE=1 SV=3
1105	AGCTCCGACCCAGGCCAGGCCCAGCACCCC[A/G]TCGTCAAAGTCCCTGTCACTGAAGACGT	31	[A/G]	NODE_1_length_220_cov_57.172726	AGCTCCGACCCAGGCCAGGCCCAGCACCCCATCGTCAAAGTCCCTGTCACTGAAGACGTAGGCCAGGCAATAGTCATCATGGTTCTGTTCTGAGTTGAGCTCCAGGAACTTCTCCACCCCGATGTTAGCGAAGCGGAACGGATTGGTGATGTCCCGCTCATCACTGGTCGTGTTTATCTGAAGAGATGGAGAGGAATGGGCTCATTGAATAGGTCATGAGTAGGTAATCACACATACATGCTTATGTACA	O35598	ADA10_MOUSE	ADA10	ADA10_MOUSE Disintegrin and metalloproteinase domain-containing protein 10 OS=Mus musculus GN=Adam10 PE=1 SV=1
1106	AGAAGGACGACCTGTGCAACCTCAACGA[T/C]CGGCTGGCCGTCTACATCGACAAGGTGCGC	29	[T/C]	NODE_1_length_217_cov_37.760368	AGAAGGACGACCTGTGCAACCTCAACGATCGGCTGGCCGTCTACATCGACAAGGTGCGCTCGCTGGAGATAGAGAATGCTGGGCTGCGGCTGCGCATCACCGAGTCGGAGACCGAGATCAGCCGTGAGGTGACGGGCATGAAGGTGGCCTATGAGACGGAGCTTGCCGACGCCCGCAAGACCCTCGACTCGGTGGCCAAGGAGCGCGCCCGACTGCAGCTGGAGCTAGGCAAAGTCAAGGAGGATTA	P13648	LMNA_CHICK	LMNA	LMNA_CHICK Lamin-A OS=Gallus gallus GN=LMNA PE=2 SV=1
1107	AGAGAGGAACTGGGGGTTGAGTGGCTAGTCACAGAGGAGGAGAGAGGAACTGGGGG[T/G]TG	57	[T/G]
1108	AT[C/A]ATTTGAGAGCAGCCACCCGGACAGCTGATGAAACTGTGGGTTTGTACAACCAAATA	3	[C/A]	NODE_1_length_223_cov_14.623319	ATCATTTGAGAGCAGCCACCCGGACAGCTGATGAAACTGTGGGTTTGTACAACCAAATAATTTCTGCACAAACTGTCAGAAACCGTCTCAGGGAAGCTCGTCTGCGTGCTCGCCGTCCTCACCAGGGTCTTTAACTGACTGCAGTTCGGCATCGTAGTTCGGCACCTTCAATGGCCACTGGCACGCTGGAGAAGTGTGCTCTTCATGGATGAATCTCGGTTTCAACTGTACCGGGCAGATGGCAGACAGTGTG
1109	TCCACAGAGACGATGACATCATCAAGACTCAGGTATGCACACAGGCAGA[C/G]ATCGTGGGC	50	[C/G]	NODE_1_length_232_cov_16.564655	TCCACAGAGACGATGACATCATCAAGACTCAGGTATGCACACAGGCAGACATCGTGGGCCCACATGGTCAGACACACGCACACAAAATGAGACACGGATGCAAATGCACCTCAGAGCAAACATTTTCTAACACACACACATATATATGTTCACACACAAGCATGCACAGATACACATACGCTCACACACATGCACACTGCCACACACAGATAGACAAACACGCATGCATGTTCACGTGTAAGCAAACACGCACGCACACACA	Q69566	U88_HHV6U	U88	U88_HHV6U Uncharacterized protein U88 OS=Human herpesvirus 6A (strain Uganda-1102) GN=U88 PE=4 SV=1
1110	CAGGATCTTCCAGCATCTGCTTATTCTTCCCACCACCAT[A/C]TGTTCACTGCAGAGAGACA	40	[A/C]	NODE_1_length_179_cov_12.508380	CAGGATCTTCCAGCATCTGCTTATTCTTCCCACCACCATATGTTCACTGCAGAGAGACAGAAAGGAAAGGACATCAACTGCAATGCAAAGATTAGTCATTGAACAGTCTGACAATCTAGACGACCTACACTTCAACACAGCTTAAAGGGGAAATCTGAGAATCAGACAACAACAAAGCAATCCCAGATTTCCCCTTTAATGTCCATCAT
1111	CAGTCCGAGGTGCTAAAGGTGCTCCTTAATCTTGACCCCCAAAAACCATCT[C/G]GGTCAGA	52	[C/G]	NODE_1_length_214_cov_26.406542	AGGCAGTCCGAGGTGCTAAAGGTGCTCCTTAATCTTGACCCCCAAAAACCATCTCGGTCAGATGGTTTAGACCTTTTCTTCTTTAAGGTTGCCGTCTCTATCACCGCCAAGCCTATCTTTGACCTTTTTAACCTGTCTCTCCTTTCTCGGGAGACAGGGGAGTACCCCTCACCAAGGGAGTACACCAAGGCTTGTTCCTAAGCCCCACACTCTTCTAAATTTACATCAACAACATAGCTCAGTC
1112	AGCGGGTCAGTGC[G/T]TTGATGTTTGCAGAGAACAACTGTTGTCCAGGGTTGAGCCAAGGT	14	[G/T]	NODE_1_length_215_cov_24.041861	AGCGGGTCAGTGCGTTGATGTTTGCAGAGAACAACTGTTGTCCAGGGTTGAGCCAAGGTTCTTTGCACTCTGGGTGGGCGACACTGGAGTTGTCAACTGTGATAGAGAGGTCTTTGAGTGGGCAGGCCTTCCCCGGGAGGAAGAGCAGTTCCGTCTTGTCGAGGTTGAGCTTGAGGTGGTGGGCCGACATCCAAGTTGAGATATCAGCCAGGCATGCAGAGATGTGTGTTGCCACCTGGGTGTCA
1113	TAAGTCTGCACTCCTTTTCTACAACCTGTA[G/T]GGAACACAATATATGATCTATACTTGGC	31	[G/T]	NODE_1_length_231_cov_52.160172	GTAAGTCTGCACTCCTTTTCTACAACCTGTAGGGAACACAATATATGATCTATACTTGGCATGTACAGTATGTTCTTCACTTATGGGTGGCACAAAGTGTGATATGGGGGAGGGGAATAGGTATGGTATATGCAAAATAATTATTGTTGTATTTACCTAAGTTTAAAAAAAATATTGTTTCTGCAGTCATTTCTGTAGTATTTACTACAGTGTTTTTTGGGGAGGATAATACTGTAGTATTTACTATAGTATTCTACAGTA
1114	AGCACCAGAGCAACCTGAAGATGTGCTG[C/T]GAGCTGGCCTTCTGCAAGATCATCAACTCC	29	[C/T]	NODE_1_length_228_cov_58.807018	AGGAGCACCAGAGCAACCTGAAGATGTGCTGCGAGCTGGCCTTCTGCAAGATCATCAACTCCTACTGGTAACTACTGGGACACCGGGCCACAATACACTACCATTTATCTCTCATGACATTTTAGGAACCACAGTTACCACAGGGACCACTGTCTAATCTCCTCCCTAATGTTGTTGATACATCCCCCTCCCTGGCAGTGTGTTTCCACGGGAACTGAAGGAGGTGTTTGCGTCGTGGCGACAGGAGTGCAGTAGCCG	Q9UJF2	NGAP_HUMAN	NGAP	NGAP_HUMAN Ras GTPase-activating protein nGAP OS=Homo sapiens GN=RASAL2 PE=1 SV=2
1115	AGCAGCGGCTGCCGCAGCAGCTGCCTACAGTGATGGGTGAGTGAT[G/A]GACACAAGATATT	46	[G/A]	NODE_1_length_210_cov_11.333333	AGCAGCGGCTGCCGCAGCAGCTGCCTACAGTGATGGGTGAGTGATGGACACAAGATATTACACAAAATAAAGCAGTAGCACACCGTACTATGACTATATATTAACATATTCAAATGAAAAGCAGTGGGCCTACTTCACTTTCTATTCTGGAACATGTTTGGTTGCACAGCGGTAGGTTTGTAATGTACTAATCTCTGGTGTCCAGCTACGGACGGGTGTACACGACAGACCCTTACCACG
1116	GTACAGGACTGTGTTTAAACTGTGGG[T/C]TAGCCTTGTCTTGTTTGGAAAGAGGGCCGTGT	27	[T/C]	NODE_1_length_252_cov_39.281746	AGGGTACAGGACTGTGTTTAAACTGTGGGTTAGCCTTGTCTTGTTTGGAAAGAGGGCCGTGTACCTCCCTGTTCATCCCATTGCCAGTGTGCTACACCCTCCTTGTGATTATGAATACACACACACACACACTTGTCAGTCAACTTTAGAATTAACGACTGCCCGTTCTGTTTAGTCTTGCGGATCTGGGCATTGATTGTCTTTCTTCCCGGACTGTCTCATAAATACTTCACAGTGAAAAACCAACGCCTACATGAACAGAAAAGGGAAATGGCTGTATAA
1117	CACCATCCATCTAACATGTGATCCATGTGACATGCCATGCCTGGGAT[G/T]ATGTCCTTTTA	48	[G/T]	NODE_1_length_221_cov_34.090496	CACCATCCATCTAACATGTGATCCATGTGACATGCCATGCCTGGGATGATGTCCTTTTATGTGCATACATCTCATCTCCCTGAGGTAAATGTGCTCTTATAAAAGCCTCGCTGTTCACTTATAGACTGTGATTCATAGCAGCCCTCTGAGTGCCTGTCACAAGGCCATGCTCCTCTGTCAATCAGGACACTGCTGTGCTGATCCTCTCTGCACTTTGTAAACATCCAAACTTTCGCTGTTGACCAGGCTTT
1118	CCTTTCTCAGCGATGAC[C/T]CTTTAGCACATCAGAAATGGGATCATGAATGGAAGGGAATT	18	[C/T]	NODE_1_length_212_cov_7.924528	CCTTTCTCAGCGATGACCCTTTAGCACATCAGAAATGGGATCATGAATGGAAGGGAATTGTGTAGCTACAAGGTATCAACCTGTTGGCAAGGTGACAAAGTTCCATTTTATAATCCTAAGGTTTTCACAGTCACATTTGAGAAAATGTAACATAACGTAATATCTGATAGTCTATAACTGAAATAATAATCATAATATAATATTAATAAATAATAATTAGAATATTATAATAATATTATCAT
1119	AAAAGTGTC[C/T]CTATACAGTGCCTTCAGAACGTTGTGTTTCTGCATGCATTTAACATGTA	10	[C/T]	NODE_1_length_232_cov_49.465519	TGCAGGAAAAGTGTCCCTATACAGTGCCTTCAGAACGTTGTGTTTCTGCATGCATTTAACATGTATTCAATTGAGATTGTTTGTCACTGGCCAACACACAATACCCCATAATGTCAAAGTGGAAGTATGTTTTTTTGAAACTTTTACAAAGTCAATAAGTATTCAACCCCTTTGTTATGGCAAGCCTAAATATGTTCAGGAGTAAAGATTTGCTTAACAAGTCACATAATAAGTTGTATGGACTCACTCTGTGTGCAATAAT
1120	CTGGTTCCTACTCCTCACTACAGTCGTCA[A/C]GTCACCCTGCAGGAAGGGTACCACATGAG	30	[A/C]
1121	AAC[G/A]CATGAGGAAGGAGGATGTCTTCCCTATAACGCATAGCGTTGAGATTGCCTGCAAT	4	[G/A]	NODE_1_length_202_cov_23.737623	AACGCATGAGGAAGGAGGATGTCTTCCCTATAACGCATAGCGTTGAGATTGCCTGCAATGACAAGAGCTCAGTTTGATGATGCTGTGACACACCGCCCCAGACCATGACGGACCCTCCACCTCCAAATCGATCCAGCTCCACAGTACAGGCCTTGGTGTAACGCTCATTCCTTCGACAATAAATGCGAATCCAACCATCACCCCTGGTGAGACAAAACTGCGACTCGTCAGT
1122	TTCTCTCTCCAAAACAGACAGCAGAGCTGGTGGTGTTGCCT[T/C]TTCCTGGTCTTCCAGGG	42	[T/C]	NODE_1_length_239_cov_66.230125	TGCAGGTTCTCTCTCCAAAACAGACAGCAGAGCTGGTGGTGTTGCCTTTTCCTGGTCTTCCAGGGAAAGATGTCATCATCAACACAGTGTTTGACTTCCTGACTGAGTCACCAAAGGAGAGGAGACTCCCTGAGTTCCTGTACCACCTCGTCAGGCTCTCTGAAGAGGTAACACTTTGTGCATTTAGTAAACAACAGTTCTAACTTGTTTCTCATCTGATGTTGATACTTTATCGTGTTGTTATATTGATGTTATATTGATGTCCTTTT
1123	AGCGAGTCACTGC[T/G]TTGATATTTTGCAGAAAACAACAGGGTGTTGTCCAGGGTCACCCC	14	[T/G]	NODE_1_length_241_cov_54.800831	AGAGGATACAACTGAGATACTTCACAATTAGTGTCATGAATTATCCATATTTTTTCCATCTCCTTATTCACTAGGTATCAATGTCATCTAATTTCAACACTCATTACAACCACAAACGAATGATTGAGCATGGTAAAGTCAAAACCTCTCCATCAAAGTTGGCAACTCCACAGTGTCCTCCTCCCAGAGTGCAATGAACCTGGGGTGACCCTGGACAACACCCTGTTGTTTTCTGCAAAATATCAAAGCAGTGACTCGCTCCTGCATCAGT
1124	CATACATATACCCCTAGAATGTACTTTGTCAATGCACACTAGGTAAGA[A/C]CTGGGCGGAC	49	[A/C]	NODE_1_length_179_cov_15.508380	CATACATATACCCCTAGAATGTACTTTGTCAATGCACACTAGGTAAGAACTGGGCGGACCATCCCCTGTATTTAGGTTAGTGCGCCAGGTGGTGCTAGTTAGGTAAGTTGTGGGTAGGTAGGAGAGGAGGCTCTAACTTTTACTTTCTTTGCATTGGTTTCGCCCATCCCCCTTTCCCAAAATTACCATGTGACGGAATAAATTGGTAA
1125	TTTGAACACAGGTTAGCG[G/A]TCAACATATAAATTAACCATGACATACGTTATTTTATGAC	19	[G/A]
1126	CCTCAGCACCGGAGCTCTCATCGCCATACTCGCCTG[T/C]ATCGTCATTCTCCTGGGTGAGC	37	[T/C]	NODE_1_length_235_cov_60.025532	AGACGTGCAGGCCTCAGCACCGGAGCTCTCATCGCCATACTCGCCTGTATCGTCATTCTCCTGGGTGAGCATCAGCGCCAAAGAAAACATCAAGTTGCATTCAATCTGTTGTTGATCTAATATTTAACTTGTTTGATATTTTATACCATCTTGAGTGGTGCTTATCCTTAATGTTTTCAGAATACTTTTAAGTATTTATGGGCAGATGCTTGACAGAGTATTAATAGTGTGCGTTTTGATTATGTACACAGGCTCAAATGATTAT
1127	GGGGTGTCTGGTGCT[G/T]GGCTAGAGCCTGACGGAGGGGTGTCTGGAGCTGGGCTAGAGCC	16	[G/T]
1128	GAGAAGGAGGAGGGGTAGGAAAAACAT[G/A]GGTTAGTGGACGACCCAGAGTAGGGGGCAAA	28	[G/A]
1129	TGGAGCTGGCCACAGGACAGTTCCCCTATAAGAACTGCAAGAC[C/T]GACTTTGAGGTCCTG	44	[C/T]	NODE_1_length_223_cov_43.632286	TGGAGCTGGCCACAGGACAGTTCCCCTATAAGAACTGCAAGACCGACTTTGAGGTCCTGACCAAAGTGCTGCAGGAAGACCCTCCCTCGCTCCCCCTCAGCATGGACTTCTCCCTCGACTTCCAGTCCTTCGTCAAAGACTGGTGAGACAAAACACACACGCACTGTGTGACTCATTGAGAGTTTATTATTAATTTCTGCAGTCTTACGGCTCTCAACCAGTCTCTGCTGACAGTACAGTTGCTAAGTAATAT	Q4KSH7	MP2K7_RAT	MP2K7	MP2K7_RAT Dual specificity mitogen-activated protein kinase kinase 7 OS=Rattus norvegicus GN=Map2k7 PE=2 SV=1
1130	ACCTGGTGGACAAACTGCAGCTGAAGGTCAAATCCTACAAGAGAACT[T/G]CAGAGGAGGCT	48	[T/G]	NODE_1_length_239_cov_58.125523	AGGACCTGGTGGACAAACTGCAGCTGAAGGTCAAATCCTACAAGAGAACTGCAGAGGAGGCTGTAAGTAACCTTCTATCATCCAACTGATGCATCTGTAATTCTCAAATGATTTTGTTTAATAGAAACCTAGATCATGTTTAACATTTCTCACAGGAGGAACAAGCTAATGCCAATTTGGGCAAGTTCCGTAAGATTCAGCATTCAGCATGAACTGGATGAACTACGACCGGTCCATTTTGTCTAATGTTTGTGACCTCATGAGAGACA	P02563	MYH6_RAT	MYH6	MYH6_RAT Myosin-6 OS=Rattus norvegicus GN=Myh6 PE=2 SV=2
1131	T[C/T]TTCTTACTGCTGCTCACGCTGTGGAAATGTAGTGCATTTGCATTTGGAACTACCAAG	2	[C/T]	NODE_1_length_231_cov_39.082253	GCAGGTCTTCTTACTGCTGCTCACGCTGTGGAAATGTAGTGCATTTGCATTTGGAACTACCAAGTGATCTGCCATCTACATTTGAAGTTGGAAGTTTACATACACCTTAGCCAAATACATTTAAAGTCAGTTTTCACTATTCCTGACATTTCATTTTAGTAACAATTCTGTCTTAGGTCAGTTAGGATCACTACTTTATTTTAAGAATGTGAAATGGCAGAATAATAGTAGAGTGATTTATTTCAGCTTTTATTTCTTTCA
1132	TATCTAGTGTTCTGTATGCCATGGTCTCTCC[A/G]ACCCTGTTCCTGCAACTATCTAGTGTT	32	[A/G]
1133	CTC[A/G]TCTCCATTCAGATTCAGAGTGTTTATAGTCACATGTACTGGGGTTGCAGTTGTGT	4	[A/G]
1134	TAGCTAACCCCCGGCAACCAACGCCACTCTTTCTCAGAGAAT[G/T]CTGTCATTGTCTGTCT	43	[G/T]	NODE_1_length_239_cov_50.774059	TCTGCAGGTAGCTAACCCCCGGCAACCAACGCCACTCTTTCTCAGAGAATGCTGTCATTGTCTGTCTTTTTTTTCTCTGTCTTTGAGTGCCTGCCAGTAGGCTATATCTGTCTCTGTCATTGACCCTCTGTCTCCTGTGTGTCTCTGTCTTTGACTCCCTGTCCTAGTGCACGTGTTCCTGTCCTCATAAAGAGATTCTTATTGTTTCTCATACTTGTCTTGCCTCTGTCATCCTTGTGAACTGTTATAATTGGTTATTATTATTTTGT
1135	GACAGTAGGTTCCGTCATGTCCCTTCTCCCCTCTATTTATGT[G/C]TTACCAACCTGCCTGG	43	[G/C]
1136	AGTGCCAGCGAGGAGCGGGGATTCTTTTTC[T/A]AAGGACAACATCACTGTCAGACAAGGGG	31	[T/A]	NODE_1_length_160_cov_74.706253	AAAAAAAAATTGGCACGTGTTTTCGACTATTATAGTTCTCCAGCACGCAATATTCGCCGAACCAATGACTTTGAAAGCATTGAAATAATGTACAAATGAAATTACTTACTTTAAGACGGCACTGTCCCCTTGTCTGACAGTGATGTTGTCCTTAGAAAAAGAATCCCCGCTCCTCGCTGGCACTCCTGCA
1137	AGATGAAAAATGAGCCCGTTTCTCGCCAAGCTGTGGGATTTA[A/G]GCCGGAACCCCCCCCC	43	[A/G]	NODE_1_length_158_cov_8.810126	CCTGACTTTTGATTATCAGGATGGTTCATTTTAGAATTTAGCATGGGCCCAATGCAAGCCATCCCCTAAATCATGCCTTTCCAGGTATCTTCCTCTGTGCATCTGCTGTGCATCTTCCTCTGTGCATCTATTGTTCCCCAGCCTGCCCCTGCCACGTCTATTTATAGTTCCCCGTCCCCTGTGGGGGG
1138	TGAGGCCCTGCCCTGAATACTACAATTCTTCCAAATGGTAGATTCAGA[G/C]TGGAAGATTT	49	[G/C]	NODE_1_length_222_cov_58.851353	GGTGAGGCCCTGCCCTGAATACTACAATTCTTCCAAATGGTAGATTCAGAGTGGAAGATTTCACTATTACTTCGACTAGTTGAGACTCAATAGATTGATTTCTTCAAAAGAAGGGACAACTTAAGTCTGGGTTTAATTATTGATGTACACACTAAAAAGATATCTCAATTTATTTGACCATCTCATATTGTCTATTCAAATATCTCTTTCTCCTTTTGTGCAGGTATGAGCCAATAGGCTACCCGGTGTCGG
1139	AGGGTAGCTCTCCAGGAACAGGGTTGGAGTAGAAACCTACAGGAGA[G/A]TAGTAATCTAGG	47	[G/A]
1140	[C/T]CTCATCAAGAAGCCGGTCTGACCTCTCCTTCAGGCCTCATCAATAAGCCGGTCTGACC	1	[C/T]
1141	TTATTGCAAAAATGTGGGGTTATTAAAACTGAA[A/T]GTGGATTTACCTAATTCGGTGGCGA	34	[A/T]	NODE_1_length_168_cov_113.214287	CAGGTTATTGCAAAAATGTGGGGTTATTAAAACTGAAAGTGGATTTACCTAATTCGGTGGCGACCCGCAGAGTTAATCAAACCTGTGAATGGGTTTGGTAACTATGTTTTTATACTTAATCCATGAAGTTTGGTAAGTCGGAAGCTTGTGTAGTAGAGTTTTGTTAACAAAAAAGGAATAATGAAGTGATCTACAGGA
1142	ATGGGAGAGTACCGGGCAGACAAGGTCCCCTCTGACCTGCT[T/C]ATGGTCACGGTAAAGTA	42	[T/C]	NODE_1_length_229_cov_30.213974	AACGGTGCAGGATGGGAGAGTACCGGGCAGACAAGGTCCCCTCTGACCTGCTTATGGTCACGGTAAAGTATGGGAAGAGCACCACCACGGCCGTCCCCACAGCCTTCCAGTTCTGGGAGAACCCCACTATCCTGGACCACCACCCCAAGGGAAGCTTTGTGTGGTGAGTATCAGACCTCTAGAGACAAGAAGCTATTATAGAGGCGTCCACTTTGTCTCACATCAACTTGCAAGACAACTCCATCTGCACTGAGACGTG
1143	CTGACCTCGGTTGTCAGGTGAACGGTGTTTCCA[A/C]CGATACGTTGGTGCGGCTGGCTTCC	34	[A/C]	NODE_1_length_237_cov_17.902954	CTGACCTCGGTTGTCAGGTGAACGGTGTTTCCAACGATACGTTGGTGCGGCTGGCTTCCGGGTTAAGCAGGCGGGTGTTAAGAAGCGCGGTTTGGCTGGACATGTTTTGGAGGACGCATGACTCAATCTTCGCCTCCCGAGCCCGTTGGGCAGTTGCAGCGATGAGACAAGATCAAAATTGGGGCGAAAAAGTGGATAAAAGACAAAAAGTAATCATCATGATGTTGTAATGTTGAAGTTGAAATGGTGCTGGAATAGTGAAGGCAA
1144	CCTCTTACATACACGCTGGTGAACACACACACACACACACACAC[A/T]CACACACACACACA	45	[A/T]	NODE_2_length_182_cov_8.884615	TGGACAGGTGTTTGATGTTGTCTCCTTCTGTACTATTGCTCTGGCTAATTGACCATGTAATGAACCAATTATCTCCACAGATTAACTCCTTAGAAAGAAGGGGGAGGGAGGTTGTATGAATGAGTGTGAATGTATGTTTGGATATGTGAATATGAGCAAACTGTGTGTAAGCTTGCAAATTTTGTGTGTGTGTGTGTGTGTGTGTGTGTGTG
1145	TAGCCTCCCACCCAGCCTCAGCACTGGAGACATGCAGAGCTGAAATAGCATAGAAT[A/G]TG	57	[A/G]	NODE_1_length_234_cov_59.012821	AGGTAGCCTCCCACCCAGCCTCAGCACTGGAGACATGCAGAGCTGAAATAGCATAGAATATGTCCCCTCAGCGTGCCCCTGAGGAAACAAAGCACAATGTCACCAAGTTTGTTTCAGGATCAGAGTTATGAAGATCAGTACAAAGAGTGAACTGAGGGAACTAGGTGTGGGGGTTGTTACAAAGTCATATCAACAATATCAAGGTTCACATAGGGAGATGTTGAATTAATAGAAAGGATTGTATAACTTCTCTTTTGTTACTCA
1146	ATTATAATGGGCTGTAATGTGTATATGTTTTCAGTA[C/T]GCATGTTCTGTAATGTACGTTC	37	[C/T]	NODE_1_length_240_cov_52.137501	AGGATTATAATGGGCTGTAATGTGTATATGTTTTCAGTACGCATGTTCTGTAATGTACGTTCTCTCCTACAGGACTATAAACCAGAGGAGGACCCTGCTCTCTTCAAATCAACAAAGACTGGCAGAGGACCACTCTCACCTGAATGGAAGGTACAGGACTAGACTCCCTCCTGCCTTGTCTGTGTTAATTGGTCATGTTGACGTTTGACCTCGTTTAGAAGAGGGTTAAATCAACGTGCCACGCTTCTCTTGTTTGCGTTGCTGGACGCT	P53810	PIPNA_MOUSE	PIPNA	PIPNA_MOUSE Phosphatidylinositol transfer protein alpha isoform OS=Mus musculus GN=Pitpna PE=1 SV=2
1147	GCTACCATTAGGAAAAGACGTTTCCTC[A/G]CCGAGCATGACCTCTGACCTGGGCTAATCTG	28	[A/G]	NODE_1_length_242_cov_46.785126	TATTCTCAAAAGTGCATACCCCACCCATCTGGCACTCCATCCAGGCTACAGCCAATGCTAAAATGATTTGAACCCAGGTTTGCAGCAGAGATGATTTGTGAGAGACTATGGCTCCAGTGGCCACTGTGGGTGTATGTCCAGTCCAGCAGCGATGTGACTGTTCAGGTTTGCACTGAGCCTTGAGCGTTCCCTGACCTGTCTGTCCATGACAGATTAGCCCAGGTCAGAGGTCATGCTCGGTGAGGAAACGTCTTTTCCTAATGGTAGCCCTG
1148	AGGGCGGTCACGTGGGCCA[G/A]CAAGGCGGATGTCCTGGGGTTGGAGCCTCATTGTGAGCC	20	[G/A]	NODE_1_length_235_cov_50.451065	TGCAGGAGGGCGGTCACGTGGGCCAGCAAGGCGGATGTCCTGGGGTTGGAGCCTCATTGTGAGCCGAGTCAGGAGGAAGTAGTACTCACTAATCAAGCAGTGTGAAGTCCTTTACACACGCTTCTCAGGGTAACTAATGCATCCTATTCACTCAATGCTGCAGTTCTGTGTCCCTGACAACGGCAACTTCACACCGGAGGTTCTCAAACCATTAATTTTCAAAACTACAAGTCACCTTGCAGCGAAAGTCATTACAGACACACCG
1149	AGG[G/T]ACTGGTGCACTTCACAAAATAGATGGCAACATAAGGAATTTAAAATTATGTGGAT	4	[G/T]	NODE_1_length_219_cov_33.744293	GCAGGAGGGACTGGTGCACTTCACAAAATAGATGGCAACATAAGGAATTTAAAATTATGTGGATATATTGAAGCAACATCTCAAGACATCAGTCAGGAAGTTAAAGCTTGGTCGCAAATGGGTCTTCCAAATGGACAATGACCCCAAGCATACTTACAAAGTTGTGGCAAAATGGCTTAAAGACAACAAAATCAAGGTATTGGAGTGGCCATCACAAAGCCCTGACCTCAATCCTGTAGAATATTTGTG	P35072	TCB1_CAEBR	TCB1	TCB1_CAEBR Transposable element Tcb1 transposase OS=Caenorhabditis briggsae PE=3 SV=1
1150	CGCCGGGTGAAAGCCCCCCCAGCTAAACCCTCCCC[C/T]AACCCTGATGATGCTGGTGCCAA	36	[C/T]	NODE_1_length_213_cov_34.816902	CGCCGGGTGAAAGCCCCCCCAGCTAAACCCTCCCCCAACCCTGATGATGCTGGTGCCAATTGTGCACTACCCTATGGGACTCCCGATCACGGACGGTTGGGATACAGCCTGGGATCGAACCTGGGTCTGTAGGGACACGTCAAGCATTATGATGCAGTGCCTTAGACCGATGTGCCATTCGGGAGGCCCGGTTTATGACTTTTAATGGTAGATCAAGATGACATTTTTATTTTGTTTAGCATA
1151	ATACGAACAAAGGATCGAATTCGGAAAGTCGTATTCCTAGTTGTAATACTGGTGA[C/G]TTA	56	[C/G]	NODE_1_length_230_cov_35.782608	ATACGAACAAAGGATCGAATTCGGAAAGTCGTATTCCTAGTTGTAATACTGGTGACTTACTGCCTCTTTGATATCCAAAAGTTATTTTATGTAATAACACAAAAAACTTTCTGGACTATAATTTAAGAAGTAACACACAAAAAAACGAAATACTGCAAAGTTGCTTAGGAGCTAGAAACAGAGCTGGCATGTCTGTCGGTGCCATCTTACCAAGCATCAAGTCTGGAGAAAACCTGGCACCATCCCTACGGTGAAGCATG
1152	TTATTTCATCTGTGCATGTGCTATCAC[A/G]AGCAGCGCCAGACTCGCTCTTTGGCACGAGT	28	[A/G]	NODE_1_length_236_cov_31.127119	TATGCAGGTTATTTCATCTGTGCATGTGCTATCACAAGCAGCGCCAGACTCGCTCTTTGGCACGAGTAAAGTAAGTTCGGAAAATATGAAAGTATGCATCTTAGAAATAGTTTATATGCCCAAACTCAGATCCAATAGGCTTCCCAAAAATAATATGGTCACTGTGATGGAACTTTTATTTTGATTGGCGATTTCTGCATTTTCCAAAGTCCCGTCAGGTAGCCGAATTATCAGATGTGTCTATATAAACCAGATTGTAAGGGTGA
1153	TTCATGCTCTACAACATCTGTAGAGTACGTCCCTGCC[T/C]CACACAGGAAGCAGCGCAGGT	38	[T/C]	NODE_1_length_225_cov_73.968887	TGATTTGCTTAACATAAGGAATTTTGGGGTGGGAGGGTGGACAGTGCAAGTGTTGGGGTGGTAAAGTTGAAAGCCAGGTGGGCTGCAGCGTTCTGGATAATTTGCTGGGTTTTATGGCACAAGCTGGGAGCCCAGCCAACAGAGAGTTGCAGTAGTCCCGATGGGAGATGACAAGTGCCTGGATTAAAGACCTGCGCTGCTTCCTGTGTGAGGCAGGGACGTACTCTACAGATGTTGTAGAGCATGAACCTGCAG
1154	GTTCAAATATTT[T/C]TTCTCTCTTTTGTTTACGGAGGTGCAATCCTCAGATAATAGCATTG	13	[T/C]	NODE_1_length_231_cov_31.173161	AGGGTTCAAATATTTTTTCTCTCTTTTGTTTACGGAGGTGCAATCCTCAGATAATAGCATTGTTTGCTTTCGCCGAAAAGCCTTTTTGAAATCTGACATGTTGGCTGGATTCACAACACTTGTAGCTTTAATTTGGTATCTTACATGTGTGATTTCATGAAAGTTACATTTTTATAGTAATTTATTTGAATTTGGCGCTCCGCATTTTCTCTGGCTATTGGCCAGGTGGGACGCTAGCGTCCCACATATCCCAGAGAGGTT
1155	TGGCCCAGGGAGGTGTCACTGAGGCGAG[C/G]CCAGTATGGCTGCAGGCTCAGCTGGATGTA	29	[C/G]	NODE_1_length_220_cov_27.577272	TGGCCCAGGGAGGTGTCACTGAGGCGAGCCCAGTATGGCTGCAGGCTCAGCTGGATGTACTGGAGGGGGTCACAGCAGTGGTGGCGGAGTAGCTTGCAGGTCTGGGTCAGGCGACACAGGTCGGGCAGGGTCAAGTGGCTAACTATCAGCTGGATCAACTGCAGGGGGAGAGAAGGGAGAGAATTACAGAGAGATAATAAGAGAGAATGGAGGATGGTGGGAGAGGGGGTAGAGGAAGAAGTATAAATAA	Q0VD31	FBXL4_BOVIN	FBXL4	FBXL4_BOVIN F-box/LRR-repeat protein 4 OS=Bos taurus GN=FBXL4 PE=2 SV=1
1156	AGGGATTGGTGCACTTCACAAAATAGATGGCGTCATGATGAAGGAAAAT[G/T]ATGTGGATA	50	[G/T]	NODE_1_length_208_cov_25.028847	AGGGATTGGTGCACTTCACAAAATAGATGGCGTCATGATGAAGGAAAATGATGTGGATATATTGAAGTCACATTCCCAGTGGGTCAGAGGTTTACATACACTCAATTAGTATTTGGTAGCATTGCCTTTAAATTGTTCAACATGGGTCAAATGTTTTGGGTAGCCTTCCACAAGCCTCCCACAATAAGTTGGGTGAATTTTGGCTCATTCCTCCTGACAGAGCTGGTGTAACTGAGTC
1157	TTCAT[G/C]CTCTAAAACATCCTTAGAGTACGACCCTACCTCACACAGGGAGTGGTTCAGGT	6	[G/C]	NODE_1_length_243_cov_41.600822	ACGTTTGCAGGTTCATGCTCTAAAACATCCTTAGAGTACGACCCTACCTCACACAGGGAGTGGTTCAGGTTCTAATTCAGGCACTTGTCATTGTCATCTCCCATCTGGCCTACTGCAACTCGCTACTGGCTGGGCTCACCACTTGTGCCATCAAACCCCTGCAACTTATCCAGAATGCTGCAGCCCGTCTGGTGTTCAACCTTCCCAAGTTCTCCCATGTCACCCCGCTCCTCTGCACACTCCACTGGCTTCCAGTCGAAGCTTGCATCCATT
1158	AGGTACAGCAGGTCAGCCAAGGGACGGCT[T/C]GCTGCGCGCTCTACGTAAGAGTCGTCGTA	30	[T/C]
1159	[G/T]CAGGCGGAGGGGCAGGTTTCGGGTCGAGAGCCAGACCCGGTCCGGGGCCTCACTGCGG	1	[G/T]
1160	ACTTGCTTTGTGGAGTGAGAAATAGAGCATATCTTTATTACGGACAGA[C/A]CTCTCCCCAT	49	[C/A]	NODE_1_length_230_cov_55.308697	GCAGGACTTGCTTTGTGGAGTGAGAAATAGAGCATATCTTTATTACGGACAGACCTCTCCCCATCTTCACAACATTGAATCTATGTTTTTACCATAACAGTTTACAATTTATTGGGCAAAACAATCTAAAACACAACCAAAACAAACTACAAATTGTTCAAACAAGTTTGTAGTCACAAGCTTGATGTAGTCATTGCGTGCTAGGAATATGAGACCAAATACTAAACTTTTGACTACTCTAATACAATATAAGTGAAGTG
1161	GCTCTGACAGTATTGCTGGTGTCTACCTTGAACCGACAAA[A/G]GAGAAGATCAGCATCTAT	41	[A/G]	NODE_1_length_230_cov_79.186958	TTTGCAGGGCTCTGACAGTATTGCTGGTGTCTACCTTGAACCGACAAAAGAGAAGATCAGCATCTATCAAGCTATGAAGAAAAATCTTCTGAGACACAACACAGGCCTGTCACTTCTAGAGGCCCAAGCTGCCACAGGGTTCATTATAGATCCAGTGAAGAACCAGTACCTGTCAGTGGATGATGCAGTTAAAGCAGGCATTGTCGGCCCTGAGCTACATGAGAAACTGCTTGCTGCTGAAAAAGCAGTCACTGGTTACA	Q15149	PLEC1_HUMAN	PLEC1	PLEC1_HUMAN Plectin-1 OS=Homo sapiens GN=PLEC1 PE=1 SV=3
[truncated: 2,269 more rows]
