# Supplementary material for: Meiotic maps of sockeye salmon derived from massively parallel DNA sequencing
Source: BMC Genomics. 2012 Oct 3;13:521. doi: 10.1186/1471-2164-13-521 (PMC3563581; doi:10.1186/1471-2164-13-521)
Supplement: Additional file 3 — Supplement 1c. 5’-nuclease assay information designed from RAD tags. [file 1471-2164-13-521-S3.csv]

Assay Name	Forward Primer Seq.	Reverse Primer Seq.	Reporter 1 Dye	Reporter 1 Sequence	Reporter 2 Dye	Reporter 2 Sequence
One_1627	GATGGACTACAATACCCAGAATGCT	ACAGACTAGTACCCAGGCAACA	VIC	TGGTTTGATCTCAATAAAGA	FAM	TGGTTTGATCTCAGTAAAGA
One_1899	GCTTGATTACAATAAAGAAACTCAGGAATAAAACT	CAAGCCAGTTGAACAACGTAACAA	VIC	CAGATCAGCTGGTCTAC	FAM	CAGATCAGCTAGTCTAC
One_342	GCTTTTGTTCCAGCCTAGCACTA	GTGCAAGATTTTGTTCCAGTCCAA	VIC	CTATTAACAACACTTTTCG	FAM	ATTAACAACATTTTTCG
One_2138	AAGATTTATACGTGGCTTTCATTCCCT	GCCTCACTCAGCTCAAGTCAATA	VIC	CCAAGGAGATAAATTGTAATC	FAM	CAAGGAGATAAGTTGTAATC
One_3688	TGTGTGTCTGTAACATATGTCAAGTTGA	ATCAGCATCTGGTTATCTGATAACTGT	VIC	CCAACTGCCTCTATCACA	FAM	CAACTGCCTCCATCACA
One_3865	GGCTGTCTGGAGGGCAC	CCACAGTTTTCTGTTTGTTCTATCAGG	VIC	CATCAGACTCAACTTCT	FAM	CATCAGACTCCACTTCT
One_4173	TAACCTTTGACTTTTGTCAAACA	ACAACGCTTCGATACAATTAGAGGAG	VIC	CCCAGTGGAACTGAG	FAM	CCCCAGTGGTACTGAG
One_2965	CGTTCTGTGCCGTGTGG	CCATCTTGGCCAGCTCGT	VIC	ACTATACCATCCCCGCCATG	FAM	ACTATACCATTCCCGCCATG
One_3742	CATGTCCAGGCCCGTCT	CCCAATCTTCTTCTGGATCATCCAA	VIC	TCTCTAGCGAACTTC	FAM	TCTCTAGCAAACTTC
One_3521	CTCATCTTGTCTGGACCAGTC	GGACTGTTATGTGTCAGTACATGGA	VIC	AGTCGGTGTAGCTATTC	FAM	AGTCGGTGTATCTATTC
