# Supplementary material for: Meiotic maps of sockeye salmon derived from massively parallel DNA sequencing
Source: BMC Genomics. 2012 Oct 3;13:521. doi: 10.1186/1471-2164-13-521 (PMC3563581; doi:10.1186/1471-2164-13-521)
Supplement: Additional file 4 — Supplement 1d. 5’-nuclease assay information for EST based SNPs used for mapping. [file 1471-2164-13-521-S4.csv]

Assay Name	VIC	FAM	Forward seq	Reverse seq	VIC seq	FAM seq
One_ACBP-79	G	A	GAGGTGTGGGCTGACCA	TCGACCGCTGGCAGTG	CAGAGGTCATGGTTCTA	CAGAGGTCATAGTTCTA
One_agt-132	A	C	GACCCAGATCAACAACTTCATCCA	TGGTTGAGCTAAGGTCCTTGAAC	ACAGGAAAATCACGAGCCT	CAGGAAAATCCCGAGCCT
One_aldB-152	A	G	CGATCAGGTGACGCTAAAATTAACTC	GTGGCTTCCTCTTCACTCTGA	CTCAGGCATTACCTTC	CAGGCATCACCTTC
One_ALDOB-135	G	A	CCCGTGCCGGACTTGTT	TCAGCCATGTCAATTGGAATGTGA	ACAGCACGAAATTA	ACAGCACAAAATTA
One_apoe-83	C	T	CGCCATGGACAAGGTCAAG	GGCACAGTGCTTCCAAACC	TTTAGACGGCGGTCTC	ATTTAGACAGCGGTCTC
One_c3-98	C	T	GAGTGTGGAACTGGTTCTTGTTG	GCCGGCAGGGCATCA	GTTGATGGACCACCTGGT	TTGATGGACCACTTGGT
One_CD9-269	C	T	ACGCTCTGAGGTGATATGAAACAC	CATCCGACGTCAACATCCAAAC	TGGAATGGAGAAATC	ATGGAATGAAGAAATC
One_cetn1-167	A	C	CAGAAATCCTGACTGTTAAAACAATGCA	CTGCTCGTTGATCTCTCCATCTC	TTGACGAAGCAGACCGA	TTGACGAAGCCGACCGA
One_CFP1	C	T	CGCAGGTCAAAGTAGTACTTAGCAT	GAGCGTCACTTCCTGGAACTT	TGCAGTTCAACATCAA	CTGCAGTTCAATATCAA
One_cin-177	C	T	CCTCAGACTAGTGACCGTACCTA	CGCTCACCGTGGTTACGT	TCACGCACGGGACAG	CACGCACGGAACAG
One_CO1	T	C	CATAGTAATGCCTGCTGCTAGGA	CCACTTTTTGTTTGAGCTGTGCTAA	ACTTCTACTACTTTCCC	ACTTCTACTACTCTCCC
One_Cytb_26	A	G	CCTGGGAGATCCAGACAATTTTA	CGTAAGCGAAAAGGAAGTATCACTCT	TTTGATATGAGGTGGAGTAA	TGATATGAGGTGGGGTAA
One_dds-529	A	G	CATAATGCTCCCCATCTTGAATTGG	CACTCAGCCCTTTAGGGAAGA	AGCAATCCCATCTCTC	AGCAACCCCATCTCTC
One_DDX5-86	C	T	CTCCCACATTGATCTGGACGTA	TGCCACTTGGCCCAAAGAG	AGGACTTCCTGAAGGAC	AGGACTTCCTAAAGGAC
One_E2-65	C	T	GTGGCACCCCCTTTCTCT	TGCAAACCTCAGTGGAGAACC	CATTGTCCCTAGGAAAG	ATTGTCCCTAGAAAAG
One_gdh-212	C	A	CCTGTGTTGAAGTGGAGTAGGTTAA	GCTTTATACTGTAAGTGGACTGACCTT	ATCTGTTACCAGAATGTTT	ATCTGTTACCATAATGTTT
One_GHII-2165	T	A	GGCATCAACCTGCTCATCGA	TGCACAAAGTGCGGCAC	CACAAATGGAAATTGA	CACAAATGGTAATTGA
One_ghsR-66	A	T	TGTAACAATACAAGGATAATGCAAATAATGTAGGT	GGTTATTAGGTTACTGTGCTGACTGT	AGGTTAAGCTGTGTATAAGT	TTAAGCTGTGAATAAGT
One_GPDH-201	T	C	GAAGCTGATCCTAGACCTGTACCTA	TGGTATGATGGTGCTACTGGAAGT	CTTCACCCCTGGAGCC	CACCCCCGGAGCC
One_GPDH2-187	G	C	TCACATCCTTGAGTCGTGTTTGTC	GGGCGTAACCGCAAGGT	CCTTGGAGGTCTTG	ACCTTGGACGTCTTG
One_GPH-414	C	T	CAAGAAGAATCAAGAGAAAGAGAGATGGT	CCTAGTGTCATGCACATAACGTGTA	AAGAACTAGAATGGAACAGA	AAGAACTAGAATGAAACAGA
One_GTHa	A	G	CAAGAAGAATCAAGAGAAAGAGAGATGGT	CCTAGTGTCATGCACATAACGTGTA	CAAGAACTAGAATGAAACAGA	AAGAACTAGAATGGAACAGA
One_hsc71-220	C	A	ACAGCGAAACTATTGATTTAAGGCTCAT	CGCAGGTAAATCACTGATCATGTTT	ATTGGCCACAGCGC	ATTGGCAACAGCGC
One_HGFA-49	A	T	ACTTGCTACTTCAGGGTTTTTGTGA	TGGCAGAACAATTCCTCAATGCATA	CTAAAGCACCATGTTGC	ACTAAAGCACCTTGTTGC
One_HpaI-71	A	T	TGTTGTTCCTAGGCTGTCATTGAAA	CCCTGCGTATTACTAAGGCCATATTTATT	TCAGTTAAGAACTAATTCT	AGTTAAGAACAAATTCT
One_HpaI-99	C	T	CCTGAGTTGTGTTCAATGGGCATAA	TGGGTCATGTTCATTAGAGCACAAA	AACGGAAGAAACCCCTCAA	AACGGAAGAAACTCCTCAA
One_Hsp47	A	G	CGTTCAAATAAATGCTGTTTGGCCTTT	GTGGTGTTCGGATTTTTCCTGAAA	TTATTGACTATGGCACATTG	TTGACTATGGCGCATTG
One_IL8r-362	C	T	TTGCTAGAAGCGTTGGTTATGATGA	CAGCAAAATTGAGAAGTCACTAGGAAAA	CAGCCAAAGAAGAGTC	AGCCAAAAAAGAGTC
One_ins-107	C	T	GGAACCCTGCAAGAGGAGAAAA	GAAATGAATGTGAAGGCAATGATGAGA	ATATGTTGTATGGACTACTG	ATATGTTGTATGAACTACTG
One_KCT1-453	G	T	GGGAAAGTATGCTGTGGGATCAG	GGTTCCTCAGTGAGTGTTCTCTATG	TGGTCAGGGTATCGCCATA	TGGTCAGGGTATCTCCATA
One_KPNA-422	A	G	TGGGCCCTGGGAAACATC	CCATAGCCACTTTCGATACAGGTAA	CTGGTATGAGAAGGCACA	TGGTATGAGGAGGCACA
One_LEI-87	A	G	ACAGCGCATCCCCATAATGG	GCCTTTGTGGAGGTCAACGA	ACTCGCCACCTCTGT	TCGCCGCCTCTGT
One_lpp1-44	C	T	GGTCCAATAGGGAGCTCAGACA	GGGAATGAACCAGACATGTGAATG	TTGTGCTTTCCTGACCTAT	TTGTGCTTTCCTAACCTAT
One_MHC2_190	G	T	GTATGGTGTGAAGAATGCA	GCTCACCTGTCTTGTCCAGTA	CTGCTATCGACTACAGC	CGCTGCTATCTACTACAG
One_MHC2_251	C	T	CTGGACAAGACAGGTGAGCA	AAAGTAATGGTCTTGACTTGATCA	CACTTACAGGCCCCTG	CACTTACAGGCCTCTG
One_Mkpro-129	A	G	TGACGTATGTGCAATGCATGTCTAT	AGATGAAGGACATGGCTGAAAACAT	ATGCATATACATGTAATATAT	TGCATATACATGTAACATAT
One_ODC1-196	C	T	CCGAGGTGGGATTCAACATGAC	TGTCCTCAGACCCAGGGAAA	CCACCTCCGATGTCC	CACCTCCAATGTCC
One_Ots213-181	T	A	CCATAGTGTATCACACAATACTCATGTCT	TCTATCATCTGCAAATCTGTGTACTAGACT	CTTTGAATTAAAAACATTTTT	CTTTGAATTAAAAACTTTTTT
One_pax7-248	C	A	AGTAAAGGTAGTGATGCAATGATGCA	AACCGCATAGGACGTAAAGCA	AATTCAAAACGAAATGTG	TGAATTCAAAACTAAATGTG
One_PIP	C	T	ACAGAGTCAGGACTTGATATGTACAGA	CCTGACGAGGGTCTACTACACT	AACACACATTTCTCAACACA	ACACACATTTTTCAACACA
One_Prl2	G	T	ACCTCTCTCTCTCTCAGGACTCTCA	GAGGAGGTGTGACACATAGATGGA	ACCAATGGGACGAGTG	CCACCAATTGGACGAG
One_psme3-354	A	G	TGGTCCTTCAGGTACTTTTCAGAGA	CAAATGCCAATTCTCACCACATGA	TGATGCAGTAGCTAAAG	ATGCAGTGGCTAAAG
One_rab1a-76	G	T	TCGCCATATTCTCTCTCCCTATCC	ATCCACTCAGACCCATATCTACCAA	TGTGGAGCAAGGTAACT	TGTGGAGCAATGTAACT
One_RAG3-93	C	T	AGATAAAGATGGTTTCAAAGTCACCCA	GGGCTGCCATCTAAAAAATATTGCT	CATTTTGGACTTCGGGACC	CATTTTGGACTTTGGGACC
One_redd1-414	T	C	GTTGGCTACATCCTAAAACACAATGG	CAGCCCTGGAGTACTGAATCAG	CCTAAGTCAGTCACTGTAG	CCCAAGTCAGTCACTGTA
One_RFC2-102	A	G	TCCAGGAGCTGCATTTTGAGTTAAA	AAGGTGGATGACAATGTGTTAGTGT	ATCACGTTGTATTTCTTT	CACGTTGTGTTTCTTT
One_RFC2-285	A	T	GGATGAGGCTGACAGGTAAGTC	ACAGTCGTTATAGGTACAGGTACACT	CACGACATCTAAGCTGAA	CACGACATCTATGCTGAA
One_rpo2j-261	G	T	GATTCTGAGATCATACAGTGGATTGGT	GCTTGTCATCTTTCAGCACATACCTA	CACATGTTTTACTCATTTGA	CACATGTTTTACTAATTTGA
One_spf30-207	G	T	AGCATTTCAGTTTTGTACATTTACAGTAAAACA	ACCTACTCGTAATTTCAGGGCAAAA	AGGGACATCTTACCTCAAAA	AGGGACATCTTACCTAAAAA
One_ssrd-135	-	T	TGGAAACTCCTAGTGTACTTCATTCTCA	CGTTCCACGCTCCCTAGAATAGA	CTGCGGCTTTGTCTTG	TGCGGCTTTTGTCTTG
One_STC-410	T	C	CAACACAACATCAACATCATTAATAAACATTCTG	AACATCCCCGTTTTGACCACTTAT	CCGATGGGTATATTATTATA	CCGATGGGTATATTGTTATA
One_STR07	G	C	CACACCTGAGGCACAAGCT	GTATGTCTACCAGAGAGGTCAAGGA	ACGCACACTGTCCTT	ACGCACACTCTCCTT
One_SUMO1-6	C	A	GCACAAGCCAAAAAGTTTTCTCCAT	GGACATAGTTGGAGGCAGACAAAA	CAAGATTGAAATTGGTTTGC	CAAGATTGAAATTTGTTTGC
One_sys1-230	T	G	CTACCTGTCTAACAGTGAATGCTAACTT	TGAAACCATTAAGCTCTTTGTAGGACAA	CAAAGCAAGTGATATATTAGTG	AAAGCAAGTGATATCTTAGTG
One_Tf_ex11-750	G	A	AGCAGGTGTAAGCATGTGTACTT	CCTGCTCTGCCTCAACAATGTTAA	CAGGGTCGCTGCAC	CCAGGGTCACTGCAC
One_tshB-92	A	C	GCATTGTCGTACTCGTGTGTTTG	CACAACAGCAACAATACATGTCACA	ACCACCCTGTAGCTCA	CACCCTGGAGCTCA
One_U1003-75	C	T	TCACGAGCCCCAGTCAGA	CGGGTTTCGGTGGTTTAGTATTCTA	AGAGACTACTTCCTTTTTG	AGAGACTACTTCTTTTTTG
One_U1004-183	A	G	GGTGTGACTGCTGTGTTTAATTGC	ACCATCATTACACAGCAATTCTGAGT	AAGTTCCCTGTATTTCTT	TCCCTGCATTTCTT
One_U1009-91	A	G	CTCTGTCCTTGAACTGTTGTCTGTT	GCCGCTGCTACTCTTCCT	CATGTTCTGTATGGACCC	TGTTCTGTGTGGACCC
One_U1012-68	C	T	TCTATTACCATACAGGCCCAGTACA	CCTTTTGTGTCTTCCAGTCATGTGA	TGACGGGTGTTCCTGATAA	TGACGGGTGTTCTTGATAA
One_U1013-108	G	T	TCTGTGCTCTCCTCCAGGAT	CGAAACTGAGGAGTGCTCTGA	ACGGAATTCCTGTTGCCCT	ACGGAATTCCTTTTGCCCT
One_U1014-74	C	T	TCCCCTGCAGCAACTGTTTT	GGCAGAGACGGCATCCT	TTGACCTGCGCCAGTAT	TTTTGACCTGCACCAGTAT
One_U1016-115	-	T	GGATTTTTGACTTGACCGTTTTGTGT	ATTAACATGTGCAAAGGGAGAATGC	AATGGCAGTTTTTTATTTGA	ATGGCAGTTTTTTTATTTGA
One_U1021-57	A	G	ACAGTGCTACAGGGAGAGAGATTT	GATGGTCAGCGTAGAGAAGCAA	AGTTGAACGTTTGGTTTGA	GTTGAACGTTCGGTTTGA
One_U1024-197	G	T	CTGAACTGATCTACCGCTCTGT	GGAACAGATACTCCAGGAGAGATGA	ACCTGACCCAACAAA	ACCTGACACAACAAA
One_U1101	C	A	CTATGACATGTTTATTTTAATTAGCCACCAACT	AGTATAGCTAGGGAACCTTTCGATCTT	TGGACGTATGTCATATTT	TGGACGTATGTAATATTT
One_U1104-138	G	T	GGAACAGAACACTGAGAATGAATGC	GGGAATATGTCGACTGCTCACT	CCTTCTCAGAGGGTAGAGA	CCTTCTCAGAGGTTAGAGA
One_U1105	T	A	GCCTTAATAGTGTCTTCTGATCCCTTT	CCCTCTGTTGTCCAGACTCTTAG	CCTGTTTTTTTTAAAAGAC	TCCTGTTTTTTTTTAAAGAC
One_U1201-492	A	G	GCTTATGACGGAGAAGAGATGCA	AGGATACTGAAGCCCAGAGACA	AAGACTTCCTCCAGGCTC	ACTTCCCCCAGGCTC
One_U1202-1052	T	C	CGATTTGAGTCTCCAATGGTCTCT	ATTCCTATGGTTAACATCAATTCTATAAAGTCAT	CAAACTTTTTCATCTACATTTA	ACTTTTTCATCCACATTTA
One_U1203-175	G	A	CCCGGAGACATACTTGATGCA	GGAGGACCTGCAGGATCAC	CCATAGTTGCTGGGCTT	CTCCATAGTTACTGGGCTT
One_U1204-53	C	T	GTAAAACCCTTCATGTTGGCCATT	CTCCATGTCTGAATGTCCCATCA	ATGCATACACGCTGATGC	ATGCATACACACTGATGC
One_U1205-57	A	G	AGTAAATGGTTATTCACGTAACGGATAAG	CAGGACAGTTCCACATTCTAACAGA	AGTTATCATGGTCATCTCT	AGTTATCATGGTCGTCTCT
One_U1206-108	G	T	CTGAGATGGTGCTTTCTGAGGATA	TGGATGAAAGGGAAATTCTGTCAACA	AACATTGAGCTTCCC	ATAACATTGATCTTCCC
One_U1207-231	C	T	GGCCAAACTGACAGGGATCTATTAA	GGGTCCAGTCTGTACACCATCTAT	ACATTCCTTGGCATTGC	CATTCCTTGACATTGC
One_U1208-67	A	C	ACTTGAATGTCTGTTTCGTAGGTGAT	ACACAGTTGACAGTGGAGCAA	CCCAATGTGATTGTCAC	CCAATGTGCTTGTCAC
One_U1209-111	C	T	GTCACGTAATCACGAGAAAGATACTAAATGT	TCTGCGTCTCCAGAGAGGTT	CTCACATCGAGATGATC	TCACATCGAAATGATC
One_U1210-173	A	G	ACAAAGTCTCTCTCTGAGTAGGAGTAC	CAAAGTATCTCAGAGTGCTGATCTAGGA	CCCTCCTATTCATTATGATTGT	CCTCCTATTCATTACGATTGT
One_U1212-106	A	G	CGTAATGACCTACCACCATATCAGT	TGGCATGACTTTAACAATTCCCAAAAAA	TTTTGACATACAAAAAATA	TTTGACATACAGAAAATA
One_U1215-82	A	C	GTTGCTTGGTTTCGTTTGGAGTAG	CTCCAGAAGAGGAATACCACAGTTC	AATGAGACAAAGTATTTGGT	AATGAGACAAAGTCTTTGGT
One_U1216-230	A	T	TGGGATCGGACGTCAATAGATTTC	GTAATACAGAGTGAGCGTGATACATTGT	CCTGGCTACTAAGTAAC	CTGGCTACAAAGTAAC
One_U301-92	T	G	AGCCAGTAGCCGATAATGTTTGTC	CCCCTCCCAAATTGCTAGCT	CCATGGATTAAAATATTT	CCATGGATTAAACTATTT
One_U401-224	C	A	GGGTGGAGACGAACGGATTC	GTACGATTTTTTTGTAGCCCCAAGT	CACCTGGAAAGGACTGA	ACACCTGGAAATGACTGA
One_U503-170	T	G	GATTCAGAATTGCCACGACAAAGAA	GTGATTGGTACATGTCTGTCGAGTT	AAGTACTAAAATCAGTTTTACATTG	TACTAAAATCAGTTGTACATTG
One_U504-141	C	A	GCTATAGCTCACAGAGGATCCCA	TATTGGCGGGTGAGGGATG	TCAAGGACACAAACAA	TCAAGGACAAAAACAA
One_UCA-24	C	T	AACTCTGCGTCTGTCTGCTT	TCAGATGGTTCATTATGACAGCAACA	CGAACAGGGCTGGATG	CGAACAGGACTGGATG
One_vamp5-255	C	T	GGTTGACTTTTCTTAACTTTTTAATCTGTGATATTGT	GCTGAGCTAGTGATGGTACCATTT	TAGGCTCCGTGCTCAGT	TAGGCTCCGTACTCAGT
One_VIM-569	G	A	TTCTGGGTGGACTCATTGATCAC	ATGCGTTATACCTGTAATCTGCAAGT	AAGTGTTTCCATACTCACTATA	AAGTGTTTCCATATTCACTATA
One_ZNF-61	C	A	CCATTCATGTTCTATTCAGATATATTTTGTGCA	CCTAGCTAGAGCTCAACAATATGCA	CTATGGACATGATCTTT	TTCTATGGACATTATCTTT
One_Zp3b-49	C	A	TCCTCGTGGTTATAGTTATAAAGATGTCAGT	TTGGCTCTGCACTCGGTTTA	AGGCCCAATCCTT	AGGCCAAATCCTT
OneA5	G	T	CCATCCTTCCTTCATTGACACCATT	CCTCTCGGCCATCTTTGAAGTTATT	ATCTGAAGTATTGGCTTTAA	ATCTGAAGTATTTGCTTTAA
OneB11	G	A	ATTTAAGTAATCTATTTCTTTGGCTCGACTGA	GGAGCATCTAAGAAAATACCCGTCTT	TGTGGCCAATGGACCAA	TGGCCAATGAACCAA
OneB6	G	A	ACAAATCGTGTTAATGACAGGCTACT	GGATGACGTAATTGATCAACTGTCCAT	ATAAACAATCAGGGAAATG	AAACAATCAAGGAAATG
OneB8	G	C	TGTCCGACCACAACAATGTC	ACCAGGTTGAGAAAAACGTTATCCT	TAGCGACGAAGACCACA	TAGCGACGAACACCACA
OneF10	C	T	GAGCCCCAGTACCATTCCA	GGACCCATGATAGTTCCCATCTT	CCTGCCAGGCCTC	CCCTGCTAGGCCTC
OneF4b	A	C	AGGTGAATCATTTGTCCATAGCATCA	CCTCAGGGCAACTTATATTCAAAGC	CCATCATTCTCATTACTGTTT	CCATCATTCTCATTCCTGTTT
OneG6	G	T	GGAAGTTTGTGCTTGGCTAAGATCA	GGGATTTATTGCTCTGAGAGGACAA	CAAATCAACTGGATTTAC	TCAAATCAACTGTATTTAC
OneH3	A	G	CATTTTTTGGCACCATAACCTTGGT	ATACCCCAGTCCACCAATCAG	TCATGCATAGATACCTTGAC	ATGCATAGATGCCTTGAC
OneH5	C	T	TTGGTTCCGATCTACAAGTTGACAT	ACAAGGAATTCAGTGTGGGATTGG	CTAAATCTGAATTAATTTACG	AAATCTGAATTCATTTACG
OneH6	A	T	GGCATGATTGTCCTTGGGAAGATAT	ATCTGAGGAAGCATATTTTTTCCTAATTCTATTTCT	CCTAACACAACATTGCTT	TCCTAACACAACTTTGCTT
