# Supplementary material for: Meiotic maps of sockeye salmon derived from massively parallel DNA sequencing
Source: BMC Genomics. 2012 Oct 3;13:521. doi: 10.1186/1471-2164-13-521 (PMC3563581; doi:10.1186/1471-2164-13-521)
Supplement: Additional file 5 — Supplement 1e. List of syntenic RAD tags between rainbow trout and sockeye salmon. [file 1471-2164-13-521-S5.csv]

Sockeye Linkage Group (male or female or both)	Marker	Rainbow trout linkage group (Miller et al 2011 names)	Rainbow trout RAD Marker	Palti et al 2011 Chromosome
1	-	-	-
2- Female and Male	One_RAD_1275	WS25	R36090	Omy07
2-Male	One_RAD_1378	WS25	R28079	Omy07
3-Female	One_RAD_1717	WS25	R17724	Omy07
4-Female and Male	One_RAD_1357	WS19	R30853	Omy18
4-Male	One_RAD_3229	WS19	R25216	Omy18
4-Female	One_RAD_2988	WS03	R30423	Omy05
4-Male	One_RAD_837	WS03	R19633	Omy05
5-Female and Male	RAD_819	WS24	R10400	Omy25
6-Male	RAD_1247	WS12	R36531	Omy15
7-Female	RAD_3296	WS10	R22669	Omy14
7b-Male	RAD_2666	WS10	R25993	Omy14
7b-Male	RAD_1173	WS10	R11572	Omy14
8-Female and Male	RAD_871	WS26	R24056	Omy21
9-Female	RAD_2319	WS05	R03665	Omy08
9-Male	RAD_2258	WS18	R05221	Omy02
10	-	-	-
11-Female	RAD_1118	WS16	R05268	Omy27
12-Male	RAD_3375	WS04	R09290	Omy09
12-Male	RAD_1342	WS04	R25111	Omy09
13-Male	RAD_824	WS07	R16356	Omy11
13-Male	RAD_2965	WS07	R29914	Omy11
13-Male	RAD_1391	WS07	R07862	Omy11
14-Female	RAD_2058	WS17	R34582	Omy24
14-Female and Male	RAD_2703	WS18	R25695	Omy02
15	-	-	-
16	-	-	-
17-Male	RAD_1544	WS01	R02268	Omy04
17-Male	RAD_581	WS01	R09780	Omy04
18-Female	RAD_3030	WS22	R26409	Omy19
19-Female and Male	RAD_901	WS11	R27977	OmySex
19-Female	RAD_842	WS11	R24970	OmySex
20-Female	RAD_3058	WS08	R01600	Omy16
20-Male	RAD_1700	WS08	R15201	Omy16
20-Male	RAD_893	WS09	R16179	Omy28
21-Female	RAD_3179	WS29	R28015	Omy13
21-Female	RAD_1181	WS29	R21475	Omy13
21-Male	RAD_2540	WS29	R21107	Omy13
22-Female	RAD_3427	WS21	R36280	Omy12
22-Female and Male	RAD_1431	WS21	R36699	Omy12
23	-	-	-
24-Female	RAD_1349	WS05	R07483	Omy08
24-Female and Male	RAD_2775	WS05	R10049	Omy08
24-Male	RAD_1214	WS03	R34894	Omy05
24-Male	RAD_2332	WS03	R24239	Omy05
25-Female	RAD_1084	WS20	R06250	Omy01
25-Male	RAD_3183	WS20	R32413	Omy01
26	-	-	-
27-Female and Male	RAD_1468	WS13	R01332	Omy06
27-Female and Male	RAD_1108	WS13	R10989	Omy06
28-Female and Male	RAD_1253	WS27	R31444	Omy23
28-Male	RAD_2202	WS27	R08388	Omy23
29	-	-	-
O nerka male 27 is a fulsion of Female 27 and 29
